# Supplementary material for: Clinico-histopathologic and single-nuclei RNA-sequencing insights into cardiac injury and microthrombi in critical COVID-19
Source: JCI Insight. 2022 Jan 25;7(2):e154633. doi: 10.1172/jci.insight.154633 (PMC8855793; doi:10.1172/jci.insight.154633)
Supplement: Supplemental table 10 [file jciinsight-7-154633-s108.xlsx]

## Sheet: RefControl_v_COVID-19(+)
Cell Type	Gene	Pr(>Chisq)	Coef	Coef.Hi	Coef.Low	FDR	LFC COVID-19(+)	LFC RefControl	Percentage COVID-19(+)	Percentage RefControl	Percentage Ratio	AUC Removed	Secreted
Cardiomyocyte	A1BG-AS1	0.0227579	-0.0199212	-0.0025949	-0.0372474	0.0451565	-1.37835	1.37835	0.00951722	0.0213759	-1.16737	FALSE	TRUE		Cell Type	Cell Type using in analysis
Cardiomyocyte	A2M	0.0261972	-0.142671	-0.0206859	-0.264656	0.0507505	-1.07558	1.07558	0.0576801	0.111548	-0.951518	TRUE	FALSE		Gene	HGNC Gene Symbol
Cardiomyocyte	A2ML1-AS1	5.94072e-10	-0.128689	-0.0708993	-0.186478	7.61046e-08	-2.76168	2.76168	0.0177078	0.0894349	-2.33645	FALSE	FALSE		Pr(>Chisq)	P-value
Cardiomyocyte	A4GALT	0.338151	0.0195355	0.0711505	-0.0320794	0.406477	0.346753	-0.346753	0.137048	0.102703	0.416206	FALSE	FALSE		Coef	Log-fold Change of gene expression calculated with a Hurdle model
Cardiomyocyte	AAAS	0.0114625	-0.0268965	-0.00998381	-0.0438092	0.0255832	-0.875855	0.875855	0.0291861	0.0422604	-0.534025	FALSE	FALSE		Coef.Hi	Upper error estimate of log-fold change
Cardiomyocyte	AACS	0.00404455	0.0941665	0.14441	0.0439234	0.0108405	0.799567	-0.799567	0.118648	0.0660934	0.84411	FALSE	FALSE		Coef.Low	Lower error estimate of log-fold change
Cardiomyocyte	AADAT	0.0186809	0.018643	0.0332292	0.00405668	0.0384008	0.599364	-0.599364	0.0467786	0.0285012	0.714824	FALSE	FALSE		FDR	False discovery rate-corrected P-value
Cardiomyocyte	AAGAB	0.0265237	0.126953	0.209225	0.0446819	0.0512567	1.00253	-1.00253	0.197324	0.110811	0.832465	FALSE	FALSE		LFC COVID-19(+)	Log-fold change of gene expression for cells that are COVID-19(+), calculated with a Wilcoxon test
Cardiomyocyte	AAK1	0.124648	0.0858876	0.184614	-0.0128384	0.181477	0.331322	-0.331322	0.35133	0.274447	0.356296	FALSE	FALSE		LFC RefControl	Log-fold change of gene expression for cells that are reference control [COVID-19 (-)], calculated with a Wilcoxon test
Cardiomyocyte	AAMDC	0.00252968	-0.181444	-0.0757824	-0.287105	0.0073815	-0.508998	0.508998	0.174194	0.205405	-0.23778	FALSE	FALSE		Percentage COVID-19(+)	Percentage of COVID-19(+) cells expressing gene of interest
Cardiomyocyte	AAMP	2.71707e-09	-0.13566	-0.10986	-0.161461	2.21307e-07	-2.25985	2.25985	0.0291861	0.104668	-1.84247	FALSE	FALSE		Percentage RefControl	Percentage of reference control [COVID-19(-)] cells expressing gene of interest
Cardiomyocyte	AAR2	0.301949	-0.021658	0.0113006	-0.0546166	0.371247	-0.632228	0.632228	0.0204188	0.0312039	-0.611833	FALSE	FALSE		Percentage Ratio	The ratio of the percentage of COVID-19(+) cells expressing the gene of interest to the percentage of reference control [COVID-19(-)] cells expressing the gene of interest
Cardiomyocyte	AARS1	0.164206	0.0282886	0.0774318	-0.0208545	0.227355	0.284873	-0.284873	0.117321	0.0842752	0.477286	FALSE	FALSE		AUC Removed	TRUE for genes blacklisted by the AUC calculation and excluded from downstream analyses
Cardiomyocyte	AARS2	0.228397	0.00783484	0.0233321	-0.00766247	0.296303	0.480146	-0.480146	0.0365115	0.0235872	0.630346	FALSE	FALSE		Secreted	TRUE for secreted proteins according to the Human Protein Atlas
Cardiomyocyte	AASDH	3.79788e-06	-0.151305	-0.106869	-0.19574	4.22699e-05	-1.06514	1.06514	0.102498	0.16683	-0.702793	FALSE	FALSE
Cardiomyocyte	AASDHPPT	0.0138184	0.03383	0.0578187	0.00984123	0.0298467	0.662193	-0.662193	0.0866355	0.0506143	0.775415	FALSE	FALSE
Cardiomyocyte	AASS	0.000416637	-0.269382	-0.112948	-0.425815	0.001689	-0.712217	0.712217	0.251889	0.314742	-0.321382	FALSE	FALSE
Cardiomyocyte	AATF	5.10837e-06	0.223783	0.281973	0.165593	5.26502e-05	1.3884	-1.3884	0.233951	0.102211	1.19465	FALSE	FALSE
Cardiomyocyte	ABAT	0.3115	-0.0177312	0.0168065	-0.0522689	0.38079	-0.0911738	0.0911738	0.0642556	0.0592138	0.117891	FALSE	FALSE
Cardiomyocyte	ABCA1	0.29826	0.137498	0.303581	-0.0285858	0.36791	0.633293	-0.633293	0.364308	0.262899	0.470647	TRUE	FALSE
Cardiomyocyte	ABCA10	0.691191	-0.00520716	0.444489	-0.454903	0.724636	0.527075	-0.527075	0.795178	0.757494	0.0700435	FALSE	FALSE
Cardiomyocyte	ABCA2	0.480873	0.00504512	0.0150288	-0.00493857	0.539184	0.441601	-0.441601	0.0174771	0.0110565	0.660567	FALSE	FALSE
Cardiomyocyte	ABCA3	0.102938	0.0148537	0.0279324	0.00177508	0.155676	0.908312	-0.908312	0.0256676	0.0137592	0.899553	FALSE	FALSE
Cardiomyocyte	ABCA5	0.00403485	-0.179642	-0.0848243	-0.274461	0.0108167	-0.332454	0.332454	0.318163	0.337346	-0.0844627	FALSE	FALSE
Cardiomyocyte	ABCA6	5.9167e-05	-0.729145	-0.439931	-1.01836	0.000360105	-1.00112	1.00112	0.801523	0.907125	-0.178558	FALSE	FALSE
Cardiomyocyte	ABCA8	0.00558441	-0.581719	-0.234185	-0.929253	0.0140972	-0.689503	0.689503	0.827998	0.9	-0.120298	FALSE	FALSE
Cardiomyocyte	ABCA9	0.83032	-0.0712498	0.300605	-0.443105	0.847009	0.331901	-0.331901	0.823557	0.808845	0.0260041	FALSE	FALSE
Cardiomyocyte	ABCA9-AS1	2.53099e-07	-1.96126	-1.46525	-2.45727	5.34548e-06	-2.37343	2.37343	0.452616	0.753317	-0.73497	FALSE	FALSE
Cardiomyocyte	ABCB10	0.00272624	0.051535	0.0885579	0.0145121	0.0078372	0.641599	-0.641599	0.116745	0.0653563	0.836958	FALSE	FALSE
Cardiomyocyte	ABCB11	0.0100203	-0.0187325	0.0114233	-0.0488883	0.0229147	-2.02411	2.02411	0.0102094	0.0358722	-1.81297	FALSE	FALSE
Cardiomyocyte	ABCB7	0.379823	-0.0243008	0.0373515	-0.0859532	0.446602	0.0904202	-0.0904202	0.196978	0.171007	0.203973	FALSE	FALSE
Cardiomyocyte	ABCB8	0.389059	-0.0132295	0.0160301	-0.0424891	0.455306	-0.334014	0.334014	0.0504701	0.0535627	-0.0857987	FALSE	FALSE
Cardiomyocyte	ABCB9	0.702389	0.00410069	0.0172729	-0.00907155	0.734799	0.112426	-0.112426	0.0239372	0.0191646	0.320812	FALSE	FALSE
Cardiomyocyte	ABCC1	0.23086	0.188041	0.394739	-0.0186562	0.298705	0.38393	-0.38393	0.323297	0.253317	0.351916	FALSE	FALSE
Cardiomyocyte	ABCC10	0.392031	-0.00459198	0.0182499	-0.0274339	0.458018	-0.0890306	0.0890306	0.0500087	0.0434889	0.201529	FALSE	FALSE
Cardiomyocyte	ABCC2	0.248438	-0.00856166	0.00490137	-0.0220247	0.317496	-0.447614	0.447614	0.0182846	0.0206388	-0.174732	FALSE	FALSE
Cardiomyocyte	ABCC3	0.404684	0.00967418	0.0249196	-0.00557124	0.469805	1.25195	-1.25195	0.0255523	0.0100737	1.34286	FALSE	FALSE
Cardiomyocyte	ABCC4	1.85099e-06	0.377326	0.464742	0.28991	2.43994e-05	1.57549	-1.57549	0.341639	0.144717	1.23923	FALSE	FALSE
Cardiomyocyte	ABCC5	0.00233694	-0.00601422	0.161725	-0.173754	0.00691855	0.849555	-0.849555	0.169003	0.0882064	0.938091	FALSE	FALSE
Cardiomyocyte	ABCC9	0.044685	0.21062	0.367284	0.0539556	0.0785425	1.30523	-1.30523	0.314472	0.15086	1.05972	TRUE	FALSE
Cardiomyocyte	ABCD1	0.018994	0.00460554	0.0131577	-0.00394659	0.038917	0.266892	-0.266892	0.0162658	0.0108108	0.589366	FALSE	FALSE
Cardiomyocyte	ABCD3	0.00423256	-0.00693241	0.141004	-0.154869	0.0112349	0.389486	-0.389486	0.215147	0.15774	0.447777	FALSE	TRUE
Cardiomyocyte	ABCD4	4.68871e-05	-0.0762479	-0.0495376	-0.102958	0.000296442	-1.01901	1.01901	0.0547384	0.0906634	-0.727966	FALSE	FALSE
Cardiomyocyte	ABCE1	0.0369829	0.0588482	0.112404	0.00529293	0.0672903	0.538363	-0.538363	0.14743	0.0963145	0.614209	FALSE	FALSE
Cardiomyocyte	ABCF1	0.350503	-0.00431305	0.0420056	-0.0506317	0.418314	-0.0483982	0.0483982	0.114495	0.106388	0.105947	FALSE	FALSE
Cardiomyocyte	ABCF3	1.15705e-05	-0.0277031	-0.0150578	-0.0403484	9.87531e-05	-1.19008	1.19008	0.0170733	0.0331695	-0.958116	FALSE	FALSE
Cardiomyocyte	ABCG1	0.185433	-0.00522423	0.00677846	-0.0172269	0.249953	0.02141	-0.02141	0.0130357	0.0135135	-0.0519343	FALSE	FALSE
Cardiomyocyte	ABHD10	0.00126547	-0.0451914	-0.0199944	-0.0703884	0.00421344	-0.865616	0.865616	0.0397416	0.0597052	-0.587206	FALSE	FALSE
Cardiomyocyte	ABHD12	0.0643226	0.0219709	0.0528005	-0.00885881	0.105801	0.362468	-0.362468	0.101748	0.0722359	0.494209	FALSE	FALSE
Cardiomyocyte	ABHD13	0.0381599	0.0365364	0.0679987	0.00507414	0.0690364	0.602009	-0.602009	0.101229	0.0599509	0.755764	FALSE	FALSE
Cardiomyocyte	ABHD14A	1.24161e-08	-0.0391982	-0.0158688	-0.0625275	6.10192e-07	-2.53667	2.53667	0.00622945	0.0297297	-2.25473	FALSE	FALSE
Cardiomyocyte	ABHD14B	6.92084e-09	-0.0485041	-0.0324909	-0.0645173	4.16988e-07	-2.87905	2.87905	0.00646017	0.0378378	-2.55019	FALSE	FALSE
Cardiomyocyte	ABHD15	0.676559	0.000398515	0.00907627	-0.00827924	0.711614	-0.10749	0.10749	0.0116514	0.00933661	0.31953	FALSE	FALSE
Cardiomyocyte	ABHD15-AS1	1.77111e-07	-0.799751	-0.526651	-1.07285	4.0785e-06	-2.28349	2.28349	0.178405	0.438084	-1.29605	FALSE	FALSE
Cardiomyocyte	ABHD17A	0.310927	-0.00912878	0.00687492	-0.0251325	0.380199	-0.285199	0.285199	0.0309742	0.0329238	-0.0880645	FALSE	FALSE
Cardiomyocyte	ABHD17B	0.160345	-0.0184554	0.00583118	-0.0427419	0.223262	-0.16676	0.16676	0.0673127	0.0663391	0.0210197	FALSE	FALSE
Cardiomyocyte	ABHD17C	0.701679	0.00106244	0.011779	-0.00965412	0.734115	0.305108	-0.305108	0.0175924	0.0130221	0.433991	FALSE	FALSE
Cardiomyocyte	ABHD18	0.00664017	-0.100986	-0.0334057	-0.168567	0.0163221	-0.310346	0.310346	0.19144	0.2	-0.0631056	FALSE	FALSE
Cardiomyocyte	ABHD2	0.547417	0.065438	0.211073	-0.0801971	0.598341	1.00895	-1.00895	0.172521	0.0869779	0.988053	FALSE	FALSE
Cardiomyocyte	ABHD3	0.226438	-0.0130449	0.0448256	-0.0709155	0.294369	0.158303	-0.158303	0.131222	0.107862	0.28282	FALSE	FALSE
Cardiomyocyte	ABHD4	0.0187268	-0.00191892	0.00707897	-0.0109168	0.0384515	-0.206401	0.206401	0.0146507	0.0127764	0.197491	FALSE	FALSE
Cardiomyocyte	ABHD5	0.0118797	-0.102878	-0.0243373	-0.181418	0.0263538	-0.648454	0.648454	0.120148	0.154545	-0.363223	FALSE	FALSE
Cardiomyocyte	ABHD6	0.000693341	0.00904169	0.0322305	-0.0141471	0.0025648	0.634911	-0.634911	0.0359924	0.0208845	0.785258	FALSE	FALSE
Cardiomyocyte	ABHD8	0.0371985	-0.0192661	-0.00233871	-0.0361935	0.0675895	-0.621778	0.621778	0.0239372	0.029484	-0.300677	FALSE	FALSE
Cardiomyocyte	ABI1	0.000533551	0.206124	0.287889	0.124359	0.00207187	0.837611	-0.837611	0.349888	0.215725	0.697699	FALSE	FALSE
Cardiomyocyte	ABI2	0.584929	-0.0372953	0.0440855	-0.118676	0.630825	0.0730716	-0.0730716	0.36575	0.323096	0.178894	FALSE	FALSE
Cardiomyocyte	ABI3BP	0.572754	0.0936671	0.46538	-0.278046	0.62019	0.0741845	-0.0741845	0.606968	0.587224	0.04771	FALSE	FALSE
Cardiomyocyte	ABITRAM	3.35341e-05	-0.0288517	-0.00675615	-0.0509472	0.000226682	-0.61572	0.61572	0.0290131	0.036855	-0.345158	FALSE	FALSE
Cardiomyocyte	ABL1	0.0369724	0.239698	0.408751	0.0706449	0.0672833	0.600826	-0.600826	0.583146	0.455283	0.357095	FALSE	FALSE
Cardiomyocyte	ABL2	6.46988e-05	0.328428	0.434451	0.222405	0.000384723	1.10042	-1.10042	0.364884	0.20688	0.818648	FALSE	FALSE
Cardiomyocyte	ABLIM1	0.767968	-0.145858	0.284075	-0.575791	0.791333	0.0369104	-0.0369104	0.401511	0.373464	0.10447	TRUE	FALSE
Cardiomyocyte	ABLIM3	0.278036	0.106173	0.230974	-0.0186277	0.348403	0.736632	-0.736632	0.293015	0.189681	0.627402	FALSE	FALSE
Cardiomyocyte	ABO	0.771277	0.00667071	0.0266916	-0.0133502	0.79421	0.572519	-0.572519	0.0378958	0.0230958	0.714407	FALSE	FALSE
Cardiomyocyte	ABR	0.00201177	0.148997	0.223195	0.0747991	0.00611362	0.720112	-0.720112	0.266828	0.168059	0.666943	FALSE	FALSE
Cardiomyocyte	ABRACL	0.00982784	0.00183486	0.0101242	-0.00645444	0.0225371	0.017954	-0.017954	0.0139009	0.0108108	0.362704	FALSE	FALSE
Cardiomyocyte	ABRAXAS1	0.0113625	-0.0948291	-0.0217774	-0.167881	0.02539	-1.38935	1.38935	0.03282	0.0771499	-1.23309	FALSE	FALSE
Cardiomyocyte	ABRAXAS2	0.0389511	-0.0252653	-0.00581401	-0.0447165	0.0702035	-0.356419	0.356419	0.0579108	0.0658477	-0.185299	FALSE	FALSE
Cardiomyocyte	ABT1	2.23448e-05	-0.0169184	-0.00736125	-0.0264755	0.000165176	-1.33953	1.33953	0.00876738	0.0184275	-1.07164	FALSE	FALSE
Cardiomyocyte	ABTB1	6.94382e-08	-0.100192	-0.0328675	-0.167516	2.02168e-06	-1.96129	1.96129	0.0248024	0.0773956	-1.64177	FALSE	FALSE
Cardiomyocyte	ABTB2	4.13431e-05	0.463917	0.668182	0.259652	0.00026873	1.33803	-1.33803	0.455904	0.27027	0.754326	FALSE	FALSE
Cardiomyocyte	AC000120.4	0.000592585	-0.0390273	-0.0209474	-0.0571072	0.00225539	-0.649807	0.649807	0.0446444	0.0624079	-0.483249	FALSE	FALSE
Cardiomyocyte	AC001226.2	1.95028e-10	-0.189714	-0.0821659	-0.297262	3.52519e-08	-3.07148	3.07148	0.02163	0.125799	-2.54001	FALSE	FALSE
Cardiomyocyte	AC002069.2	0.0146167	-0.0242526	-0.00508784	-0.0434174	0.0313555	-0.772355	0.772355	0.0137279	0.0228501	-0.735095	FALSE	FALSE
Cardiomyocyte	AC002070.1	0.908332	-0.000763782	0.0116803	-0.0132078	0.916598	0.177934	-0.177934	0.0237642	0.0186732	0.347819	FALSE	FALSE
Cardiomyocyte	AC002072.1	6.06749e-05	-0.273294	-0.0927097	-0.453877	0.000366074	-1.20969	1.20969	0.115822	0.198771	-0.779206	FALSE	FALSE
Cardiomyocyte	AC002074.1	0.241689	0.0405735	0.098929	-0.0177821	0.310162	0.957716	-0.957716	0.127761	0.0722359	0.822665	FALSE	FALSE
Cardiomyocyte	AC002074.2	0.000119857	-0.0232388	-0.000340387	-0.0461371	0.000620688	-0.987006	0.987006	0.0133818	0.0213759	-0.675716	FALSE	FALSE
Cardiomyocyte	AC002116.2	0.369658	-0.00709237	0.00667239	-0.0208571	0.437064	-0.0472008	0.0472008	0.0212263	0.0189189	0.166022	FALSE	FALSE
Cardiomyocyte	AC002310.2	0.25499	-0.00766368	0.00300521	-0.0183326	0.324423	-0.34685	0.34685	0.0153429	0.0157248	-0.0354711	FALSE	FALSE
Cardiomyocyte	AC002377.1	0.0016809	0.10169	0.154697	0.0486833	0.00529597	1.62399	-1.62399	0.12159	0.0449631	1.43521	FALSE	FALSE
Cardiomyocyte	AC002451.1	0.00789603	-0.0651647	-0.0131442	-0.117185	0.0188337	-1.1493	1.1493	0.0403184	0.0744472	-0.884779	FALSE	FALSE
Cardiomyocyte	AC002460.2	0.255686	-0.0469749	0.0124953	-0.106445	0.325183	-0.17589	0.17589	0.0534695	0.0611794	-0.19433	FALSE	FALSE
Cardiomyocyte	AC002463.1	4.0297e-08	-0.512319	-0.300811	-0.723827	1.34954e-06	-2.44894	2.44894	0.0925766	0.295086	-1.67242	FALSE	FALSE
Cardiomyocyte	AC002546.1	1.8417e-05	-0.379241	-0.173266	-0.585217	0.000141781	-3.13486	3.13486	0.0406068	0.232187	-2.51549	FALSE	FALSE
Cardiomyocyte	AC003002.2	0.524834	-0.00111607	0.00809251	-0.0103246	0.578111	-0.0776851	0.0776851	0.018746	0.0169533	0.145018	FALSE	FALSE
Cardiomyocyte	AC003006.1	0.245434	-0.016836	0.00639393	-0.0400659	0.314143	-0.178962	0.178962	0.0475284	0.0493857	-0.0553047	FALSE	FALSE
Cardiomyocyte	AC003681.1	0.000123546	-0.0197937	0.00556561	-0.0451529	0.000635552	-0.536654	0.536654	0.0202457	0.0238329	-0.235339	FALSE	FALSE
Cardiomyocyte	AC003991.1	5.17048e-06	-0.182674	-0.0840545	-0.281293	5.31757e-05	-2.78733	2.78733	0.0266482	0.130713	-2.29429	FALSE	FALSE
Cardiomyocyte	AC004039.1	9.0642e-05	-0.0462058	-0.0086987	-0.0837129	0.00049855	-1.00954	1.00954	0.0238219	0.0385749	-0.695376	FALSE	FALSE
Cardiomyocyte	AC004076.1	0.00379859	-0.0380433	-0.0108125	-0.065274	0.0102947	-0.629032	0.629032	0.0404914	0.0535627	-0.403611	FALSE	FALSE
Cardiomyocyte	AC004083.1	0.471829	-0.00317899	0.00703438	-0.0133924	0.531031	0.0699209	-0.0699209	0.0153429	0.0132678	0.209641	FALSE	FALSE
Cardiomyocyte	AC004112.1	3.77996e-08	-0.0662733	-0.0422514	-0.0902952	1.29214e-06	-2.45963	2.45963	0.0111899	0.0503686	-2.17032	FALSE	FALSE
Cardiomyocyte	AC004148.1	0.411423	-0.00339861	0.00447032	-0.0112675	0.476162	-0.181897	0.181897	0.0117091	0.0108108	0.115151	FALSE	FALSE
Cardiomyocyte	AC004160.1	0.282143	-0.283449	0.0634147	-0.630313	0.352436	0.129135	-0.129135	0.353118	0.342506	0.0440189	TRUE	FALSE
Cardiomyocyte	AC004241.1	0.00912203	-0.0140457	-0.000549281	-0.0275421	0.0212172	-0.719594	0.719594	0.0110169	0.0154791	-0.490605	FALSE	FALSE
Cardiomyocyte	AC004253.1	0.00589755	-0.0616501	-0.0248014	-0.0984987	0.0147887	-0.851946	0.851946	0.0507008	0.0766585	-0.596436	FALSE	FALSE
Cardiomyocyte	AC004263.2	0.270858	0.0107882	0.027662	-0.00608561	0.34067	1.36596	-1.36596	0.0318971	0.0103194	1.62806	FALSE	FALSE
Cardiomyocyte	AC004381.1	5.25956e-09	-0.319569	-0.160224	-0.478915	3.41872e-07	-3.17493	3.17493	0.0319548	0.178624	-2.48282	FALSE	FALSE
Cardiomyocyte	AC004470.2	0.000608611	-0.0368874	-0.011907	-0.0618678	0.0023024	-2.22725	2.22725	0.00565265	0.0292383	-2.37086	FALSE	FALSE
Cardiomyocyte	AC004540.1	0.909959	0.00256206	0.0145913	-0.00946714	0.91803	1.01026	-1.01026	0.0152275	0.00687961	1.14629	FALSE	FALSE
Cardiomyocyte	AC004542.2	0.00301703	0.00335239	0.012302	-0.00559726	0.008494	1.25212	-1.25212	0.0166119	0.00589681	1.49421	FALSE	FALSE
Cardiomyocyte	AC004551.1	0.000830459	-0.0110656	0.00710041	-0.0292316	0.00297527	0.240126	-0.240126	0.0207072	0.0152334	0.44289	FALSE	FALSE
Cardiomyocyte	AC004594.1	1.51249e-07	-0.181255	-0.0830718	-0.279439	3.6024e-06	-1.95759	1.95759	0.0447598	0.11941	-1.41565	FALSE	FALSE
Cardiomyocyte	AC004797.1	3.16608e-06	-0.185413	-0.120919	-0.249907	3.69376e-05	-2.18562	2.18562	0.0397993	0.130713	-1.71558	FALSE	FALSE
Cardiomyocyte	AC004805.1	0.744537	-0.00450134	0.00919752	-0.0182002	0.770583	0.109835	-0.109835	0.0219761	0.0203931	0.107854	FALSE	FALSE
Cardiomyocyte	AC004825.3	0.00101086	-0.0158826	0.000832551	-0.0325978	0.0034926	-0.654035	0.654035	0.0122282	0.0154791	-0.340113	FALSE	FALSE
Cardiomyocyte	AC004918.1	0.000485222	-0.0176264	0.00465772	-0.0399104	0.00191807	-0.289431	0.289431	0.0252062	0.0260442	-0.0471846	FALSE	FALSE
Cardiomyocyte	AC004943.2	0.027124	-0.106175	-0.0229083	-0.189441	0.0522026	-0.521446	0.521446	0.110688	0.135627	-0.293139	FALSE	FALSE
Cardiomyocyte	AC004980.1	3.91644e-05	0.372367	0.490039	0.254696	0.000257614	0.954145	-0.954145	0.579685	0.392138	0.563909	FALSE	FALSE
Cardiomyocyte	AC005020.2	0.00124113	0.00781348	0.0121007	0.00352621	0.00415019	1.04513	-1.04513	0.0134395	0.00663391	1.01855	FALSE	FALSE
Cardiomyocyte	AC005037.1	2.18428e-05	-0.147914	-0.0833349	-0.212492	0.000162101	-1.95421	1.95421	0.041472	0.117199	-1.49875	FALSE	FALSE
Cardiomyocyte	AC005041.5	4.72741e-10	-0.0786167	-0.0529415	-0.104292	6.36512e-08	-3.42913	3.42913	0.00709465	0.055774	-2.97479	FALSE	FALSE
Cardiomyocyte	AC005052.2	8.66671e-05	-0.0131108	-0.00212233	-0.0240993	0.000482108	-1.1072	1.1072	0.00963258	0.0164619	-0.773138	FALSE	FALSE
Cardiomyocyte	AC005070.3	9.37405e-05	-0.022164	-0.0148355	-0.0294925	0.000513026	-1.60145	1.60145	0.00801753	0.022113	-1.46367	FALSE	FALSE
Cardiomyocyte	AC005154.5	1.18768e-06	-0.0193284	-0.00363844	-0.0350184	1.72404e-05	-0.745793	0.745793	0.0194382	0.0255528	-0.394589	FALSE	FALSE
Cardiomyocyte	AC005162.2	0.0194523	-0.060183	0.0146768	-0.135043	0.0395979	0.0971355	-0.0971355	0.0771183	0.0673219	0.195998	FALSE	FALSE
Cardiomyocyte	AC005165.1	0.280382	-0.104914	0.0317645	-0.241592	0.350544	0.175143	-0.175143	0.124185	0.114742	0.1141	FALSE	FALSE
Cardiomyocyte	AC005225.2	0.809852	-0.00569919	0.0204548	-0.0318532	0.828857	0.154966	-0.154966	0.0520851	0.0447174	0.220034	FALSE	FALSE
Cardiomyocyte	AC005225.3	0.400724	0.00384215	0.0132505	-0.00556625	0.466028	0.498527	-0.498527	0.0191498	0.012285	0.64043	FALSE	FALSE
Cardiomyocyte	AC005237.1	0.00035247	-0.412487	-0.158417	-0.666557	0.00148039	-1.2947	1.2947	0.177597	0.291646	-0.715612	FALSE	FALSE
Cardiomyocyte	AC005253.1	0.164548	-0.0111128	0.00120486	-0.0234305	0.227709	-0.462368	0.462368	0.0169003	0.0206388	-0.288314	FALSE	FALSE
Cardiomyocyte	AC005258.1	2.83155e-05	-0.030389	-0.010132	-0.050646	0.00019916	-1.86065	1.86065	0.011363	0.0353808	-1.63863	FALSE	FALSE
Cardiomyocyte	AC005261.1	0.000514152	0.0729892	0.107743	0.0382352	0.00201134	1.02546	-1.02546	0.120724	0.0542998	1.1527	FALSE	FALSE
Cardiomyocyte	AC005261.5	1.07479e-05	-0.0428203	0.00235686	-0.0879975	9.29875e-05	-1.19499	1.19499	0.0212263	0.0383292	-0.852594	FALSE	FALSE
Cardiomyocyte	AC005291.1	0.0029689	0.103359	0.15615	0.0505676	0.00838498	1.58109	-1.58109	0.117148	0.0422604	1.47096	FALSE	FALSE
Cardiomyocyte	AC005291.2	0.0029835	0.0927342	0.139297	0.046171	0.00841902	1.43222	-1.43222	0.113976	0.0434889	1.39001	FALSE	FALSE
Cardiomyocyte	AC005332.6	8.04312e-06	0.0424539	0.0532573	0.0316505	7.432e-05	2.39974	-2.39974	0.0419911	0.00810811	2.37265	FALSE	FALSE
Cardiomyocyte	AC005400.1	4.41015e-06	0.0116724	0.0241898	-0.000845087	4.69289e-05	1.94598	-1.94598	0.027052	0.00737101	1.8758	TRUE	FALSE
Cardiomyocyte	AC005410.2	0.0202041	0.0157418	0.0250543	0.00642921	0.0408778	1.21468	-1.21468	0.0244564	0.0100737	1.27961	FALSE	FALSE
Cardiomyocyte	AC005480.1	0.000131164	-0.129051	-0.0710971	-0.187005	0.000670457	-1.15283	1.15283	0.0737152	0.127273	-0.78789	FALSE	FALSE
Cardiomyocyte	AC005498.3	0.000282947	-0.0159566	0.0151948	-0.047108	0.00124201	-0.0489612	0.0489612	0.0314357	0.027027	0.217999	FALSE	FALSE
Cardiomyocyte	AC005520.4	6.95927e-06	-0.0281517	-0.00404064	-0.0522628	6.63974e-05	-2.01219	2.01219	0.00744073	0.0238329	-1.67944	FALSE	FALSE
Cardiomyocyte	AC005520.7	0.00774483	-0.0452214	-0.0049143	-0.0855285	0.0185435	-2.36551	2.36551	0.00824826	0.0351351	-2.09075	FALSE	FALSE
Cardiomyocyte	AC005532.1	0.213416	0.00568142	0.0153942	-0.0040314	0.280146	0.62664	-0.62664	0.0155159	0.00884521	0.810784	FALSE	FALSE
Cardiomyocyte	AC005550.2	5.96833e-07	-0.0454973	-0.00961285	-0.0813818	1.01747e-05	-1.84057	1.84057	0.0116514	0.0358722	-1.62237	FALSE	FALSE
Cardiomyocyte	AC005562.1	0.0625592	-0.0245193	-0.00133188	-0.0477067	0.103377	-0.331963	0.331963	0.0419334	0.0461916	-0.139531	FALSE	FALSE
Cardiomyocyte	AC005614.2	1.86709e-05	-0.0220694	-0.00540204	-0.0387368	0.000143356	-1.03637	1.03637	0.0175924	0.029484	-0.744979	FALSE	FALSE
Cardiomyocyte	AC005670.3	0.31608	-0.0371977	0.0141401	-0.0885355	0.385282	-0.00851491	0.00851491	0.203668	0.184767	0.140519	FALSE	FALSE
Cardiomyocyte	AC005682.1	0.00150402	-0.0562856	-0.0219869	-0.0905843	0.00484038	-1.4119	1.4119	0.0221492	0.0488943	-1.14242	FALSE	FALSE
Cardiomyocyte	AC005695.2	0.000105277	-0.109697	-0.0458938	-0.173501	0.000561191	-1.75571	1.75571	0.0320701	0.0832924	-1.37695	FALSE	FALSE
Cardiomyocyte	AC005697.1	0.879807	-0.00246661	0.00744949	-0.0123827	0.890948	0.0685215	-0.0685215	0.0135548	0.0120393	0.171054	FALSE	FALSE
Cardiomyocyte	AC005699.1	0.0300026	-0.0328433	-0.00154571	-0.0641409	0.0567414	-1.19616	1.19616	0.0219184	0.046683	-1.09075	FALSE	FALSE
Cardiomyocyte	AC005702.1	5.99328e-09	-0.06094	-0.048423	-0.0734571	3.73025e-07	-1.9789	1.9789	0.0166119	0.0530713	-1.67572	FALSE	FALSE
Cardiomyocyte	AC005740.3	4.79459e-05	-0.0211295	-0.00381309	-0.0384458	0.00030083	-1.67271	1.67271	0.00934418	0.0240786	-1.36561	FALSE	FALSE
Cardiomyocyte	AC005746.2	1.66512e-05	-0.0318242	0.00227561	-0.0659241	0.00013047	-0.614409	0.614409	0.027225	0.0341523	-0.327052	FALSE	FALSE
Cardiomyocyte	AC005786.3	0.0482055	-0.0104714	-0.00124543	-0.0196974	0.0836291	-0.900879	0.900879	0.00969026	0.0167076	-0.785899	FALSE	FALSE
Cardiomyocyte	AC005837.2	6.96769e-08	-0.0861645	-0.0311549	-0.141174	2.02168e-06	-1.70886	1.70886	0.0265328	0.068059	-1.35901	FALSE	FALSE
Cardiomyocyte	AC005856.1	5.74354e-05	-0.0713926	-0.0152201	-0.127565	0.000350861	-1.28127	1.28127	0.0279172	0.0577396	-1.04841	FALSE	FALSE
Cardiomyocyte	AC005884.1	0.000639965	-0.0411883	-0.0177218	-0.0646547	0.00240237	-1.80885	1.80885	0.0125743	0.0353808	-1.49249	FALSE	FALSE
Cardiomyocyte	AC005899.9	1.38216e-05	-0.0340236	-0.00656092	-0.0614864	0.000113066	-1.70854	1.70854	0.0132087	0.0346437	-1.3911	FALSE	FALSE
Cardiomyocyte	AC005920.2	0.00766711	-0.0570579	-0.0219367	-0.0921791	0.0183874	-0.71398	0.71398	0.0571033	0.0759214	-0.410932	FALSE	FALSE
Cardiomyocyte	AC005921.3	2.7171e-08	-0.0295251	-0.0119141	-0.0471362	1.01853e-06	-1.47344	1.47344	0.011536	0.0277641	-1.26708	FALSE	FALSE
Cardiomyocyte	AC006001.3	0.176434	0.0572358	0.148138	-0.0336665	0.2405	0.277252	-0.277252	0.296187	0.239803	0.304658	TRUE	FALSE
Cardiomyocyte	AC006007.1	0.0325241	-0.0569894	0.0104422	-0.124421	0.0606838	-0.638661	0.638661	0.0378381	0.0518428	-0.454301	FALSE	FALSE
Cardiomyocyte	AC006030.1	0.0127999	-0.0556739	-0.0205319	-0.090816	0.0280416	-0.64554	0.64554	0.0617754	0.085258	-0.464803	FALSE	FALSE
Cardiomyocyte	AC006059.1	0.000804272	-0.249167	-0.12753	-0.370805	0.00290432	-0.913467	0.913467	0.155909	0.220885	-0.502585	FALSE	FALSE
Cardiomyocyte	AC006059.2	0.00101981	0.00532235	0.0160824	-0.00543769	0.00352086	0.777105	-0.777105	0.0163235	0.00835381	0.966442	FALSE	FALSE
Cardiomyocyte	AC006064.2	0.0336185	-0.0276744	0.000661106	-0.0560099	0.0624042	-0.644918	0.644918	0.0298783	0.0375921	-0.331333	FALSE	FALSE
Cardiomyocyte	AC006116.9	0.000212001	-0.0263175	-0.010473	-0.042162	0.000985332	-1.60526	1.60526	0.0107862	0.0257985	-1.2581	FALSE	FALSE
Cardiomyocyte	AC006160.1	0.000537614	-0.0314489	-0.0113012	-0.0515966	0.00208519	-1.10676	1.10676	0.0185153	0.031941	-0.786692	FALSE	FALSE
Cardiomyocyte	AC006213.3	2.56563e-05	-0.0519445	-0.0156362	-0.0882527	0.000184086	-1.76148	1.76148	0.0170156	0.0459459	-1.43308	FALSE	FALSE
Cardiomyocyte	AC006230.1	0.529365	-0.0122689	0.00944472	-0.0339825	0.582324	-0.479326	0.479326	0.0232451	0.0312039	-0.424802	FALSE	FALSE
Cardiomyocyte	AC006305.2	0.00087859	-0.0126553	-0.000660406	-0.0246501	0.00311309	-0.918779	0.918779	0.00992098	0.0164619	-0.730578	FALSE	FALSE
Cardiomyocyte	AC006355.2	2.53717e-06	-0.0394179	-0.0107595	-0.0680764	3.12878e-05	-1.8358	1.8358	0.0114207	0.0302211	-1.40391	FALSE	FALSE
Cardiomyocyte	AC006449.3	2.90965e-05	9.24071e-05	0.00974053	-0.00955571	0.000203892	0.953491	-0.953491	0.0156313	0.00614251	1.34754	FALSE	FALSE
Cardiomyocyte	AC006453.3	3.81431e-06	-0.337863	-0.227896	-0.44783	4.24008e-05	-1.62612	1.62612	0.109246	0.234398	-1.10138	FALSE	FALSE
Cardiomyocyte	AC006460.1	0.02762	-0.0159582	-0.00235441	-0.029562	0.0530271	-0.815931	0.815931	0.0125166	0.0176904	-0.499127	FALSE	FALSE
Cardiomyocyte	AC006460.2	0.250211	-0.0438367	0.0112742	-0.0989476	0.319359	-0.22413	0.22413	0.0786757	0.0813268	-0.0478131	FALSE	FALSE
Cardiomyocyte	AC006504.5	0.478085	-0.0145156	0.00935669	-0.0383879	0.536651	-0.120416	0.120416	0.0476438	0.0469287	0.0218156	FALSE	FALSE
Cardiomyocyte	AC006511.6	0.00135605	0.0240165	0.0340061	0.014027	0.00445545	0.908594	-0.908594	0.0381842	0.019656	0.958006	FALSE	FALSE
Cardiomyocyte	AC006525.1	0.47582	0.00939468	0.0273444	-0.008555	0.534564	1.29758	-1.29758	0.0287824	0.0125307	1.19972	FALSE	FALSE
Cardiomyocyte	AC006547.1	8.78957e-05	-0.0431438	-0.0117965	-0.0744911	0.000486487	-1.16544	1.16544	0.0239949	0.0420147	-0.808166	FALSE	FALSE
Cardiomyocyte	AC006547.2	0.000205613	-0.00921259	0.00106301	-0.0194882	0.000963014	-0.646275	0.646275	0.00963258	0.0132678	-0.461937	FALSE	FALSE
Cardiomyocyte	AC006581.2	0.731158	0.00339911	0.0115414	-0.00474314	0.758893	0.281376	-0.281376	0.0235335	0.0201474	0.22412	FALSE	FALSE
Cardiomyocyte	AC006978.2	0.00281551	0.0576843	0.0945322	0.0208364	0.00804085	1.21371	-1.21371	0.082771	0.0329238	1.32999	FALSE	FALSE
Cardiomyocyte	AC006994.1	3.87963e-08	-0.142959	-0.0591775	-0.22674	1.31937e-06	-1.95714	1.95714	0.0336852	0.104914	-1.63902	FALSE	FALSE
Cardiomyocyte	AC007000.4	0.412326	0.0451028	0.130861	-0.0406553	0.476957	0.427261	-0.427261	0.308704	0.231204	0.417058	FALSE	FALSE
Cardiomyocyte	AC007014.1	1.45888e-10	-0.0956413	-0.0542956	-0.136987	2.96152e-08	-2.6589	2.6589	0.012978	0.0636364	-2.29378	FALSE	FALSE
Cardiomyocyte	AC007038.1	0.000329137	-0.0153242	-0.00796548	-0.022683	0.00140432	-1.19009	1.19009	0.00992098	0.019656	-0.986417	FALSE	FALSE
Cardiomyocyte	AC007040.2	0.000171647	-0.0194258	-0.0038595	-0.0349921	0.000826903	-1.06518	1.06518	0.014247	0.0240786	-0.757096	FALSE	FALSE
Cardiomyocyte	AC007091.1	0.0737342	-0.0204014	-0.00277003	-0.0380327	0.118234	-0.637536	0.637536	0.0205341	0.029484	-0.521911	FALSE	FALSE
Cardiomyocyte	AC007098.1	2.33494e-06	-0.319292	-0.115957	-0.522628	2.93424e-05	-1.69185	1.69185	0.097364	0.209337	-1.10436	FALSE	FALSE
Cardiomyocyte	AC007130.1	9.76166e-09	-0.15024	-0.0248778	-0.275602	5.20215e-07	-2.78334	2.78334	0.02163	0.105405	-2.28484	FALSE	FALSE
Cardiomyocyte	AC007193.1	1.55487e-06	-0.0146391	0.00265169	-0.03193	2.14317e-05	-0.49029	0.49029	0.012978	0.0162162	-0.321367	FALSE	FALSE
Cardiomyocyte	AC007193.2	1.73815e-10	-0.537988	-0.354552	-0.721424	3.25631e-08	-4.42128	4.42128	0.0281479	0.308845	-3.45579	FALSE	FALSE
Cardiomyocyte	AC007216.4	6.10703e-05	-0.12424	-0.0770557	-0.171424	0.000367641	-0.700037	0.700037	0.120148	0.159705	-0.410602	FALSE	FALSE
Cardiomyocyte	AC007220.1	0.516611	-0.00340093	0.00310087	-0.00990273	0.570481	-0.239317	0.239317	0.0113053	0.012285	-0.1199	FALSE	FALSE
Cardiomyocyte	AC007262.2	0.354899	0.0251466	0.0650214	-0.0147282	0.422682	1.15494	-1.15494	0.0727923	0.0331695	1.13393	FALSE	FALSE
Cardiomyocyte	AC007285.1	0.0206018	-0.0358471	-0.00974523	-0.0619489	0.0415201	-0.571478	0.571478	0.0332814	0.044226	-0.410179	FALSE	FALSE
Cardiomyocyte	AC007317.1	0.0119582	-0.0111843	0.00319468	-0.0255633	0.0265012	-0.834717	0.834717	0.0121128	0.0176904	-0.546433	FALSE	FALSE
Cardiomyocyte	AC007317.2	0.945129	-0.00087596	0.0144301	-0.016182	0.949229	0.146819	-0.146819	0.0233604	0.0199017	0.231175	FALSE	FALSE
Cardiomyocyte	AC007318.3	0.0227823	-0.0278458	-0.00281199	-0.0528796	0.0451844	-0.767803	0.767803	0.0318971	0.0429975	-0.430829	FALSE	FALSE
Cardiomyocyte	AC007319.1	0.00240005	-0.722642	-0.394702	-1.05058	0.00707735	-0.902158	0.902158	0.581069	0.734889	-0.338817	FALSE	FALSE
Cardiomyocyte	AC007347.1	0.168883	-0.0146516	0.0032508	-0.0325541	0.232537	-0.414834	0.414834	0.0178808	0.0191646	-0.100031	FALSE	FALSE
Cardiomyocyte	AC007376.2	0.352804	0.0393417	0.0918164	-0.0131329	0.420537	0.746118	-0.746118	0.113687	0.0633907	0.842731	FALSE	FALSE
Cardiomyocyte	AC007383.2	0.00363492	-0.0183815	-0.00611185	-0.0306512	0.00993355	-1.18322	1.18322	0.0115937	0.019656	-0.76163	FALSE	FALSE
Cardiomyocyte	AC007384.1	1.05051e-06	-0.261665	-0.0509494	-0.472381	1.57338e-05	-2.04456	2.04456	0.0628713	0.17371	-1.46621	FALSE	FALSE
Cardiomyocyte	AC007389.1	0.936966	-0.0131444	0.107621	-0.133909	0.941748	0.306289	-0.306289	0.195593	0.15602	0.326129	FALSE	FALSE
Cardiomyocyte	AC007389.3	0.000196939	-0.0314681	-0.0138941	-0.0490421	0.000929069	-1.48944	1.48944	0.0117667	0.0267813	-1.18651	FALSE	FALSE
Cardiomyocyte	AC007402.1	0.84805	0.0027796	0.0121673	-0.00660815	0.862829	0.445409	-0.445409	0.0164388	0.0113022	0.540503	FALSE	FALSE
Cardiomyocyte	AC007406.5	0.00284402	-0.00512809	0.0040756	-0.0143318	0.00809815	0.00103326	-0.00103326	0.0103247	0.00982801	0.0711341	FALSE	FALSE
Cardiomyocyte	AC007448.5	8.8371e-05	-0.0129666	0.00332249	-0.0292558	0.000488526	-0.878765	0.878765	0.0103824	0.0162162	-0.643295	FALSE	FALSE
Cardiomyocyte	AC007529.2	0.139044	-0.132501	-0.000763285	-0.264239	0.198387	-0.304337	0.304337	0.129203	0.155774	-0.26981	FALSE	FALSE
Cardiomyocyte	AC007533.2	1.6741e-08	-0.070456	-0.0227448	-0.118167	7.53916e-07	-2.77776	2.77776	0.00945954	0.0459459	-2.2801	FALSE	FALSE
Cardiomyocyte	AC007563.2	0.268863	-0.010716	0.0184135	-0.0398454	0.339001	0.498268	-0.498268	0.0362231	0.0230958	0.649278	FALSE	FALSE
Cardiomyocyte	AC007566.1	0.485409	-0.000584506	0.0652892	-0.0664582	0.54307	0.365417	-0.365417	0.124301	0.0904177	0.459157	FALSE	FALSE
Cardiomyocyte	AC007619.1	0.0097272	-0.0163135	-0.000878837	-0.0317481	0.0223763	-0.713927	0.713927	0.0162658	0.0203931	-0.326242	FALSE	FALSE
Cardiomyocyte	AC007622.2	5.41297e-07	-0.0257998	-0.00871747	-0.0428821	9.38556e-06	-1.16979	1.16979	0.0159197	0.0277641	-0.802408	FALSE	FALSE
Cardiomyocyte	AC007637.1	0.0214794	-0.020897	-0.00478967	-0.0370044	0.0429751	-0.721263	0.721263	0.0169003	0.0255528	-0.596436	FALSE	FALSE
Cardiomyocyte	AC007666.2	0.00393127	-0.0773622	-0.0253296	-0.129395	0.0105842	-1.06447	1.06447	0.0392802	0.0670762	-0.772	FALSE	FALSE
Cardiomyocyte	AC007679.2	3.38812e-09	-0.0919821	-0.0279815	-0.155983	2.54013e-07	-2.35463	2.35463	0.0177655	0.070516	-1.98887	FALSE	FALSE
Cardiomyocyte	AC007681.1	0.598693	0.00403834	0.0202378	-0.0121611	0.643355	0.307988	-0.307988	0.0449328	0.0348894	0.364979	FALSE	FALSE
Cardiomyocyte	AC007686.2	0.000286335	-0.0493467	-0.00423867	-0.0944546	0.00125313	-1.5762	1.5762	0.0162658	0.0402948	-1.30875	FALSE	FALSE
Cardiomyocyte	AC007686.4	0.00233884	-0.0133087	0.00695799	-0.0335755	0.00692107	-1.03616	1.03616	0.0104401	0.0184275	-0.819726	FALSE	FALSE
Cardiomyocyte	AC007773.1	0.588947	0.000693998	0.006771	-0.005383	0.634587	0.227458	-0.227458	0.0107862	0.00810811	0.411747	FALSE	FALSE
Cardiomyocyte	AC007780.1	2.44126e-06	-0.154865	-0.102633	-0.207098	3.04465e-05	-1.81479	1.81479	0.0472977	0.124816	-1.39996	FALSE	FALSE
Cardiomyocyte	AC007877.1	0.00571104	-0.0683671	-0.026108	-0.110626	0.0143592	-0.777322	0.777322	0.058776	0.0808354	-0.459759	FALSE	FALSE
Cardiomyocyte	AC007906.2	0.996767	-0.000775086	0.0297485	-0.0312987	0.996994	0.727317	-0.727317	0.038761	0.0216216	0.842132	FALSE	FALSE
Cardiomyocyte	AC007923.3	0.171233	-0.00868549	0.00859497	-0.0259659	0.235062	-0.450803	0.450803	0.0201304	0.0243243	-0.273027	FALSE	FALSE
Cardiomyocyte	AC008014.1	0.00107632	-0.287127	-0.0703786	-0.503875	0.00369171	-1.59458	1.59458	0.0902117	0.211794	-1.23127	FALSE	FALSE
Cardiomyocyte	AC008050.1	0.476592	0.0440982	0.115032	-0.0268353	0.535294	0.787646	-0.787646	0.116398	0.0653563	0.832674	FALSE	FALSE
Cardiomyocyte	AC008079.1	1.55407e-07	-0.0223715	-0.0104482	-0.0342947	3.66833e-06	-1.41849	1.41849	0.0109592	0.0228501	-1.06006	FALSE	FALSE
Cardiomyocyte	AC008105.3	0.0950511	-0.0609355	-0.00478787	-0.117083	0.145854	-0.800189	0.800189	0.0752149	0.113268	-0.590648	FALSE	FALSE
Cardiomyocyte	AC008119.1	0.000311217	-0.0459247	-0.0247897	-0.0670597	0.00134025	-1.70876	1.70876	0.0160351	0.0447174	-1.47961	FALSE	FALSE
Cardiomyocyte	AC008124.1	0.111569	-0.020065	0.00593292	-0.0460629	0.165746	-0.148273	0.148273	0.052835	0.0523342	0.0137406	FALSE	FALSE
Cardiomyocyte	AC008127.1	0.0363349	0.01076	0.0198717	0.00164828	0.0663859	1.70939	-1.70939	0.0162081	0.00540541	1.58424	FALSE	FALSE
Cardiomyocyte	AC008250.1	2.14408e-08	-0.098304	-0.0158827	-0.180725	8.70496e-07	-1.18841	1.18841	0.0423372	0.0783784	-0.88853	FALSE	FALSE
Cardiomyocyte	AC008267.3	0.00283954	-0.285003	-0.09929	-0.470716	0.00808723	-1.14358	1.14358	0.139355	0.226044	-0.697839	FALSE	FALSE
Cardiomyocyte	AC008269.1	0.473607	0.0220356	0.064235	-0.0201637	0.53244	0.499371	-0.499371	0.0809829	0.0552826	0.550792	FALSE	FALSE
Cardiomyocyte	AC008277.1	1.7132e-06	-0.0126912	0.00198131	-0.0273637	2.30436e-05	-0.730757	0.730757	0.0112476	0.0137592	-0.290778	FALSE	FALSE
Cardiomyocyte	AC008417.1	1.30105e-08	-0.0369054	-0.0143387	-0.0594721	6.26545e-07	-3.20002	3.20002	0.00496049	0.0331695	-2.7413	FALSE	FALSE
Cardiomyocyte	AC008438.1	0.00232722	-0.025552	-0.0105961	-0.0405078	0.00689284	-1.41619	1.41619	0.0121128	0.0255528	-1.07695	FALSE	FALSE
Cardiomyocyte	AC008440.1	0.0470574	0.0158329	0.0441924	-0.0125267	0.0819591	2.74312	-2.74312	0.0778681	0.0120393	2.69328	FALSE	FALSE
Cardiomyocyte	AC008443.1	9.64764e-06	-0.0917957	-0.0619477	-0.121644	8.54367e-05	-0.751839	0.751839	0.0875584	0.12457	-0.508639	FALSE	FALSE
Cardiomyocyte	AC008462.1	0.118133	-0.0141904	0.000424213	-0.028805	0.173601	-0.576969	0.576969	0.015689	0.0203931	-0.37833	FALSE	FALSE
Cardiomyocyte	AC008467.1	0.28949	-0.00915376	0.0118432	-0.0301507	0.35938	-0.251888	0.251888	0.0332814	0.0346437	-0.0578774	FALSE	FALSE
Cardiomyocyte	AC008537.1	0.342706	0.0261746	0.0614102	-0.00906111	0.410755	0.469478	-0.469478	0.0806368	0.0611794	0.398393	FALSE	FALSE
Cardiomyocyte	AC008537.4	0.265302	-0.000140291	0.00755651	-0.00783709	0.335408	0.328531	-0.328531	0.0130357	0.00982801	0.407497	FALSE	FALSE
Cardiomyocyte	AC008551.1	0.325198	-0.00530595	0.00434662	-0.0149585	0.394175	-0.479163	0.479163	0.0109592	0.0127764	-0.221338	FALSE	FALSE
Cardiomyocyte	AC008554.1	3.20419e-06	-0.0602549	-0.0166625	-0.103847	3.72833e-05	-1.54864	1.54864	0.0221492	0.0481572	-1.1205	FALSE	FALSE
Cardiomyocyte	AC008569.1	0.423918	-0.0044074	0.00742495	-0.0162398	0.486696	-0.520599	0.520599	0.0113053	0.0135135	-0.257403	FALSE	FALSE
Cardiomyocyte	AC008581.2	0.165679	0.00217475	0.0165533	-0.0122038	0.228962	0.257167	-0.257167	0.0275134	0.0191646	0.52169	FALSE	FALSE
Cardiomyocyte	AC008591.1	0.00306635	-0.161789	-0.0451466	-0.278431	0.00860679	-1.41718	1.41718	0.0747534	0.140786	-0.913295	FALSE	FALSE
Cardiomyocyte	AC008629.1	0.000639428	-0.0141739	0.00433796	-0.0326857	0.00240104	-0.389557	0.389557	0.0175348	0.0186732	-0.0907536	FALSE	FALSE
Cardiomyocyte	AC008676.3	0.75417	0.00198153	0.0134453	-0.00948225	0.779054	-0.038552	0.038552	0.0136125	0.0132678	0.037002	FALSE	FALSE
Cardiomyocyte	AC008686.1	0.345104	0.00332992	0.012293	-0.00563311	0.413029	0.907712	-0.907712	0.0147661	0.00859951	0.779963	FALSE	FALSE
Cardiomyocyte	AC008691.1	0.388284	-0.0128217	0.00888752	-0.034531	0.454525	-0.172441	0.172441	0.0238219	0.0267813	-0.16894	FALSE	FALSE
Cardiomyocyte	AC008731.1	1.05967e-06	-0.141565	-0.0968375	-0.186292	1.5853e-05	-2.02269	2.02269	0.0356463	0.1086	-1.60719	FALSE	FALSE
Cardiomyocyte	AC008735.2	0.466846	0.0199689	0.0713809	-0.031443	0.526498	1.38393	-1.38393	0.0955183	0.0351351	1.44286	FALSE	FALSE
Cardiomyocyte	AC008742.1	0.410558	0.00863253	0.022435	-0.00516998	0.475286	1.96974	-1.96974	0.0243987	0.00663391	1.87887	FALSE	FALSE
Cardiomyocyte	AC008758.1	0.856435	-0.00291499	0.00775544	-0.0135854	0.870218	-0.0366741	0.0366741	0.0192652	0.0184275	0.064132	FALSE	FALSE
Cardiomyocyte	AC008758.5	0.0431068	-0.0161562	-0.000295617	-0.0320167	0.0762356	-0.700508	0.700508	0.0184	0.0260442	-0.501261	FALSE	FALSE
Cardiomyocyte	AC008758.6	0.465435	-0.00501976	0.00600634	-0.0160459	0.525131	-0.437135	0.437135	0.0186884	0.0208845	-0.160295	FALSE	FALSE
Cardiomyocyte	AC008760.1	0.0451663	-0.0132592	-0.00203081	-0.0244875	0.0792618	-0.821942	0.821942	0.00934418	0.0157248	-0.750904	FALSE	FALSE
Cardiomyocyte	AC008761.1	6.91906e-05	-0.016663	-0.0017721	-0.0315538	0.000406849	-0.996022	0.996022	0.0120551	0.0186732	-0.631322	FALSE	FALSE
Cardiomyocyte	AC008764.1	0.40528	-0.00274974	0.00897207	-0.0144715	0.47031	0.0259316	-0.0259316	0.0228413	0.0191646	0.253201	FALSE	FALSE
Cardiomyocyte	AC008764.8	4.04418e-05	-0.0199612	-0.00869205	-0.0312303	0.000264304	-1.3082	1.3082	0.0121705	0.0233415	-0.93951	FALSE	FALSE
Cardiomyocyte	AC008771.1	2.9435e-05	-0.255521	-0.14503	-0.366011	0.0002055	-1.26978	1.26978	0.111438	0.197543	-0.825926	FALSE	FALSE
Cardiomyocyte	AC008840.1	7.65967e-05	-0.0219022	-0.0131774	-0.030627	0.000438669	-1.31987	1.31987	0.0107862	0.0235872	-1.12882	FALSE	FALSE
Cardiomyocyte	AC008871.1	0.000115188	-0.032054	-0.0174088	-0.0466992	0.000602419	-1.6201	1.6201	0.0108439	0.0316953	-1.54739	FALSE	FALSE
Cardiomyocyte	AC008883.1	9.5493e-05	-0.0181665	-0.00748911	-0.0288439	0.000520144	-1.07014	1.07014	0.0104978	0.0199017	-0.922809	FALSE	FALSE
Cardiomyocyte	AC008892.1	0.000136503	-0.139555	-0.0571994	-0.221911	0.000690625	-1.51152	1.51152	0.0469516	0.107125	-1.19005	FALSE	FALSE
Cardiomyocyte	AC008914.1	8.17801e-05	-0.0934609	-0.0139835	-0.172938	0.000460166	-1.74222	1.74222	0.0312049	0.0766585	-1.29667	FALSE	FALSE
Cardiomyocyte	AC008937.2	6.06034e-05	-0.045541	-0.0167956	-0.0742864	0.000365978	-1.88643	1.88643	0.0118821	0.0346437	-1.5438	FALSE	FALSE
Cardiomyocyte	AC008969.1	0.00263218	-0.0809802	-0.0314012	-0.130559	0.00761658	-1.11761	1.11761	0.0487974	0.085258	-0.805032	FALSE	FALSE
Cardiomyocyte	AC009022.1	0.0659442	0.0383482	0.0747858	0.00191064	0.107863	0.474973	-0.474973	0.0726193	0.0488943	0.570684	FALSE	FALSE
Cardiomyocyte	AC009053.2	0.0719847	-0.0398164	-0.000816811	-0.0788159	0.115905	-0.602851	0.602851	0.0618331	0.0776413	-0.328445	FALSE	FALSE
Cardiomyocyte	AC009060.1	2.24513e-08	-0.275513	-0.11917	-0.431857	8.92303e-07	-2.23037	2.23037	0.0549691	0.172236	-1.64769	FALSE	FALSE
Cardiomyocyte	AC009061.2	0.264507	0.0177566	0.0411306	-0.00561733	0.3345	0.795564	-0.795564	0.0560074	0.0304668	0.878378	FALSE	FALSE
Cardiomyocyte	AC009090.6	0.00129996	-0.0108979	0.00387123	-0.025667	0.00430744	-0.316964	0.316964	0.0148815	0.0162162	-0.12392	FALSE	FALSE
Cardiomyocyte	AC009093.10	0.00429533	0.0492262	0.0772163	0.0212361	0.0113786	0.824392	-0.824392	0.087097	0.0461916	0.91499	FALSE	FALSE
Cardiomyocyte	AC009093.3	0.00288074	-0.0569315	-0.0239997	-0.0898633	0.00817975	-1.1799	1.1799	0.0318394	0.0572482	-0.846415	FALSE	FALSE
Cardiomyocyte	AC009093.8	0.599269	0.00376882	0.0567	-0.0491623	0.643816	0.174527	-0.174527	0.104574	0.085258	0.294618	FALSE	FALSE
Cardiomyocyte	AC009102.4	0.000118679	-0.0083382	0.00284234	-0.0195187	0.000616283	-0.938062	0.938062	0.0092865	0.0135135	-0.541196	FALSE	FALSE
Cardiomyocyte	AC009107.2	0.0116271	-0.0324442	-0.0115717	-0.0533167	0.0258896	-1.40073	1.40073	0.0154006	0.0353808	-1.19998	FALSE	FALSE
Cardiomyocyte	AC009120.2	0.0166421	0.158348	0.259433	0.0572631	0.0349726	0.722735	-0.722735	0.255465	0.158477	0.688856	FALSE	FALSE
Cardiomyocyte	AC009126.1	0.669705	-0.00816609	0.010852	-0.0271842	0.705474	0.284932	-0.284932	0.028667	0.0230958	0.31176	FALSE	FALSE
Cardiomyocyte	AC009133.1	0.0285951	-0.0410564	-0.000980271	-0.0811326	0.0544934	-0.443914	0.443914	0.0491435	0.0540541	-0.137404	FALSE	FALSE
Cardiomyocyte	AC009137.1	0.000149221	-0.0352108	-0.012635	-0.0577866	0.000742169	-1.34963	1.34963	0.0158043	0.0314496	-0.992721	FALSE	FALSE
Cardiomyocyte	AC009154.1	0.324686	0.00553403	0.0172644	-0.00619633	0.393699	0.393915	-0.393915	0.020188	0.0154791	0.383178	FALSE	FALSE
Cardiomyocyte	AC009226.1	0.281546	-0.00165672	0.00992974	-0.0132432	0.351866	0.0864635	-0.0864635	0.0152852	0.0130221	0.231175	FALSE	FALSE
Cardiomyocyte	AC009228.1	0.00161702	-0.0116527	-0.00122103	-0.0220845	0.0051401	-0.597059	0.597059	0.0125743	0.0167076	-0.410032	FALSE	FALSE
Cardiomyocyte	AC009229.2	0.618419	0.00416312	0.0155327	-0.0072065	0.660946	0.645001	-0.645001	0.0204188	0.0117936	0.791889	FALSE	FALSE
Cardiomyocyte	AC009237.3	6.86722e-07	-0.0292889	-0.0118552	-0.0467225	1.13979e-05	-1.26168	1.26168	0.0147084	0.029484	-1.00329	FALSE	FALSE
Cardiomyocyte	AC009242.1	0.302811	0.00557056	0.015844	-0.0047029	0.372133	0.995654	-0.995654	0.0208225	0.00859951	1.27582	FALSE	FALSE
Cardiomyocyte	AC009264.1	0.383701	0.00105941	0.0139709	-0.0118521	0.450399	1.77737	-1.77737	0.0225529	0.00786241	1.52027	TRUE	FALSE
Cardiomyocyte	AC009269.2	0.000353279	-0.0436263	-0.0186981	-0.0685546	0.00148314	-1.58712	1.58712	0.0147084	0.0380835	-1.37252	FALSE	FALSE
Cardiomyocyte	AC009271.1	0.00260109	-0.00317972	0.0244098	-0.0307692	0.00753985	0.23492	-0.23492	0.0299937	0.0285012	0.0736332	FALSE	FALSE
Cardiomyocyte	AC009299.2	5.1114e-06	-0.0315973	-0.011903	-0.0512916	5.26502e-05	-1.76019	1.76019	0.0122859	0.031941	-1.37841	FALSE	FALSE
Cardiomyocyte	AC009303.2	0.0368442	-0.00868035	0.00105735	-0.0184181	0.067112	-0.648931	0.648931	0.00945954	0.0125307	-0.405627	FALSE	FALSE
Cardiomyocyte	AC009313.1	0.000300417	-0.110038	-0.0306145	-0.189462	0.00130249	-1.96994	1.96994	0.0321278	0.0941032	-1.55042	FALSE	FALSE
Cardiomyocyte	AC009315.1	0.703912	-0.00384463	0.0194184	-0.0271077	0.736213	0.145432	-0.145432	0.0239372	0.0218673	0.130481	FALSE	FALSE
Cardiomyocyte	AC009318.1	0.109074	-0.0172894	0.0225595	-0.0571383	0.162791	-1.21874	1.21874	0.0306858	0.0570025	-0.893452	FALSE	FALSE
Cardiomyocyte	AC009404.1	0.626175	-0.000552714	0.00655433	-0.00765976	0.667936	-0.0728664	0.0728664	0.0131511	0.0127764	0.0416967	FALSE	FALSE
Cardiomyocyte	AC009413.2	3.34999e-06	-0.0288499	-0.00319647	-0.0545034	3.83707e-05	-1.94851	1.94851	0.0089981	0.0265356	-1.56024	FALSE	FALSE
Cardiomyocyte	AC009495.1	0.866469	-0.00347041	0.0103223	-0.0172632	0.879466	-0.175959	0.175959	0.0194382	0.0203931	-0.0691882	FALSE	FALSE
Cardiomyocyte	AC009501.3	2.19448e-06	-0.0750228	-0.0346819	-0.115364	2.80182e-05	-2.11475	2.11475	0.0178808	0.058231	-1.70337	FALSE	FALSE
Cardiomyocyte	AC009505.1	0.00217685	-0.0264483	-0.0080609	-0.0448357	0.00653499	-1.43284	1.43284	0.0121705	0.02457	-1.01351	FALSE	FALSE
Cardiomyocyte	AC009522.1	0.0428619	-0.00742282	0.00340925	-0.0182549	0.0758838	-0.462757	0.462757	0.0101517	0.0127764	-0.331762	FALSE	FALSE
Cardiomyocyte	AC009533.1	0.118621	0.00156048	0.0134696	-0.0103487	0.174241	0.246428	-0.246428	0.0149391	0.0108108	0.466623	FALSE	FALSE
Cardiomyocyte	AC009554.1	0.000651271	-0.226697	-0.0959188	-0.357474	0.0024358	-1.37577	1.37577	0.0890581	0.167568	-0.911924	FALSE	FALSE
Cardiomyocyte	AC009560.4	3.08154e-05	-0.0490855	-0.00757432	-0.0905966	0.000212996	-1.40222	1.40222	0.0178808	0.0366093	-1.0338	FALSE	FALSE
Cardiomyocyte	AC009623.1	0.0192517	-0.0276736	0.0122456	-0.0675928	0.0392865	0.199685	-0.199685	0.0264175	0.0250614	0.0760249	FALSE	TRUE
Cardiomyocyte	AC009630.1	0.00481375	-0.0244287	-0.0102759	-0.0385816	0.0124862	-1.06151	1.06151	0.0163812	0.0297297	-0.85987	FALSE	FALSE
Cardiomyocyte	AC009690.1	0.365048	-0.0393939	0.019816	-0.0986038	0.432582	0.0126125	-0.0126125	0.130761	0.122604	0.0929191	FALSE	FALSE
Cardiomyocyte	AC009690.2	4.11831e-05	-0.169095	-0.0845537	-0.253637	0.000268087	-1.81866	1.81866	0.0436638	0.116462	-1.41535	FALSE	FALSE
Cardiomyocyte	AC009716.1	7.83138e-06	-0.00805976	0.00622501	-0.0223445	7.272e-05	-0.132769	0.132769	0.0134971	0.0127764	0.0791714	FALSE	FALSE
Cardiomyocyte	AC009879.3	4.2427e-12	-0.0798878	-0.0536428	-0.106133	2.79912e-09	-3.23618	3.23618	0.00721001	0.0562654	-2.96417	FALSE	FALSE
Cardiomyocyte	AC009950.1	0.00166893	-0.0305178	-0.0125585	-0.048477	0.00526167	-1.44826	1.44826	0.0111323	0.027027	-1.27966	FALSE	FALSE
Cardiomyocyte	AC009951.5	0.00189175	-0.0202111	-0.00796454	-0.0324576	0.00581857	-1.32475	1.32475	0.00992098	0.0211302	-1.09075	FALSE	TRUE
Cardiomyocyte	AC009961.1	0.56055	0.00260941	0.0234087	-0.0181899	0.609715	0.234604	-0.234604	0.0369729	0.0265356	0.478539	FALSE	TRUE
Cardiomyocyte	AC009974.2	3.45711e-08	-0.0836982	-0.0402121	-0.127184	1.2197e-06	-3.07828	3.07828	0.00940186	0.058231	-2.63077	FALSE	TRUE
Cardiomyocyte	AC009975.1	0.203262	-0.0218926	0.00981402	-0.0535992	0.269362	-0.51598	0.51598	0.0275134	0.0358722	-0.382733	FALSE	TRUE
Cardiomyocyte	AC010136.1	0.0766547	0.00691198	0.0155145	-0.00169052	0.122039	1.29304	-1.29304	0.0156313	0.00540541	1.53196	FALSE	TRUE
Cardiomyocyte	AC010149.1	7.57703e-06	-0.035532	-0.0050092	-0.0660548	7.08066e-05	-1.03432	1.03432	0.0209379	0.0341523	-0.705869	FALSE	TRUE
Cardiomyocyte	AC010168.1	6.4171e-07	-0.11186	-0.0288852	-0.194834	1.08002e-05	-2.02054	2.02054	0.0260137	0.0815725	-1.64881	FALSE	TRUE
Cardiomyocyte	AC010168.2	0.000295805	-0.0141068	-0.00136895	-0.0268446	0.0012893	-0.62027	0.62027	0.0157467	0.0201474	-0.355548	FALSE	TRUE
Cardiomyocyte	AC010186.3	0.000288746	0.0117012	0.0165676	0.00683477	0.00126242	2.50113	-2.50113	0.0121705	0.0019656	2.63035	FALSE	TRUE
Cardiomyocyte	AC010198.2	0.134668	-0.0247636	0.00964497	-0.0591722	0.193356	-0.147857	0.147857	0.0381266	0.0366093	0.0585844	FALSE	FALSE
Cardiomyocyte	AC010201.3	0.514401	-0.0468783	0.0414361	-0.135193	0.56866	0.191582	-0.191582	0.126031	0.100491	0.326707	FALSE	TRUE
Cardiomyocyte	AC010203.1	0.419414	0.000660257	0.00800746	-0.00668695	0.482996	0.189222	-0.189222	0.0117091	0.00859951	0.445299	FALSE	TRUE
Cardiomyocyte	AC010210.1	0.0148388	-0.0896631	-0.0157714	-0.163555	0.0317596	-0.597309	0.597309	0.0781565	0.0990172	-0.341312	FALSE	TRUE
Cardiomyocyte	AC010226.1	0.000522219	-0.0471518	-0.00617184	-0.0881317	0.00203686	-0.897977	0.897977	0.0289554	0.044226	-0.611063	FALSE	TRUE
Cardiomyocyte	AC010260.1	3.93768e-06	-0.153533	-0.0870112	-0.220054	4.31542e-05	-1.86997	1.86997	0.0441253	0.118919	-1.4303	FALSE	FALSE
Cardiomyocyte	AC010261.2	0.0343387	-0.0275149	-0.00314806	-0.0518816	0.0634771	-0.84197	0.84197	0.0215147	0.0302211	-0.490236	FALSE	FALSE
Cardiomyocyte	AC010273.2	0.000121382	-0.0260093	-0.0116472	-0.0403714	0.000626845	-1.66273	1.66273	0.00997866	0.0250614	-1.32855	FALSE	FALSE
Cardiomyocyte	AC010320.3	0.0195376	-0.0133552	-0.00320653	-0.0235038	0.0397469	-1.15241	1.15241	0.0100363	0.0174447	-0.797557	FALSE	FALSE
Cardiomyocyte	AC010320.4	0.000260699	-0.0287215	-0.0132609	-0.0441821	0.0011638	-1.51863	1.51863	0.0130357	0.0314496	-1.27057	FALSE	TRUE
Cardiomyocyte	AC010320.5	4.51024e-06	-0.0270257	-0.00976322	-0.0442881	4.77629e-05	-1.37838	1.37838	0.0129203	0.0275184	-1.09075	FALSE	FALSE
Cardiomyocyte	AC010326.2	0.000284194	0.0102699	0.0144079	0.00613203	0.00124624	1.33519	-1.33519	0.0121128	0.0046683	1.37556	FALSE	FALSE
Cardiomyocyte	AC010326.4	0.0117052	-0.0019197	0.0103831	-0.0142225	0.0260237	-0.27724	0.27724	0.0159774	0.0144963	0.140346	FALSE	FALSE
Cardiomyocyte	AC010422.8	0.0347803	-0.0144018	-0.00298339	-0.0258202	0.0641048	-0.807519	0.807519	0.0137279	0.0208845	-0.605327	FALSE	FALSE
Cardiomyocyte	AC010522.1	0.173276	-0.00605683	0.00280785	-0.0149215	0.237298	-0.198007	0.198007	0.0213993	0.0223587	-0.0632728	FALSE	FALSE
Cardiomyocyte	AC010531.1	0.117763	-0.00693515	0.00377528	-0.0176456	0.173173	-0.411891	0.411891	0.0149391	0.0162162	-0.118339	FALSE	FALSE
Cardiomyocyte	AC010531.5	0.0651995	-0.00780332	0.00541123	-0.0210179	0.10691	-0.0519405	0.0519405	0.0130357	0.012285	0.0855692	FALSE	FALSE
Cardiomyocyte	AC010538.1	0.00129231	0.0104238	0.0158029	0.00504474	0.00428766	1.08872	-1.08872	0.0143623	0.00589681	1.28429	FALSE	FALSE
Cardiomyocyte	AC010542.3	0.239302	-0.0232862	0.0198841	-0.0664566	0.307757	-0.469375	0.469375	0.0548538	0.0611794	-0.157454	FALSE	FALSE
Cardiomyocyte	AC010615.2	0.00174732	-0.0257097	0.00168548	-0.0531049	0.00546219	-1.22828	1.22828	0.0160351	0.0267813	-0.739997	FALSE	FALSE
Cardiomyocyte	AC010615.4	0.136749	0.067184	0.1349	-0.000531443	0.195749	0.704678	-0.704678	0.118013	0.0646192	0.868918	FALSE	FALSE
Cardiomyocyte	AC010618.3	0.727944	0.0116933	0.0664767	-0.0430901	0.756316	0.388452	-0.388452	0.111496	0.080344	0.472726	FALSE	FALSE
Cardiomyocyte	AC010623.1	8.68583e-05	-0.0262597	-0.00866528	-0.0438542	0.000482398	-1.09338	1.09338	0.0164388	0.0277641	-0.756114	FALSE	TRUE
Cardiomyocyte	AC010636.2	0.127342	0.0117908	0.0221604	0.00142116	0.18487	0.710501	-0.710501	0.0226106	0.0140049	0.691066	FALSE	FALSE
Cardiomyocyte	AC010638.1	3.8531e-07	-0.087172	-0.0220951	-0.152249	7.29262e-06	-1.9335	1.9335	0.0233028	0.0636364	-1.44935	FALSE	FALSE
Cardiomyocyte	AC010642.2	0.0201109	-0.00642139	0.00277287	-0.0156157	0.0407249	-0.311202	0.311202	0.0160351	0.0169533	-0.080337	FALSE	FALSE
Cardiomyocyte	AC010655.4	0.0263481	0.0229184	0.0408223	0.00501452	0.0509919	1.60318	-1.60318	0.0227836	0.00859951	1.40567	FALSE	FALSE
Cardiomyocyte	AC010735.2	0.0392085	-0.00898272	0.00325284	-0.0212183	0.0705326	-0.372915	0.372915	0.0143623	0.0157248	-0.130752	FALSE	FALSE
Cardiomyocyte	AC010809.1	0.00115399	0.00694394	0.0121599	0.00172793	0.00390934	0.402476	-0.402476	0.017131	0.00982801	0.801637	FALSE	FALSE
Cardiomyocyte	AC010889.2	0.471857	-0.00598026	0.0180208	-0.0299813	0.531031	-0.948255	0.948255	0.0153429	0.0233415	-0.605327	FALSE	FALSE
Cardiomyocyte	AC010894.3	4.50117e-05	-0.319136	-0.170434	-0.467838	0.000287339	-1.6192	1.6192	0.10169	0.215725	-1.08501	FALSE	FALSE
Cardiomyocyte	AC010976.1	0.000125483	-0.0857235	-0.0202883	-0.151159	0.000645012	-0.795367	0.795367	0.0536425	0.0756757	-0.496453	FALSE	FALSE
Cardiomyocyte	AC010997.3	2.46592e-05	-0.0428532	-0.0203396	-0.0653667	0.000178387	-2.11494	2.11494	0.011363	0.0415233	-1.86958	FALSE	FALSE
Cardiomyocyte	AC011043.1	0.00194276	-0.0346778	-0.00802591	-0.0613297	0.00594222	-2.38011	2.38011	0.0118244	0.0457002	-1.95043	FALSE	FALSE
Cardiomyocyte	AC011092.2	3.86079e-06	-0.276898	-0.163328	-0.390468	4.27394e-05	-1.87781	1.87781	0.0704851	0.181818	-1.36711	FALSE	FALSE
Cardiomyocyte	AC011092.3	0.000317139	-0.023521	0.00446059	-0.0515025	0.00136175	-0.209667	0.209667	0.0268789	0.0275184	-0.0339224	FALSE	FALSE
Cardiomyocyte	AC011246.1	0.00307115	0.409821	0.802715	0.0169267	0.0086166	0.884318	-0.884318	0.571437	0.495823	0.204769	FALSE	FALSE
Cardiomyocyte	AC011287.1	0.98159	-0.00387408	0.0523771	-0.0601252	0.98308	0.767518	-0.767518	0.0339736	0.0216216	0.651939	TRUE	TRUE
Cardiomyocyte	AC011346.1	0.800163	-0.0146007	0.041429	-0.0706305	0.820625	0.301486	-0.301486	0.0932111	0.0722359	0.367786	FALSE	FALSE
Cardiomyocyte	AC011379.2	2.15097e-05	-0.0758727	-0.0381723	-0.113573	0.000160441	-3.01031	3.01031	0.0101517	0.0643735	-2.66474	FALSE	FALSE
Cardiomyocyte	AC011389.1	0.296421	-0.00878364	0.00561216	-0.0231794	0.366156	-0.0236372	0.0236372	0.0175348	0.0164619	0.0910847	FALSE	FALSE
Cardiomyocyte	AC011405.1	0.000600154	-0.0535015	-0.0215429	-0.0854602	0.00227952	-1.68805	1.68805	0.0198996	0.0471744	-1.24526	FALSE	FALSE
Cardiomyocyte	AC011444.1	0.242867	-0.00916514	0.00273961	-0.0210699	0.31137	-0.434519	0.434519	0.0141893	0.0164619	-0.214328	FALSE	FALSE
Cardiomyocyte	AC011444.2	0.00408419	0.000300006	0.00919632	-0.00859631	0.0109223	1.05893	-1.05893	0.0164965	0.00687961	1.26176	FALSE	FALSE
Cardiomyocyte	AC011447.3	0.00232224	-0.0530559	-0.0255874	-0.0805244	0.00688275	-0.922234	0.922234	0.0399146	0.0658477	-0.722215	FALSE	FALSE
Cardiomyocyte	AC011450.1	0.00213273	0.0140928	0.0218856	0.00629992	0.00642037	1.65258	-1.65258	0.0152852	0.0044226	1.78917	FALSE	FALSE
Cardiomyocyte	AC011462.1	0.0079726	0.0172916	0.0271349	0.00744821	0.018982	1.62306	-1.62306	0.0175924	0.00638821	1.46147	FALSE	FALSE
Cardiomyocyte	AC011468.2	0.152056	-0.00286892	0.00535878	-0.0110966	0.213741	-0.058345	0.058345	0.0115937	0.0108108	0.100866	FALSE	FALSE
Cardiomyocyte	AC011472.1	0.754469	1.08449e-05	0.0219766	-0.0219549	0.779226	0.112256	-0.112256	0.0215724	0.0184275	0.227322	FALSE	FALSE
Cardiomyocyte	AC011476.3	0.0285726	-0.0110984	0.0168691	-0.0390658	0.0544584	0.266601	-0.266601	0.0330507	0.0235872	0.486675	FALSE	FALSE
Cardiomyocyte	AC011477.3	0.168522	-0.0194733	0.00360108	-0.0425476	0.232137	-0.276615	0.276615	0.0422795	0.0479115	-0.180415	FALSE	FALSE
Cardiomyocyte	AC011477.8	3.47859e-07	-0.0426175	-0.0186863	-0.0665488	6.76786e-06	-2.15956	2.15956	0.0103247	0.0361179	-1.80661	FALSE	FALSE
Cardiomyocyte	AC011498.7	9.97946e-06	-0.0518824	-0.0321884	-0.0715763	8.76108e-05	-2.23779	2.23779	0.0124012	0.0454545	-1.87394	FALSE	FALSE
Cardiomyocyte	AC011511.2	0.125144	-0.0142305	0.0014074	-0.0298683	0.18206	-0.783735	0.783735	0.0167849	0.0250614	-0.578304	FALSE	FALSE
Cardiomyocyte	AC011603.3	0.412893	0.0162245	0.0473608	-0.0149119	0.477403	0.409882	-0.409882	0.0907885	0.0675676	0.426178	FALSE	FALSE
Cardiomyocyte	AC011611.4	2.92617e-10	-0.0617639	-0.050594	-0.0729338	4.63031e-08	-4.08896	4.08896	0.00311473	0.0425061	-3.77049	FALSE	FALSE
Cardiomyocyte	AC011751.1	0.0400064	0.010613	0.0189794	0.0022465	0.071782	2.15592	-2.15592	0.0137855	0.0031941	2.10967	FALSE	FALSE
Cardiomyocyte	AC011921.1	0.000154125	-0.0231226	-0.00587989	-0.0403653	0.000761322	-1.34764	1.34764	0.0109015	0.0228501	-1.06767	FALSE	FALSE
Cardiomyocyte	AC011933.4	0.000342504	-0.0810276	-0.038952	-0.123103	0.0014499	-1.2057	1.2057	0.0410682	0.0746929	-0.862948	FALSE	FALSE
Cardiomyocyte	AC011997.1	0.212768	0.0025144	0.012203	-0.00717421	0.279434	0.191979	-0.191979	0.0262444	0.0208845	0.329578	FALSE	FALSE
Cardiomyocyte	AC012063.1	0.372321	-0.00294099	0.03026	-0.036142	0.439504	0.395202	-0.395202	0.0504701	0.0395577	0.351469	FALSE	FALSE
Cardiomyocyte	AC012078.2	0.714955	0.00364825	0.0354046	-0.0281081	0.745109	0.740695	-0.740695	0.0266482	0.0164619	0.694906	FALSE	FALSE
Cardiomyocyte	AC012085.2	0.0115512	-0.153497	-0.0219513	-0.285042	0.0257549	-1.13628	1.13628	0.0689854	0.119656	-0.79453	FALSE	FALSE
Cardiomyocyte	AC012158.1	0.188021	0.00387881	0.0159622	-0.00820462	0.252865	0.53442	-0.53442	0.0179385	0.0110565	0.698164	FALSE	FALSE
Cardiomyocyte	AC012184.2	0.129023	-0.00834853	0.000342955	-0.01704	0.186776	-0.583715	0.583715	0.0117091	0.0164619	-0.491507	FALSE	FALSE
Cardiomyocyte	AC012184.3	0.000331267	-0.0596541	-0.0294962	-0.0898121	0.00141184	-1.42159	1.42159	0.0237065	0.0523342	-1.14247	FALSE	FALSE
Cardiomyocyte	AC012184.4	0.00516788	-0.0401178	-0.00630118	-0.0739343	0.0132382	-2.67691	2.67691	0.00599873	0.0334152	-2.47778	FALSE	FALSE
Cardiomyocyte	AC012213.5	0.00594134	-0.0450955	-0.0132651	-0.0769259	0.0148787	-1.7741	1.7741	0.0147661	0.0402948	-1.44831	FALSE	FALSE
Cardiomyocyte	AC012254.1	0.181964	-0.00604509	0.00126336	-0.0133535	0.246308	-0.455778	0.455778	0.0100363	0.0132678	-0.402698	FALSE	FALSE
Cardiomyocyte	AC012291.3	0.102938	-0.0211633	0.00866841	-0.050995	0.155676	-0.152645	0.152645	0.0464902	0.0459459	0.016988	FALSE	FALSE
Cardiomyocyte	AC012309.1	0.000740031	-0.0274018	-0.00701807	-0.0477854	0.00271091	-0.982024	0.982024	0.0167849	0.0265356	-0.660766	FALSE	FALSE
Cardiomyocyte	AC012349.1	0.000807143	-0.0188917	-0.000608932	-0.0371745	0.00290832	-0.780817	0.780817	0.011363	0.0191646	-0.754104	FALSE	FALSE
Cardiomyocyte	AC012358.4	0.00368612	-0.0751587	-0.0264394	-0.123878	0.0100368	-0.635261	0.635261	0.0701967	0.0882064	-0.32948	FALSE	FALSE
Cardiomyocyte	AC012360.3	6.37581e-08	-0.0378856	-0.022949	-0.0528222	1.90768e-06	-2.50177	2.50177	0.00588337	0.0297297	-2.33719	FALSE	FALSE
Cardiomyocyte	AC012363.2	0.0952612	0.0139927	0.026084	0.00190141	0.146125	1.20362	-1.20362	0.0252639	0.00982801	1.36211	FALSE	FALSE
Cardiomyocyte	AC012370.2	0.00153411	-0.0278743	-0.00927015	-0.0464785	0.0049201	-2.06184	2.06184	0.00801753	0.0253071	-1.65831	FALSE	FALSE
Cardiomyocyte	AC012404.1	1.86641e-07	-0.849063	-0.530709	-1.16742	4.25873e-06	-2.49366	2.49366	0.145758	0.420393	-1.52817	FALSE	FALSE
Cardiomyocyte	AC012409.2	0.0015111	-0.247975	-0.0752208	-0.420729	0.0048569	-1.37824	1.37824	0.0761954	0.158231	-1.05426	TRUE	FALSE
Cardiomyocyte	AC012413.1	1.51088e-08	-0.0506249	-0.0247735	-0.0764762	6.9951e-07	-3.11895	3.11895	0.00542193	0.0358722	-2.72599	FALSE	FALSE
Cardiomyocyte	AC012442.3	0.00086258	0.017458	0.0263664	0.00854952	0.00306951	1.8965	-1.8965	0.0200727	0.00515971	1.95987	FALSE	FALSE
Cardiomyocyte	AC012459.1	0.0557394	-0.0967897	-0.0153943	-0.178185	0.0940994	-0.418039	0.418039	0.147661	0.169287	-0.197186	FALSE	FALSE
Cardiomyocyte	AC012464.1	0.00544003	-0.0184124	-0.00470103	-0.0321237	0.013794	-1.73687	1.73687	0.00790217	0.0216216	-1.45215	FALSE	TRUE
Cardiomyocyte	AC012485.1	0.0310069	-0.02163	-0.00421067	-0.0390493	0.0582899	-1.26856	1.26856	0.0124589	0.0280098	-1.16876	FALSE	FALSE
Cardiomyocyte	AC012494.1	0.804103	-0.00293306	0.00780655	-0.0136727	0.823896	0.320097	-0.320097	0.0118244	0.00958231	0.303324	FALSE	FALSE
Cardiomyocyte	AC012568.1	0.137378	-0.0104663	0.00733321	-0.0282659	0.196435	-0.014624	0.014624	0.023072	0.019656	0.231175	FALSE	FALSE
Cardiomyocyte	AC012613.1	4.74439e-05	-0.0275703	0.00295472	-0.0580952	0.000299389	-0.483521	0.483521	0.0267059	0.0316953	-0.247112	FALSE	FALSE
Cardiomyocyte	AC012618.3	0.796858	0.00786533	0.0331147	-0.017384	0.81768	0.441853	-0.441853	0.0553152	0.0388206	0.510853	FALSE	FALSE
Cardiomyocyte	AC012636.1	0.00610131	-0.0172061	-0.00331439	-0.0310978	0.0151873	-0.920146	0.920146	0.0154583	0.0248157	-0.682876	FALSE	FALSE
Cardiomyocyte	AC013287.1	0.219538	0.0111724	0.0246764	-0.00233168	0.286642	0.46891	-0.46891	0.0312049	0.0233415	0.418876	FALSE	FALSE
Cardiomyocyte	AC013451.1	0.079033	-0.0171788	0.0343039	-0.0686615	0.125191	0.318813	-0.318813	0.0526043	0.0395577	0.41122	FALSE	FALSE
Cardiomyocyte	AC013489.1	0.28256	-0.0057744	0.00440166	-0.0159505	0.352865	-0.148224	0.148224	0.0172464	0.0169533	0.0247236	FALSE	FALSE
Cardiomyocyte	AC013643.2	0.00457745	-0.00630981	0.00754456	-0.0201642	0.0119701	0.0782703	-0.0782703	0.0160351	0.0132678	0.2733	FALSE	FALSE
Cardiomyocyte	AC013652.1	0.174475	0.0381455	0.0767196	-0.000428561	0.238619	1.31894	-1.31894	0.0632174	0.0292383	1.11246	FALSE	FALSE
Cardiomyocyte	AC015631.1	0.359139	-0.0125016	0.00654278	-0.031546	0.426892	-0.142706	0.142706	0.0266482	0.029484	-0.145895	FALSE	FALSE
Cardiomyocyte	AC015687.1	0.460429	-0.00564467	0.0216074	-0.0328967	0.520607	0.713424	-0.713424	0.0276865	0.0181818	0.606684	FALSE	FALSE
Cardiomyocyte	AC015712.2	0.596799	0.00622959	0.0208159	-0.00835672	0.64179	0.541925	-0.541925	0.025783	0.0169533	0.604853	FALSE	FALSE
Cardiomyocyte	AC015795.1	0.000360536	-0.0119403	0.000205905	-0.0240866	0.00150737	-0.807394	0.807394	0.0100363	0.0132678	-0.402698	FALSE	FALSE
Cardiomyocyte	AC015813.2	0.00638131	0.0154713	0.0353814	-0.00443875	0.0157562	0.729487	-0.729487	0.0468939	0.0238329	0.976445	FALSE	FALSE
Cardiomyocyte	AC015813.6	0.0462666	0.00571275	0.0121741	-0.000748598	0.0808058	0.81276	-0.81276	0.0122859	0.00540541	1.18452	FALSE	FALSE
Cardiomyocyte	AC015845.1	1.44668e-05	-0.0229339	-0.00475066	-0.0411172	0.000117326	-1.20955	1.20955	0.0112476	0.0206388	-0.875741	FALSE	FALSE
Cardiomyocyte	AC015849.3	6.4843e-05	-0.118098	-0.0613078	-0.174889	0.000385233	-1.77675	1.77675	0.0348965	0.0923833	-1.40455	FALSE	FALSE
Cardiomyocyte	AC015853.3	4.80486e-06	-0.062443	-0.020066	-0.10482	5.02776e-05	-1.67212	1.67212	0.0209379	0.0501229	-1.25935	FALSE	FALSE
Cardiomyocyte	AC015923.1	0.0070848	-0.0335697	-0.00102162	-0.0661178	0.0172257	-0.317734	0.317734	0.0338005	0.0373464	-0.143924	FALSE	FALSE
Cardiomyocyte	AC015971.1	0.00011238	-0.121414	-0.0559388	-0.18689	0.000589841	-2.25606	2.25606	0.025956	0.0904177	-1.80053	FALSE	FALSE
Cardiomyocyte	AC015983.2	0.000674747	-0.0239767	-0.00692361	-0.0410298	0.00250974	-1.09941	1.09941	0.0122859	0.0243243	-0.985401	FALSE	FALSE
Cardiomyocyte	AC015987.1	0.0043895	-0.0250657	-0.00910451	-0.0410268	0.0115909	-1.12846	1.12846	0.0134971	0.0255528	-0.920829	FALSE	FALSE
Cardiomyocyte	AC016493.1	0.00041648	-0.0661608	-0.0276812	-0.10464	0.001689	-1.7515	1.7515	0.0219184	0.0579853	-1.40354	FALSE	FALSE
Cardiomyocyte	AC016590.1	0.421107	-0.00627689	0.0207649	-0.0333187	0.484252	-0.0140925	0.0140925	0.030109	0.0267813	0.168968	FALSE	FALSE
Cardiomyocyte	AC016597.2	1.25576e-05	-0.011876	-0.00125865	-0.0224933	0.000105271	-0.786299	0.786299	0.010094	0.0149877	-0.57028	FALSE	FALSE
Cardiomyocyte	AC016644.1	8.38015e-06	-0.0194801	-0.00510563	-0.0338546	7.63722e-05	-1.27164	1.27164	0.0108439	0.0211302	-0.962429	FALSE	FALSE
Cardiomyocyte	AC016722.2	3.70503e-12	-0.0514555	-0.0398519	-0.0630591	2.64543e-09	-2.8799	2.8799	0.00686393	0.039312	-2.51786	FALSE	FALSE
Cardiomyocyte	AC016727.1	0.288095	-0.0140165	0.00394225	-0.0319753	0.357914	-0.362715	0.362715	0.0275134	0.0309582	-0.170188	FALSE	FALSE
Cardiomyocyte	AC016745.1	0.804016	-0.0411461	0.10831	-0.190602	0.823871	0.625408	-0.625408	0.155736	0.103686	0.586891	FALSE	FALSE
Cardiomyocyte	AC016831.6	0.0331805	-0.185481	-0.0503035	-0.320658	0.061673	-0.149475	0.149475	0.33714	0.332187	0.0213543	FALSE	FALSE
Cardiomyocyte	AC016877.1	0.00109222	-0.0161755	-0.00248845	-0.0298626	0.00374041	-1.42148	1.42148	0.0092865	0.0206388	-1.15215	FALSE	FALSE
Cardiomyocyte	AC016910.2	1.92058e-06	-0.0355776	-0.0132939	-0.0578613	2.5103e-05	-1.43512	1.43512	0.0138432	0.0302211	-1.12638	FALSE	FALSE
Cardiomyocyte	AC017002.3	0.0285443	-0.0530542	-0.00650605	-0.0996023	0.0544124	-1.10455	1.10455	0.0338582	0.0636364	-0.910345	FALSE	FALSE
Cardiomyocyte	AC017028.1	0.0113129	-0.0113458	0.000802373	-0.0234939	0.0252962	-0.546197	0.546197	0.0104978	0.0132678	-0.337846	FALSE	FALSE
Cardiomyocyte	AC017050.1	0.758204	0.0028318	0.0114165	-0.00575293	0.782703	1.30454	-1.30454	0.0118244	0.004914	1.2668	FALSE	FALSE
Cardiomyocyte	AC017074.1	0.132197	0.00589139	0.0134522	-0.00166942	0.190597	0.561808	-0.561808	0.0160927	0.00909091	0.823914	FALSE	FALSE
Cardiomyocyte	AC017083.3	2.42433e-07	-0.0737059	-0.0500412	-0.0973705	5.17622e-06	-2.9066	2.9066	0.00951722	0.0555283	-2.54461	FALSE	FALSE
Cardiomyocyte	AC017101.1	5.1927e-06	-0.0939558	-0.0343405	-0.153571	5.33212e-05	-1.18288	1.18288	0.0548538	0.095086	-0.793642	FALSE	FALSE
Cardiomyocyte	AC017104.5	0.680269	0.00295229	0.00953865	-0.00363407	0.715117	0.616411	-0.616411	0.0110169	0.00737101	0.579785	FALSE	FALSE
Cardiomyocyte	AC018362.3	0.118964	0.00149911	0.00991902	-0.0069208	0.174698	0.507193	-0.507193	0.0139009	0.00933661	0.574208	FALSE	FALSE
Cardiomyocyte	AC018462.1	1.99017e-07	-0.130709	-0.0534735	-0.207944	4.43586e-06	-1.91156	1.91156	0.0362231	0.100491	-1.47209	FALSE	FALSE
Cardiomyocyte	AC018511.2	3.35262e-09	-0.0393763	-0.0137673	-0.0649854	2.52787e-07	-1.95131	1.95131	0.011363	0.0348894	-1.61845	FALSE	FALSE
Cardiomyocyte	AC018512.1	0.100105	-0.00441031	0.00574691	-0.0145675	0.152245	-0.215995	0.215995	0.020188	0.0199017	0.0206075	FALSE	FALSE
Cardiomyocyte	AC018523.2	1.79673e-05	-0.0237941	-0.0144747	-0.0331135	0.000138968	-1.62154	1.62154	0.00969026	0.0253071	-1.38494	FALSE	FALSE
Cardiomyocyte	AC018557.1	0.996008	4.58928e-05	0.0154537	-0.015362	0.99631	0.50744	-0.50744	0.0232451	0.0140049	0.730992	FALSE	FALSE
Cardiomyocyte	AC018557.3	5.72094e-06	-0.0970321	-0.0445934	-0.149471	5.7318e-05	-1.90942	1.90942	0.0286093	0.0793612	-1.47195	FALSE	FALSE
Cardiomyocyte	AC018618.1	0.00015525	-0.104956	-0.0111299	-0.198782	0.000765802	-1.54874	1.54874	0.0405491	0.0923833	-1.18796	FALSE	FALSE
Cardiomyocyte	AC018628.3	0.0038284	-0.0282757	-0.0113266	-0.0452248	0.0103643	-0.812565	0.812565	0.0231874	0.0356265	-0.619611	FALSE	FALSE
Cardiomyocyte	AC018682.1	3.54895e-08	-0.542363	-0.404779	-0.679947	1.24876e-06	-2.42796	2.42796	0.103017	0.325799	-1.6611	FALSE	FALSE
Cardiomyocyte	AC018697.1	1.60108e-05	-0.0691267	-0.0338418	-0.104412	0.000126656	-2.6515	2.6515	0.0106131	0.0496314	-2.2254	FALSE	FALSE
Cardiomyocyte	AC018797.3	0.000965604	-0.0549964	-0.018885	-0.0911079	0.00336018	-1.06805	1.06805	0.0359347	0.0574939	-0.67803	FALSE	FALSE
Cardiomyocyte	AC018809.2	0.614466	0.00335341	0.0116501	-0.00494329	0.657201	0.690255	-0.690255	0.0156313	0.00859951	0.862112	FALSE	FALSE
Cardiomyocyte	AC018816.1	0.0688151	-0.0645884	-0.00754546	-0.121631	0.111732	-0.728419	0.728419	0.0620638	0.0911548	-0.554567	FALSE	FALSE
Cardiomyocyte	AC018946.1	0.00692082	-0.00866101	0.00257925	-0.0199013	0.0168924	-0.412303	0.412303	0.0108439	0.0120393	-0.150875	FALSE	FALSE
Cardiomyocyte	AC019127.1	4.98489e-05	-0.178017	-0.0596526	-0.296381	0.000311567	-2.63271	2.63271	0.0276288	0.123833	-2.16415	FALSE	FALSE
Cardiomyocyte	AC019130.1	9.17994e-06	-0.122688	-0.0537531	-0.191622	8.23374e-05	-2.18033	2.18033	0.0251485	0.0837838	-1.7362	FALSE	FALSE
Cardiomyocyte	AC019163.1	0.00018492	-0.0310922	-0.0112714	-0.050913	0.00088119	-1.87281	1.87281	0.00940186	0.0280098	-1.57492	FALSE	FALSE
Cardiomyocyte	AC019186.1	0.000376695	0.0240918	0.0352109	0.0129727	0.00155766	2.33117	-2.33117	0.0274557	0.0046683	2.55614	FALSE	FALSE
Cardiomyocyte	AC019205.1	0.635351	-0.00244782	0.0255833	-0.030479	0.675976	0.0843996	-0.0843996	0.0725039	0.0611794	0.245013	FALSE	FALSE
Cardiomyocyte	AC020611.2	5.9954e-05	-0.20617	-0.0962496	-0.31609	0.000363387	-1.93356	1.93356	0.0516237	0.139066	-1.42967	FALSE	FALSE
Cardiomyocyte	AC020661.3	0.000170748	-0.0593269	-0.0258142	-0.0928397	0.000824378	-2.61249	2.61249	0.0107862	0.0503686	-2.22334	FALSE	FALSE
Cardiomyocyte	AC020687.1	0.966321	0.00262103	0.0227661	-0.0175241	0.969186	0.587273	-0.587273	0.0252639	0.0162162	0.639639	FALSE	FALSE
Cardiomyocyte	AC020913.1	0.000887275	-0.0253826	-0.0121237	-0.0386415	0.0031354	-1.09051	1.09051	0.0175348	0.0321867	-0.876249	FALSE	FALSE
Cardiomyocyte	AC020915.3	0.270663	0.0110206	0.037378	-0.0153368	0.340457	0.395385	-0.395385	0.0654092	0.0447174	0.548657	FALSE	FALSE
Cardiomyocyte	AC020916.1	0.767969	-0.0361751	0.069567	-0.141917	0.791333	-0.466241	0.466241	0.104978	0.135135	-0.364319	FALSE	FALSE
Cardiomyocyte	AC021087.5	0.00348146	0.00208366	0.0123954	-0.00822809	0.00958237	0.179148	-0.179148	0.0176501	0.0120393	0.551924	FALSE	FALSE
Cardiomyocyte	AC021231.1	0.0137372	-0.0831867	-0.0302693	-0.136104	0.0296908	-0.579178	0.579178	0.090154	0.123096	-0.449318	FALSE	FALSE
Cardiomyocyte	AC021698.1	0.0285224	-0.0450447	0.0043273	-0.0944167	0.0543901	-0.926172	0.926172	0.0347811	0.0542998	-0.642642	FALSE	FALSE
Cardiomyocyte	AC021723.2	0.311711	-0.0421802	0.0479265	-0.132287	0.380977	0.228794	-0.228794	0.0594105	0.0528256	0.169482	FALSE	FALSE
Cardiomyocyte	AC021739.2	0.319402	-0.00721383	0.0233383	-0.0377659	0.388542	0.0295171	-0.0295171	0.0377805	0.0299754	0.33386	FALSE	FALSE
Cardiomyocyte	AC021752.1	1.4832e-06	-0.0775404	-0.0573393	-0.0977414	2.06661e-05	-1.32258	1.32258	0.0367422	0.0771499	-1.07022	FALSE	FALSE
Cardiomyocyte	AC021851.1	0.316936	0.0208899	0.0501688	-0.00838901	0.386111	0.685509	-0.685509	0.0700236	0.0432432	0.695368	FALSE	FALSE
Cardiomyocyte	AC021851.2	0.0621268	0.0290572	0.0528399	0.00527456	0.102817	1.05882	-1.05882	0.0523159	0.0267813	0.966021	FALSE	FALSE
Cardiomyocyte	AC022075.1	0.395207	0.00535123	0.0125389	-0.00183644	0.460975	0.862952	-0.862952	0.0134971	0.00761671	0.825415	FALSE	FALSE
Cardiomyocyte	AC022098.1	0.308126	0.00735818	0.030193	-0.0154766	0.377469	0.485684	-0.485684	0.0479898	0.0314496	0.609686	FALSE	FALSE
Cardiomyocyte	AC022137.4	2.88953e-06	-0.1295	-0.077179	-0.181821	3.45357e-05	-1.72775	1.72775	0.0372037	0.0953317	-1.35751	FALSE	FALSE
Cardiomyocyte	AC022146.2	0.00754476	-0.0474166	-0.010553	-0.0842803	0.0181666	-0.604027	0.604027	0.041299	0.0538084	-0.381725	FALSE	FALSE
Cardiomyocyte	AC022167.2	9.60256e-06	0.0266731	0.0351688	0.0181774	8.51518e-05	1.07414	-1.07414	0.0402607	0.0176904	1.1864	FALSE	FALSE
Cardiomyocyte	AC022210.2	0.000272973	-0.0714345	-0.0347724	-0.108097	0.0012083	-1.99486	1.99486	0.0182846	0.0570025	-1.6404	FALSE	FALSE
Cardiomyocyte	AC022217.4	1.19266e-07	-0.126627	-0.0643629	-0.188891	2.98052e-06	-3.43757	3.43757	0.0102671	0.0823096	-3.00304	FALSE	FALSE
Cardiomyocyte	AC022382.2	0.183567	-0.00813009	0.00233175	-0.0185919	0.248122	-0.527524	0.527524	0.0131511	0.0152334	-0.21206	FALSE	FALSE
Cardiomyocyte	AC022384.1	4.1596e-07	0.0136182	0.0176475	0.00958888	7.74131e-06	1.6331	-1.6331	0.0140163	0.0034398	2.0267	FALSE	FALSE
Cardiomyocyte	AC022395.1	0.0688259	-0.0234698	0.00109772	-0.0480373	0.111732	-0.498868	0.498868	0.0215724	0.0257985	-0.258105	FALSE	FALSE
Cardiomyocyte	AC022400.8	3.21895e-10	-0.107305	-0.0816477	-0.132962	4.82659e-08	-3.78955	3.78955	0.00640249	0.0734644	-3.52034	FALSE	FALSE
Cardiomyocyte	AC022467.2	4.24058e-08	-0.0475916	-0.0238217	-0.0713616	1.39467e-06	-2.8008	2.8008	0.00599873	0.0324324	-2.43471	FALSE	FALSE
Cardiomyocyte	AC022509.2	0.00689321	-0.0132113	-0.00110477	-0.0253179	0.0168354	-0.95842	0.95842	0.0109592	0.017199	-0.650181	FALSE	FALSE
Cardiomyocyte	AC022540.1	0.00411977	-0.0114344	0.000608277	-0.023477	0.0109988	-0.436933	0.436933	0.011536	0.0142506	-0.304878	FALSE	FALSE
Cardiomyocyte	AC022558.2	0.000141481	-0.0539384	-0.025394	-0.0824828	0.000710367	-1.33893	1.33893	0.0249178	0.0506143	-1.02237	FALSE	FALSE
Cardiomyocyte	AC022872.1	0.00425704	-0.0672184	-0.0267555	-0.107681	0.0112908	-0.933447	0.933447	0.0474707	0.0732187	-0.625173	FALSE	FALSE
Cardiomyocyte	AC022893.1	0.0348692	-0.025393	-0.00382636	-0.0469596	0.0642327	-0.563928	0.563928	0.0331661	0.0402948	-0.280887	FALSE	FALSE
Cardiomyocyte	AC022905.1	1.34063e-07	-0.0721209	-0.0211218	-0.12312	3.27585e-06	-2.3184	2.3184	0.0143623	0.0528256	-1.87894	FALSE	FALSE
Cardiomyocyte	AC022915.2	1.39345e-05	-0.147205	-0.0626719	-0.231738	0.000113778	-1.56816	1.56816	0.0472977	0.115479	-1.28779	FALSE	FALSE
Cardiomyocyte	AC023024.1	0.000164576	-0.0353273	-0.0157076	-0.0549469	0.000800435	-2.2232	2.2232	0.0110169	0.0363636	-1.72278	FALSE	FALSE
Cardiomyocyte	AC023051.1	6.21134e-06	-0.0691224	-0.00712745	-0.131117	6.09811e-05	-1.35848	1.35848	0.0248024	0.0506143	-1.02906	FALSE	FALSE
Cardiomyocyte	AC023355.2	0.0543635	-0.0133904	-0.00115969	-0.0256211	0.0922014	-0.666074	0.666074	0.0141316	0.0194103	-0.457896	FALSE	FALSE
Cardiomyocyte	AC023389.2	0.000569875	-0.0460519	-0.0225613	-0.0695425	0.00218527	-1.70829	1.70829	0.0167272	0.0429975	-1.36206	FALSE	FALSE
Cardiomyocyte	AC023424.2	5.25892e-07	-0.24413	-0.10875	-0.379511	9.19092e-06	-1.55237	1.55237	0.0837515	0.174693	-1.06063	FALSE	FALSE
Cardiomyocyte	AC023480.1	7.10423e-08	-0.116931	-0.0548355	-0.179026	2.04227e-06	-2.52425	2.52425	0.0210532	0.0931204	-2.14505	FALSE	FALSE
Cardiomyocyte	AC023509.1	0.0062834	0.00726428	0.0117809	0.0027477	0.0155699	0.79442	-0.79442	0.0124012	0.00638821	0.957	FALSE	FALSE
Cardiomyocyte	AC023509.2	5.64879e-05	-0.0116205	0.0078917	-0.0311326	0.000345553	0.194828	-0.194828	0.0260137	0.0184275	0.497411	FALSE	FALSE
Cardiomyocyte	AC023509.6	1.6652e-06	-0.479338	-0.299918	-0.658758	2.26285e-05	-1.71157	1.71157	0.146219	0.303194	-1.05211	FALSE	FALSE
Cardiomyocyte	AC023632.2	0.0479975	-0.0178968	-0.000355609	-0.035438	0.0833654	-0.509003	0.509003	0.0209956	0.0253071	-0.269459	FALSE	FALSE
Cardiomyocyte	AC023906.5	0.00184696	-0.0151445	0.00128697	-0.0315759	0.00571584	-0.855352	0.855352	0.0119398	0.0167076	-0.484729	FALSE	FALSE
Cardiomyocyte	AC024075.3	0.000168998	-0.0238427	-0.00318441	-0.044501	0.000818321	-0.716429	0.716429	0.0178808	0.0248157	-0.472841	FALSE	FALSE
Cardiomyocyte	AC024145.1	9.20998e-06	-0.0554153	-0.00632319	-0.104507	8.25022e-05	-0.886445	0.886445	0.0336275	0.0493857	-0.554453	FALSE	FALSE
Cardiomyocyte	AC024230.1	0.970299	-0.000857943	0.00976916	-0.011485	0.973028	0.621679	-0.621679	0.0144777	0.00958231	0.595388	FALSE	FALSE
Cardiomyocyte	AC024257.3	0.000961842	-0.0296127	-0.0134431	-0.0457823	0.00335045	-1.49787	1.49787	0.0118821	0.0289926	-1.2869	FALSE	FALSE
Cardiomyocyte	AC024267.5	0.00254646	-0.029209	-0.0031185	-0.0552995	0.00740926	-0.977039	0.977039	0.018573	0.0292383	-0.654654	FALSE	FALSE
Cardiomyocyte	AC024558.2	0.0429801	-0.0267914	-0.0042682	-0.0493145	0.0760523	-0.55273	0.55273	0.0318971	0.041769	-0.389009	FALSE	FALSE
Cardiomyocyte	AC024560.5	0.000176106	-0.0217389	-0.0086313	-0.0348464	0.000844986	-1.71596	1.71596	0.00807521	0.0208845	-1.37086	FALSE	FALSE
Cardiomyocyte	AC024901.1	0.272784	0.00692768	0.0301637	-0.0163083	0.342864	0.265553	-0.265553	0.0323585	0.027027	0.259744	FALSE	FALSE
Cardiomyocyte	AC025034.1	0.00411159	-0.0140329	0.00317109	-0.031237	0.0109845	-0.585819	0.585819	0.0143047	0.0184275	-0.365376	FALSE	FALSE
Cardiomyocyte	AC025043.1	0.000351711	-0.0576279	-0.0250973	-0.0901584	0.00147891	-1.31938	1.31938	0.0291285	0.0570025	-0.968595	FALSE	FALSE
Cardiomyocyte	AC025048.2	0.0324643	-0.00368753	0.00479767	-0.0121727	0.0605978	-0.260387	0.260387	0.0102671	0.00982801	0.0630518	FALSE	FALSE
Cardiomyocyte	AC025048.4	0.286564	0.00230577	0.00890066	-0.00428911	0.356715	0.189803	-0.189803	0.0122282	0.00810811	0.592773	FALSE	FALSE
Cardiomyocyte	AC025164.2	1.14098e-08	-0.0518567	-0.0354978	-0.0682157	5.81285e-07	-2.76826	2.76826	0.0084213	0.0427518	-2.34387	FALSE	FALSE
Cardiomyocyte	AC025165.2	0.00253511	-0.0629878	-0.0240414	-0.101934	0.00738918	-1.65212	1.65212	0.022899	0.0579853	-1.3404	FALSE	FALSE
Cardiomyocyte	AC025171.1	0.00227641	-0.159009	-0.0771945	-0.240823	0.00676665	-0.849118	0.849118	0.110169	0.163145	-0.566436	FALSE	FALSE
Cardiomyocyte	AC025171.2	0.276891	-0.0443011	0.0125229	-0.101125	0.347134	-0.282035	0.282035	0.0851935	0.0921376	-0.113046	FALSE	FALSE
Cardiomyocyte	AC025171.4	1.39419e-06	-0.0412263	-0.0230294	-0.0594232	1.9712e-05	-2.43435	2.43435	0.00830594	0.0353808	-2.09075	FALSE	FALSE
Cardiomyocyte	AC025178.2	0.00751128	-0.0246643	-0.00914711	-0.0401814	0.0181091	-0.735739	0.735739	0.0235335	0.0351351	-0.5782	FALSE	FALSE
Cardiomyocyte	AC025211.1	0.000219005	-0.0211118	-0.00856461	-0.033659	0.00101189	-1.34384	1.34384	0.0103247	0.0216216	-1.06637	FALSE	FALSE
Cardiomyocyte	AC025279.1	0.116728	0.0350476	0.0714373	-0.0013422	0.171938	0.578472	-0.578472	0.0868086	0.0572482	0.600608	FALSE	TRUE
Cardiomyocyte	AC025280.3	0.000257092	-0.293374	-0.113865	-0.472884	0.00115072	-2.20925	2.20925	0.0618331	0.199263	-1.68822	FALSE	FALSE
Cardiomyocyte	AC025283.2	0.0116735	-0.0490435	-0.00921035	-0.0888766	0.0259676	-0.398327	0.398327	0.0576224	0.0670762	-0.21917	FALSE	FALSE
Cardiomyocyte	AC025287.1	0.226881	0.00938798	0.0250012	-0.0062252	0.294858	0.484983	-0.484983	0.0355309	0.0228501	0.636874	FALSE	FALSE
Cardiomyocyte	AC025287.4	5.07214e-06	-0.0520597	-0.0229638	-0.0811556	5.24506e-05	-2.47903	2.47903	0.00940186	0.0407862	-2.11706	FALSE	FALSE
Cardiomyocyte	AC025434.1	0.030356	-0.00104128	0.00747947	-0.00956203	0.0572702	1.50406	-1.50406	0.0155736	0.00565111	1.4625	FALSE	FALSE
Cardiomyocyte	AC025437.4	0.0210238	-0.0140608	-0.00137364	-0.0267479	0.0422108	-0.784569	0.784569	0.0098633	0.0159705	-0.695269	FALSE	FALSE
Cardiomyocyte	AC025576.3	0.00846188	-0.0281925	-0.00375406	-0.0526309	0.0199383	-0.94386	0.94386	0.0194382	0.0299754	-0.624886	FALSE	FALSE
Cardiomyocyte	AC025580.2	1.30466e-05	-0.018404	-0.00461405	-0.032194	0.000108407	-0.952946	0.952946	0.0125743	0.0201474	-0.680121	FALSE	FALSE
Cardiomyocyte	AC025682.2	0.000155665	-0.145287	-0.0783742	-0.2122	0.000766988	-0.914738	0.914738	0.095922	0.140541	-0.551052	FALSE	TRUE
Cardiomyocyte	AC025809.1	0.545246	0.0151086	0.0607621	-0.0305449	0.59666	0.503937	-0.503937	0.0956913	0.0601966	0.668707	FALSE	TRUE
Cardiomyocyte	AC025917.1	0.000744134	-0.0690701	-0.0234403	-0.1147	0.00272443	-1.93895	1.93895	0.0196689	0.0550369	-1.48448	FALSE	TRUE
Cardiomyocyte	AC026202.2	8.34241e-06	-0.245416	-0.131937	-0.358895	7.61593e-05	-2.1172	2.1172	0.0554883	0.169533	-1.61131	FALSE	TRUE
Cardiomyocyte	AC026254.2	0.0246969	-0.0120629	-0.00123284	-0.0228929	0.048328	-0.781738	0.781738	0.0106131	0.0152334	-0.521388	FALSE	FALSE
Cardiomyocyte	AC026273.1	0.0259207	0.0137939	0.0232472	0.0043406	0.0503124	0.931558	-0.931558	0.0212263	0.00958231	1.14741	FALSE	FALSE
Cardiomyocyte	AC026341.1	0.0803563	0.0125475	0.0287439	-0.00364893	0.126906	0.616821	-0.616821	0.0396262	0.0287469	0.463048	FALSE	FALSE
Cardiomyocyte	AC026347.2	3.80443e-10	-0.149145	-0.0661823	-0.232107	5.39779e-08	-3.20793	3.20793	0.0159197	0.097543	-2.61522	FALSE	TRUE
Cardiomyocyte	AC026412.1	0.0473963	-0.0446476	-0.00733079	-0.0819645	0.0824841	-0.488988	0.488988	0.0768876	0.0886978	-0.206148	FALSE	FALSE
Cardiomyocyte	AC026464.3	0.000571918	-0.0175688	-0.00894177	-0.0261957	0.00219056	-1.40219	1.40219	0.00940186	0.0206388	-1.13434	FALSE	FALSE
Cardiomyocyte	AC026470.2	0.00180006	-0.0203335	-0.000695375	-0.0399717	0.00560316	-0.515235	0.515235	0.0205918	0.0238329	-0.210886	FALSE	FALSE
Cardiomyocyte	AC026471.1	0.000168796	-0.0288683	-0.0155494	-0.0421873	0.000817644	-1.80563	1.80563	0.0103824	0.029484	-1.50579	FALSE	FALSE
Cardiomyocyte	AC026471.4	0.266343	5.91857e-05	0.0135522	-0.0134339	0.336467	0.104258	-0.104258	0.0298783	0.0243243	0.296698	FALSE	FALSE
Cardiomyocyte	AC026495.2	0.318232	0.00560286	0.0151229	-0.00391719	0.387439	0.500274	-0.500274	0.0200727	0.0125307	0.679765	FALSE	FALSE
Cardiomyocyte	AC026704.1	6.26085e-06	-0.146643	-0.0921485	-0.201138	6.13424e-05	-2.46665	2.46665	0.0287247	0.115971	-2.01339	FALSE	FALSE
Cardiomyocyte	AC026803.3	0.00156857	-0.0517124	-0.0203564	-0.0830684	0.00501386	-1.49438	1.49438	0.0184576	0.0429975	-1.22004	FALSE	FALSE
Cardiomyocyte	AC026894.3	0.0306309	-0.0706598	-0.0104743	-0.130845	0.0577145	-0.862711	0.862711	0.0517967	0.0781327	-0.593065	FALSE	FALSE
Cardiomyocyte	AC026979.4	0.522675	0.00381648	0.0126744	-0.00504146	0.576165	0.551259	-0.551259	0.016958	0.0108108	0.649487	FALSE	FALSE
Cardiomyocyte	AC027018.1	3.9494e-08	-0.148576	-0.0413364	-0.255816	1.33111e-06	-1.95	1.95	0.0347811	0.104177	-1.58266	FALSE	FALSE
Cardiomyocyte	AC027020.2	0.0847087	0.0030384	0.0124047	-0.00632791	0.132653	0.741003	-0.741003	0.0132664	0.00589681	1.16977	FALSE	FALSE
Cardiomyocyte	AC027097.2	0.00623012	-0.158086	-0.070096	-0.246077	0.0154552	-0.368107	0.368107	0.220915	0.247666	-0.164905	FALSE	FALSE
Cardiomyocyte	AC027117.2	1.00231e-05	-0.103203	-0.0582085	-0.148198	8.77603e-05	-1.69824	1.69824	0.0327046	0.0820639	-1.32725	FALSE	FALSE
Cardiomyocyte	AC027243.4	3.46679e-05	-0.176532	-0.0920389	-0.261025	0.00023327	-2.88389	2.88389	0.0241103	0.123342	-2.35494	FALSE	FALSE
Cardiomyocyte	AC027277.1	1.49103e-05	-0.0578567	-0.028016	-0.0876975	0.000120142	-2.20066	2.20066	0.011536	0.0449631	-1.9626	FALSE	FALSE
Cardiomyocyte	AC027559.1	0.269353	0.00248146	0.0210279	-0.016065	0.339328	0.432433	-0.432433	0.034262	0.0218673	0.647832	FALSE	FALSE
Cardiomyocyte	AC027601.6	0.00854441	-0.0445971	-0.0153035	-0.0738907	0.0200933	-1.27314	1.27314	0.0211686	0.0461916	-1.12571	FALSE	FALSE
Cardiomyocyte	AC027644.1	0.139528	-0.0121589	0.00676689	-0.0310846	0.198905	-0.820458	0.820458	0.01442	0.0211302	-0.551234	FALSE	FALSE
Cardiomyocyte	AC027644.4	0.278646	-0.0153186	0.0048538	-0.0354909	0.349001	-0.359782	0.359782	0.0415297	0.0469287	-0.176329	FALSE	FALSE
Cardiomyocyte	AC027682.4	0.327698	0.00536464	0.0121602	-0.00143092	0.396623	0.467569	-0.467569	0.0154006	0.0103194	0.577625	FALSE	FALSE
Cardiomyocyte	AC027698.1	0.00063091	-0.236807	-0.0632529	-0.41036	0.00237378	-1.54213	1.54213	0.070312	0.152334	-1.1154	FALSE	FALSE
Cardiomyocyte	AC027807.1	2.96215e-07	-0.0582752	-0.0282632	-0.0882872	5.99472e-06	-3.007	3.007	0.00634481	0.0388206	-2.61317	FALSE	FALSE
Cardiomyocyte	AC027808.1	0.0784627	0.0393302	0.0715039	0.00715644	0.124467	0.853152	-0.853152	0.0920574	0.0501229	0.877066	FALSE	FALSE
Cardiomyocyte	AC034102.6	1.04407e-10	-0.0409441	-0.0279359	-0.0539522	2.55122e-08	-2.74475	2.74475	0.00640249	0.0314496	-2.29634	FALSE	FALSE
Cardiomyocyte	AC034195.1	0.0426199	-0.0813558	-0.0161262	-0.146585	0.0756179	-1.15256	1.15256	0.0439522	0.0953317	-1.11702	FALSE	FALSE
Cardiomyocyte	AC036103.1	3.60011e-06	-0.0373692	-0.00778757	-0.0669509	4.04975e-05	-1.67377	1.67377	0.0151699	0.0339066	-1.16036	FALSE	FALSE
Cardiomyocyte	AC036108.1	0.00275029	-0.0167971	0.0107139	-0.044308	0.00789258	0.0803927	-0.0803927	0.0306281	0.0257985	0.247569	FALSE	FALSE
Cardiomyocyte	AC036176.1	0.269875	-0.00664723	0.00388449	-0.0171789	0.339725	-0.0478461	0.0478461	0.012805	0.0132678	-0.0512252	FALSE	FALSE
Cardiomyocyte	AC036214.1	0.0120498	-0.0187694	0.000485962	-0.0380248	0.0266774	-0.794558	0.794558	0.0140163	0.0191646	-0.451343	FALSE	FALSE
Cardiomyocyte	AC037459.2	0.468607	-0.00115217	0.00752019	-0.00982453	0.528078	-0.0104409	0.0104409	0.0163812	0.0144963	0.17635	FALSE	FALSE
Cardiomyocyte	AC037486.1	0.000344754	-0.0645402	-0.00893999	-0.12014	0.00145616	-4.13691	4.13691	0.00519121	0.0601966	-3.53554	FALSE	FALSE
Cardiomyocyte	AC040168.1	0.121691	-0.0509041	0.0130109	-0.114819	0.178056	-0.556	0.556	0.0620638	0.0820639	-0.402996	FALSE	FALSE
Cardiomyocyte	AC040173.2	7.37501e-05	-0.0370437	-0.0172801	-0.0568073	0.000427382	-2.04392	2.04392	0.0087097	0.0292383	-1.74717	FALSE	FALSE
Cardiomyocyte	AC040934.1	0.838239	0.002325	0.0345182	-0.0298682	0.85423	0.495541	-0.495541	0.0580839	0.0388206	0.581314	FALSE	FALSE
Cardiomyocyte	AC044860.1	2.13406e-05	-0.0927955	-0.0226049	-0.162986	0.000159424	-1.40023	1.40023	0.0396839	0.0786241	-0.986417	FALSE	FALSE
Cardiomyocyte	AC046130.2	1.01394e-05	-0.0116142	0.000574054	-0.0238024	8.85209e-05	-0.61091	0.61091	0.0102671	0.0130221	-0.342941	FALSE	FALSE
Cardiomyocyte	AC046134.2	0.138984	-0.0915345	0.00224732	-0.185316	0.198323	-0.270056	0.270056	0.143681	0.153317	-0.0936465	FALSE	TRUE
Cardiomyocyte	AC046143.1	0.0223922	-0.0118747	-0.00333759	-0.0204118	0.0445851	-0.915187	0.915187	0.00997866	0.0169533	-0.76465	FALSE	FALSE
Cardiomyocyte	AC046158.1	7.27272e-07	-0.0843962	-0.012805	-0.155987	1.18182e-05	-2.06708	2.06708	0.0200727	0.0633907	-1.65904	FALSE	FALSE
Cardiomyocyte	AC046158.4	1.08178e-07	-0.0268323	-0.00446047	-0.0492042	2.77201e-06	-2.62531	2.62531	0.00611409	0.0267813	-2.13102	FALSE	FALSE
Cardiomyocyte	AC048341.1	0.00055336	-0.237629	-0.126393	-0.348865	0.0021331	-1.13763	1.13763	0.14172	0.234152	-0.724404	FALSE	FALSE
Cardiomyocyte	AC048382.2	0.00525872	0.0123102	0.019325	0.00529534	0.0134344	1.03195	-1.03195	0.0200727	0.00884521	1.18226	FALSE	FALSE
Cardiomyocyte	AC048382.5	6.08595e-07	-0.0524609	-0.0126801	-0.0922416	1.0314e-05	-1.40129	1.40129	0.0197266	0.0432432	-1.13233	FALSE	FALSE
Cardiomyocyte	AC051619.4	0.39272	-0.00660584	0.00945449	-0.0226662	0.458619	-0.263212	0.263212	0.0153429	0.0154791	-0.0127511	FALSE	TRUE
Cardiomyocyte	AC051619.5	0.308992	-0.00964885	0.00323321	-0.0225309	0.378424	-0.375518	0.375518	0.0235335	0.0262899	-0.159795	FALSE	FALSE
Cardiomyocyte	AC053513.1	0.00170651	-0.131409	-0.0311837	-0.231633	0.00535618	-0.951631	0.951631	0.0703697	0.10516	-0.579555	FALSE	TRUE
Cardiomyocyte	AC053527.2	0.196538	-0.097702	0.0127207	-0.208125	0.262347	-0.187702	0.187702	0.17927	0.181572	-0.0184133	FALSE	FALSE
Cardiomyocyte	AC055733.2	0.00162865	-0.0822091	-0.0230952	-0.141323	0.00516464	-1.68905	1.68905	0.0256676	0.0626536	-1.28745	FALSE	FALSE
Cardiomyocyte	AC055811.1	0.515935	-0.00244187	0.00705179	-0.0119355	0.569878	0.288892	-0.288892	0.0143623	0.0105651	0.442984	FALSE	FALSE
Cardiomyocyte	AC055855.2	0.0371335	-0.0156417	-0.00227256	-0.0290109	0.0675091	-0.76466	0.76466	0.01442	0.0203931	-0.500009	FALSE	FALSE
Cardiomyocyte	AC058791.1	1.06824e-09	-0.27641	-0.133168	-0.419653	1.10988e-07	-3.03116	3.03116	0.0312626	0.172236	-2.46188	FALSE	FALSE
Cardiomyocyte	AC058822.1	1.13045e-06	-0.510798	-0.340434	-0.681162	1.65234e-05	-1.28039	1.28039	0.224952	0.35602	-0.662337	FALSE	FALSE
Cardiomyocyte	AC060809.1	0.0220391	-0.0220605	-0.00528753	-0.0388336	0.0439749	-1.10958	1.10958	0.0132664	0.0238329	-0.845176	FALSE	FALSE
Cardiomyocyte	AC061958.1	0.400903	-0.020925	0.015146	-0.056996	0.466196	-0.178649	0.178649	0.024168	0.0257985	-0.0941927	FALSE	FALSE
Cardiomyocyte	AC063944.1	0.00214372	-0.0302733	0.0135746	-0.0741213	0.00644778	-0.0366524	0.0366524	0.0414143	0.0366093	0.177918	FALSE	FALSE
Cardiomyocyte	AC063952.1	2.22484e-06	-0.447414	-0.191973	-0.702854	2.82549e-05	-1.88883	1.88883	0.117667	0.271744	-1.20754	FALSE	FALSE
Cardiomyocyte	AC064807.1	0.193235	-0.0216048	0.00283799	-0.0460475	0.258542	-0.342377	0.342377	0.0347811	0.0395577	-0.185656	FALSE	FALSE
Cardiomyocyte	AC064875.1	0.00344577	0.0512544	0.0778988	0.02461	0.00949518	1.83453	-1.83453	0.0525466	0.0174447	1.59081	FALSE	FALSE
Cardiomyocyte	AC066613.2	0.00141349	-0.0148072	0.00506217	-0.0346765	0.00460084	-0.269152	0.269152	0.0180539	0.0179361	0.00944071	FALSE	FALSE
Cardiomyocyte	AC067817.2	4.01331e-07	-0.0433686	-0.014974	-0.0717633	7.51144e-06	-2.47863	2.47863	0.00761377	0.0312039	-2.03504	FALSE	FALSE
Cardiomyocyte	AC068051.1	0.00012208	-0.0310047	-0.00409993	-0.0579095	0.000629237	-1.44122	1.44122	0.0140739	0.0307125	-1.1258	FALSE	FALSE
Cardiomyocyte	AC068234.1	0.237569	0.0532371	0.113743	-0.0072693	0.305934	1.5553	-1.5553	0.105901	0.0385749	1.45698	FALSE	FALSE
Cardiomyocyte	AC068234.2	0.281954	-0.0217627	0.0146602	-0.0581855	0.352243	-0.0305795	0.0305795	0.0434908	0.0366093	0.248499	FALSE	FALSE
Cardiomyocyte	AC068282.1	9.76807e-05	-0.263276	-0.141415	-0.385136	0.000529756	-1.37335	1.37335	0.107285	0.200491	-0.902092	FALSE	FALSE
Cardiomyocyte	AC068286.2	0.870935	0.00248123	0.0120266	-0.00706417	0.883103	0.163175	-0.163175	0.0170156	0.0152334	0.159621	FALSE	FALSE
Cardiomyocyte	AC068481.1	3.50978e-06	-0.069744	-0.0228599	-0.116628	3.97183e-05	-2.98155	2.98155	0.00813289	0.0545455	-2.74562	FALSE	FALSE
Cardiomyocyte	AC068533.3	1.01899e-05	-0.121868	-0.066918	-0.176819	8.88082e-05	-1.81965	1.81965	0.0376074	0.0980344	-1.38227	FALSE	FALSE
Cardiomyocyte	AC068533.4	0.338496	0.00334686	0.0148116	-0.00811784	0.406706	0.233667	-0.233667	0.0215147	0.0169533	0.343754	FALSE	FALSE
Cardiomyocyte	AC068587.4	0.0044157	-0.242997	-0.102251	-0.383743	0.0116391	-1.09158	1.09158	0.155909	0.24742	-0.666256	TRUE	FALSE
Cardiomyocyte	AC068724.4	6.06987e-09	-0.105069	-0.0454923	-0.164646	3.76019e-07	-1.74484	1.74484	0.0362808	0.0904177	-1.3174	FALSE	FALSE
Cardiomyocyte	AC068724.5	1.09488e-12	-0.224553	-0.138585	-0.31052	1.20391e-09	-4.16103	4.16103	0.0123435	0.138821	-3.49139	FALSE	FALSE
Cardiomyocyte	AC068733.3	0.00162701	-0.0157079	0.00295325	-0.034369	0.0051619	-0.644385	0.644385	0.0109592	0.0159705	-0.543266	FALSE	FALSE
Cardiomyocyte	AC068888.1	0.000104681	-0.248261	-0.145084	-0.351439	0.000558992	-1.32121	1.32121	0.116225	0.210319	-0.855656	FALSE	FALSE
Cardiomyocyte	AC069113.2	0.057211	-0.0228031	-0.00121205	-0.0443941	0.0960921	-0.872009	0.872009	0.0169003	0.0265356	-0.650884	FALSE	FALSE
Cardiomyocyte	AC069272.1	0.000105941	-0.0742248	-0.0400648	-0.108385	0.000563668	-1.74097	1.74097	0.0238219	0.0651106	-1.4506	FALSE	FALSE
Cardiomyocyte	AC069287.3	2.7691e-08	-0.081021	-0.0298367	-0.132205	1.02925e-06	-2.1406	2.1406	0.0175924	0.0565111	-1.68358	FALSE	FALSE
Cardiomyocyte	AC069368.1	0.407063	0.0317493	0.0821096	-0.0186109	0.471985	0.298732	-0.298732	0.0640826	0.053317	0.265338	FALSE	FALSE
Cardiomyocyte	AC069437.1	4.76293e-06	-0.0466371	-0.00569446	-0.0875797	4.99975e-05	-1.12812	1.12812	0.0208225	0.0353808	-0.764824	FALSE	FALSE
Cardiomyocyte	AC069549.1	0.000259252	-0.0216393	-0.00415618	-0.0391225	0.00115882	-1.41948	1.41948	0.0107862	0.0216216	-1.00329	FALSE	FALSE
Cardiomyocyte	AC072022.1	0.0479244	0.00730947	0.0540712	-0.0394523	0.0832824	0.790376	-0.790376	0.0833478	0.0457002	0.866941	FALSE	FALSE
Cardiomyocyte	AC072022.2	0.576313	0.00934784	0.0423393	-0.0236436	0.623418	1.26733	-1.26733	0.0561804	0.0186732	1.5891	FALSE	FALSE
Cardiomyocyte	AC073046.3	5.55151e-06	-0.0542748	-0.00855639	-0.0999933	5.60461e-05	-1.63982	1.63982	0.0185153	0.0439803	-1.24814	FALSE	FALSE
Cardiomyocyte	AC073107.1	3.8595e-05	-0.268901	-0.171349	-0.366453	0.000254597	-1.06017	1.06017	0.16087	0.248649	-0.628215	FALSE	FALSE
Cardiomyocyte	AC073114.1	0.291279	-0.0108795	0.0190205	-0.0407796	0.361021	0.151839	-0.151839	0.0358193	0.0358722	-0.00212868	FALSE	FALSE
Cardiomyocyte	AC073167.1	7.85849e-11	-0.206368	-0.0916436	-0.321092	2.03319e-08	-2.55116	2.55116	0.0362808	0.145209	-2.00085	FALSE	FALSE
Cardiomyocyte	AC073320.2	0.000815313	-0.0242268	-0.0118977	-0.0365559	0.00293013	-1.39145	1.39145	0.0118821	0.0265356	-1.15914	FALSE	FALSE
Cardiomyocyte	AC073332.1	0.478637	-0.00305928	0.0181503	-0.0242688	0.53699	0.373975	-0.373975	0.0328777	0.0250614	0.391639	FALSE	FALSE
Cardiomyocyte	AC073333.1	0.000267767	-0.0154391	-0.00393529	-0.0269429	0.0011898	-1.145	1.145	0.0105555	0.0186732	-0.822981	FALSE	FALSE
Cardiomyocyte	AC073342.1	1.68487e-05	-0.0414362	-0.00153156	-0.0813409	0.00013192	-1.02089	1.02089	0.0233028	0.0371007	-0.670947	FALSE	FALSE
Cardiomyocyte	AC073343.2	9.47835e-08	-0.165721	-0.124621	-0.206821	2.53957e-06	-2.0568	2.0568	0.042741	0.128993	-1.5936	FALSE	FALSE
Cardiomyocyte	AC073349.4	1.26303e-10	-0.0891335	-0.0626616	-0.115605	2.77762e-08	-4.72519	4.72519	0.00305705	0.0597052	-4.28765	FALSE	FALSE
Cardiomyocyte	AC073365.1	0.32055	0.0164037	0.0620236	-0.0292161	0.389651	0.742433	-0.742433	0.069966	0.0464373	0.591368	FALSE	FALSE
Cardiomyocyte	AC073389.2	3.63405e-06	-0.0267735	-0.00823257	-0.0453144	4.07749e-05	-1.0468	1.0468	0.0150545	0.0280098	-0.895738	FALSE	FALSE
Cardiomyocyte	AC073475.1	0.0512971	-0.0994582	-0.0203805	-0.178536	0.0879502	-0.508942	0.508942	0.108958	0.150614	-0.46709	FALSE	FALSE
Cardiomyocyte	AC073529.1	0.377254	-0.0101693	0.00962018	-0.0299588	0.444293	-0.00482655	0.00482655	0.0263021	0.0265356	-0.0127511	FALSE	FALSE
Cardiomyocyte	AC073569.2	4.76501e-05	-0.0217771	-0.00818142	-0.0353728	0.00029983	-1.38444	1.38444	0.00951722	0.0213759	-1.16737	FALSE	FALSE
Cardiomyocyte	AC073571.1	6.91275e-07	-0.0671493	-0.0245969	-0.109702	1.1459e-05	-2.36431	2.36431	0.0143623	0.053317	-1.8923	FALSE	FALSE
Cardiomyocyte	AC073592.1	0.797663	-0.00141284	0.0113359	-0.0141615	0.818266	0.366631	-0.366631	0.018573	0.0130221	0.512243	FALSE	FALSE
Cardiomyocyte	AC073610.2	0.000153794	0.0820061	0.114816	0.0491961	0.000760179	1.11609	-1.11609	0.100133	0.0474201	1.07834	FALSE	FALSE
Cardiomyocyte	AC073896.1	0.871925	-0.00126502	0.00645872	-0.00898875	0.883984	0.0629321	-0.0629321	0.0190344	0.0181818	0.0661153	FALSE	FALSE
Cardiomyocyte	AC073896.2	2.13019e-08	-0.0494552	-0.0273776	-0.0715327	8.67527e-07	-1.76467	1.76467	0.0170733	0.0427518	-1.32424	FALSE	FALSE
Cardiomyocyte	AC074032.1	6.38191e-06	-0.316922	-0.219073	-0.414771	6.21013e-05	-1.1566	1.1566	0.173963	0.280098	-0.687151	FALSE	TRUE
Cardiomyocyte	AC074117.1	0.236296	-0.0109607	0.00266055	-0.024582	0.304574	-0.376939	0.376939	0.0235912	0.027027	-0.196156	FALSE	TRUE
Cardiomyocyte	AC074386.1	9.34189e-07	-0.0647999	0.000518542	-0.130118	1.4234e-05	-0.919384	0.919384	0.0394532	0.0567568	-0.52465	FALSE	FALSE
Cardiomyocyte	AC078777.1	2.07644e-06	-0.0224356	-0.00277311	-0.0420981	2.67303e-05	-1.19762	1.19762	0.0134395	0.0235872	-0.81153	FALSE	FALSE
Cardiomyocyte	AC078785.1	0.123099	0.0210788	0.0399922	0.00216547	0.179678	0.602941	-0.602941	0.0441253	0.0267813	0.720378	FALSE	FALSE
Cardiomyocyte	AC078842.3	2.84696e-09	-0.0813792	-0.0258062	-0.136952	2.23605e-07	-3.41503	3.41503	0.00859434	0.0616708	-2.84313	FALSE	FALSE
Cardiomyocyte	AC078846.1	0.32969	-0.00220474	0.0085256	-0.0129351	0.398412	-0.113467	0.113467	0.02163	0.0201474	0.102441	FALSE	FALSE
Cardiomyocyte	AC078850.2	0.000299788	-0.0325	0.00599603	-0.0709959	0.00130119	-1.95194	1.95194	0.0136702	0.0400491	-1.55074	FALSE	FALSE
Cardiomyocyte	AC078864.1	0.000503086	-0.0107898	0.00348631	-0.0250658	0.00197507	-0.58601	0.58601	0.0108439	0.0135135	-0.317524	FALSE	FALSE
Cardiomyocyte	AC078881.1	0.998921	0.000552237	0.028238	-0.0271335	0.999072	0.521858	-0.521858	0.048682	0.034398	0.501063	FALSE	FALSE
Cardiomyocyte	AC078906.1	0.00117068	0.0143344	0.023263	0.0054059	0.00395878	1.68076	-1.68076	0.0208802	0.0046683	2.16116	FALSE	FALSE
Cardiomyocyte	AC078923.1	0.662647	-0.00475562	0.0101189	-0.0196301	0.699491	-0.249379	0.249379	0.0106131	0.0149877	-0.497929	FALSE	FALSE
Cardiomyocyte	AC078925.1	0.00758914	0.00175363	0.00976916	-0.00626189	0.0182568	1.1656	-1.1656	0.0141893	0.00540541	1.39233	FALSE	FALSE
Cardiomyocyte	AC078925.3	0.0387352	-0.0096249	-0.000163573	-0.0190862	0.0698849	-0.761075	0.761075	0.0106131	0.0149877	-0.497929	FALSE	FALSE
Cardiomyocyte	AC078955.1	3.03573e-06	-0.063321	-0.00548814	-0.121154	3.58286e-05	-1.68455	1.68455	0.019842	0.0474201	-1.25695	FALSE	FALSE
Cardiomyocyte	AC079142.1	0.868204	0.00167197	0.0413693	-0.0380253	0.880943	0.496903	-0.496903	0.0429717	0.0312039	0.461658	FALSE	FALSE
Cardiomyocyte	AC079148.3	0.144913	0.016127	0.0370385	-0.00478458	0.205494	1.62959	-1.62959	0.0322432	0.0113022	1.51239	FALSE	FALSE
Cardiomyocyte	AC079193.2	0.54211	-0.00023558	0.00936399	-0.00983515	0.59377	0.067133	-0.067133	0.0200727	0.017199	0.222907	FALSE	FALSE
Cardiomyocyte	AC079209.2	0.0196366	-0.0262334	-0.00325368	-0.049213	0.0399237	-1.24575	1.24575	0.0140739	0.0233415	-0.729872	FALSE	FALSE
Cardiomyocyte	AC079298.3	0.461023	-0.00864257	0.0174705	-0.0347556	0.521003	0.00937706	-0.00937706	0.021457	0.0218673	-0.0273282	FALSE	FALSE
Cardiomyocyte	AC079305.4	0.347644	-0.00269805	0.00802843	-0.0134245	0.415542	0.0883083	-0.0883083	0.0191498	0.0174447	0.134539	FALSE	FALSE
Cardiomyocyte	AC079336.4	4.03339e-05	-0.0413242	-0.0144042	-0.0682442	0.00026386	-1.88332	1.88332	0.0100363	0.0299754	-1.57855	FALSE	FALSE
Cardiomyocyte	AC079380.1	0.71016	-0.00846714	0.0193068	-0.0362411	0.74122	0.0596966	-0.0596966	0.0322432	0.0285012	0.17797	FALSE	FALSE
Cardiomyocyte	AC079385.1	0.00467742	-0.017681	-0.00512098	-0.030241	0.0122022	-1.26194	1.26194	0.0089981	0.0174447	-0.955098	FALSE	FALSE
Cardiomyocyte	AC079447.1	0.378571	-0.0501822	0.0214218	-0.121786	0.445567	-0.0701531	0.0701531	0.127646	0.121867	0.0668378	FALSE	FALSE
Cardiomyocyte	AC079465.1	1.4983e-05	-0.0312642	-0.00894672	-0.0535818	0.000120402	-1.35594	1.35594	0.0123435	0.0255528	-1.04973	FALSE	FALSE
Cardiomyocyte	AC079594.2	4.77881e-06	-0.0252887	-0.00365757	-0.0469198	5.00845e-05	-1.42853	1.42853	0.0106708	0.02457	-1.20323	FALSE	FALSE
Cardiomyocyte	AC079760.1	0.0284791	-0.0384351	-0.0110392	-0.0658311	0.0543429	-0.582755	0.582755	0.0438369	0.0614251	-0.486682	FALSE	FALSE
Cardiomyocyte	AC079760.2	0.0298893	-0.0314874	-0.00453536	-0.0584394	0.0565596	-0.395565	0.395565	0.0329353	0.0454545	-0.464788	FALSE	FALSE
Cardiomyocyte	AC079781.5	0.879452	-0.00504099	0.0467998	-0.0568818	0.890656	0.170613	-0.170613	0.154583	0.129975	0.25014	FALSE	FALSE
Cardiomyocyte	AC079793.1	6.10739e-05	-0.053925	-0.0135032	-0.0943468	0.000367641	-1.28369	1.28369	0.0188614	0.0432432	-1.19704	FALSE	FALSE
Cardiomyocyte	AC079804.3	0.103255	-0.0117054	0.00200418	-0.0254151	0.156066	-0.201865	0.201865	0.0181116	0.022113	-0.287986	FALSE	FALSE
Cardiomyocyte	AC079807.1	0.625512	-0.0015811	0.00846832	-0.0116305	0.66734	0.265271	-0.265271	0.012978	0.00933661	0.4751	FALSE	FALSE
Cardiomyocyte	AC079848.2	0.000276115	-0.0433144	0.00760154	-0.0942303	0.00121851	-0.827897	0.827897	0.0246294	0.036855	-0.58148	FALSE	FALSE
Cardiomyocyte	AC079921.1	1.49141e-05	-0.122253	-0.0683894	-0.176117	0.000120142	-1.9511	1.9511	0.0326469	0.095086	-1.54229	FALSE	FALSE
Cardiomyocyte	AC080038.2	2.52179e-05	-0.0736374	-0.0374888	-0.109786	0.000181732	-2.61621	2.61621	0.0105555	0.0547912	-2.37595	FALSE	FALSE
Cardiomyocyte	AC080162.1	0.000615613	-0.0633453	-0.0301834	-0.0965071	0.00232405	-1.12622	1.12622	0.0400877	0.0714988	-0.83476	FALSE	FALSE
Cardiomyocyte	AC083798.2	7.30096e-05	-0.189498	-0.104875	-0.274122	0.000424137	-1.36633	1.36633	0.0820211	0.157494	-0.941228	FALSE	FALSE
Cardiomyocyte	AC083805.2	6.56929e-06	-0.0169961	-0.000630121	-0.0333621	6.35497e-05	-0.713913	0.713913	0.0147661	0.0184275	-0.319572	FALSE	FALSE
Cardiomyocyte	AC083843.3	0.32703	0.00444168	0.0243164	-0.015433	0.395996	0.514557	-0.514557	0.0285517	0.0179361	0.670707	FALSE	FALSE
Cardiomyocyte	AC083870.1	9.70022e-08	-0.791938	-0.561485	-1.02239	2.58575e-06	-2.2393	2.2393	0.18648	0.451106	-1.27445	FALSE	FALSE
Cardiomyocyte	AC084198.4	0.478542	-0.00169604	0.0245636	-0.0279557	0.53699	0.0433795	-0.0433795	0.0518544	0.0457002	0.182265	FALSE	FALSE
Cardiomyocyte	AC084337.2	3.10331e-05	0.101544	0.133175	0.069913	0.000213913	1.41601	-1.41601	0.111669	0.0432432	1.36868	FALSE	FALSE
Cardiomyocyte	AC084357.2	0.494584	-0.039899	0.0489836	-0.128782	0.551558	0.151981	-0.151981	0.0994982	0.080344	0.30848	FALSE	FALSE
Cardiomyocyte	AC084740.1	4.3606e-06	-0.0627181	-0.0413251	-0.0841111	4.65519e-05	-2.45984	2.45984	0.0110746	0.0501229	-2.17822	FALSE	FALSE
Cardiomyocyte	AC084871.2	1.17868e-07	-0.0762155	-0.030624	-0.121807	2.96242e-06	-2.74753	2.74753	0.0111323	0.0555283	-2.31848	FALSE	FALSE
Cardiomyocyte	AC087071.2	6.66994e-05	-0.0480159	-0.00825123	-0.0877806	0.000394663	-1.28638	1.28638	0.0226106	0.0437346	-0.951777	FALSE	FALSE
Cardiomyocyte	AC087190.1	2.68181e-08	-0.0823172	-0.0573738	-0.107261	1.01199e-06	-2.56065	2.56065	0.0148238	0.0648649	-2.12952	FALSE	FALSE
Cardiomyocyte	AC087276.3	0.0505541	-0.0189719	0.000696109	-0.03864	0.0869249	-0.979652	0.979652	0.0136702	0.0233415	-0.771866	FALSE	FALSE
Cardiomyocyte	AC087280.2	0.574103	0.00928253	0.0366961	-0.018131	0.621383	0.432183	-0.432183	0.0346081	0.0280098	0.305175	FALSE	FALSE
Cardiomyocyte	AC087286.2	1.06509e-06	-0.702538	-0.466869	-0.938206	1.5916e-05	-2.16918	2.16918	0.171483	0.415233	-1.27586	FALSE	FALSE
Cardiomyocyte	AC087294.1	0.00714669	0.0272801	0.0429593	0.0116009	0.0173493	0.7949	-0.7949	0.0442406	0.0213759	1.04939	FALSE	FALSE
Cardiomyocyte	AC087386.1	0.00200222	0.06272	0.101658	0.0237823	0.0060902	2.74864	-2.74864	0.0435485	0.00712531	2.6116	FALSE	FALSE
Cardiomyocyte	AC087477.2	0.159514	-0.0116008	0.0155932	-0.0387947	0.222328	0.131391	-0.131391	0.0511046	0.0422604	0.274145	FALSE	FALSE
Cardiomyocyte	AC087482.1	9.52329e-06	-0.0423912	-0.0131306	-0.0716518	8.45624e-05	-2.07882	2.07882	0.0117667	0.0400491	-1.76706	FALSE	FALSE
Cardiomyocyte	AC087500.1	0.16918	0.0124343	0.0558905	-0.0310219	0.232777	0.237884	-0.237884	0.103997	0.0800983	0.376702	FALSE	FALSE
Cardiomyocyte	AC087501.1	0.0262002	-0.0197738	-0.00416909	-0.0353785	0.0507505	-0.933609	0.933609	0.0139009	0.0228501	-0.717023	FALSE	FALSE
Cardiomyocyte	AC087521.2	5.94889e-05	-0.0297614	-0.00597242	-0.0535505	0.000361564	-1.21522	1.21522	0.0147084	0.0299754	-1.02714	FALSE	FALSE
Cardiomyocyte	AC087521.3	0.00772668	-0.029145	-0.00980615	-0.0484838	0.0185067	-1.99068	1.99068	0.00888274	0.0309582	-1.80125	FALSE	FALSE
Cardiomyocyte	AC087564.1	0.0511305	-0.0161713	-0.00275592	-0.0295867	0.0877445	-1.01227	1.01227	0.00997866	0.0181818	-0.865579	FALSE	FALSE
Cardiomyocyte	AC087623.1	8.76764e-07	-0.112073	-0.0686862	-0.15546	1.35945e-05	-2.09326	2.09326	0.0271096	0.0847666	-1.64469	FALSE	FALSE
Cardiomyocyte	AC087627.1	0.201486	0.00560234	0.0153361	-0.00413138	0.267681	0.662633	-0.662633	0.018573	0.0110565	0.74831	FALSE	FALSE
Cardiomyocyte	AC087672.2	0.0393628	0.0115991	0.0199938	0.00320439	0.0707811	1.8805	-1.8805	0.0183423	0.0046683	1.9742	FALSE	FALSE
Cardiomyocyte	AC087721.2	0.169798	-0.00346622	0.00543191	-0.0123643	0.233481	-0.148085	0.148085	0.0137279	0.0132678	0.0491767	FALSE	FALSE
Cardiomyocyte	AC087854.1	0.000698253	-0.159225	-0.0654775	-0.252972	0.00257916	-0.971722	0.971722	0.0903847	0.136609	-0.595905	FALSE	FALSE
Cardiomyocyte	AC090114.2	0.0270671	-0.0146235	-0.00379779	-0.0254492	0.0521311	-0.759133	0.759133	0.0169003	0.0248157	-0.554208	FALSE	FALSE
Cardiomyocyte	AC090114.3	0.134336	0.0385494	0.0946883	-0.0175894	0.192943	0.266354	-0.266354	0.167849	0.131204	0.355354	FALSE	FALSE
Cardiomyocyte	AC090115.1	0.806372	-0.00698934	0.0152194	-0.0291981	0.825772	-0.132355	0.132355	0.0380689	0.0373464	0.0276411	FALSE	FALSE
Cardiomyocyte	AC090204.1	0.378477	0.00610759	0.0140732	-0.001858	0.445495	1.56859	-1.56859	0.0147661	0.00614251	1.26539	FALSE	FALSE
Cardiomyocyte	AC090517.4	0.97484	-0.00426248	0.0415944	-0.0501193	0.977061	0.45879	-0.45879	0.0688124	0.0484029	0.507573	FALSE	FALSE
Cardiomyocyte	AC090518.1	0.602713	-0.00791843	0.00874201	-0.0245789	0.646727	-0.106061	0.106061	0.0225529	0.0230958	-0.0343176	FALSE	FALSE
Cardiomyocyte	AC090541.1	0.00124872	-0.00119373	0.00730579	-0.00969325	0.00416925	0.805315	-0.805315	0.0136702	0.00638821	1.09755	FALSE	FALSE
Cardiomyocyte	AC090578.1	0.0124147	-0.0730095	-0.021631	-0.124388	0.0273332	-0.292584	0.292584	0.0875007	0.109337	-0.32141	FALSE	FALSE
Cardiomyocyte	AC090579.1	3.84055e-07	-0.137835	-0.0570603	-0.218611	7.29262e-06	-1.62463	1.62463	0.0454519	0.107125	-1.23689	FALSE	FALSE
Cardiomyocyte	AC090589.2	0.00590735	-0.0109679	-0.00256914	-0.0193666	0.0148076	-0.978529	0.978529	0.00951722	0.0154791	-0.701711	FALSE	FALSE
Cardiomyocyte	AC090617.4	0.00558361	-0.0577149	-0.020104	-0.0953258	0.0140972	-1.0947	1.0947	0.0327623	0.0589681	-0.847897	FALSE	FALSE
Cardiomyocyte	AC090630.1	0.572894	0.0375807	0.133756	-0.0585943	0.620279	0.673247	-0.673247	0.104343	0.0673219	0.632191	FALSE	FALSE
Cardiomyocyte	AC090644.1	0.000158033	-0.114037	-0.00448649	-0.223587	0.000775475	-4.92295	4.92295	0.00282633	0.0724816	-4.68061	FALSE	FALSE
Cardiomyocyte	AC090772.2	0.00676958	-0.0337665	-0.000905649	-0.0666274	0.0165723	-1.00063	1.00063	0.0263598	0.0415233	-0.655583	FALSE	FALSE
Cardiomyocyte	AC090809.1	0.433403	-0.00650365	0.00423983	-0.0172471	0.495687	-0.255736	0.255736	0.0108439	0.0103194	0.0715179	FALSE	FALSE
Cardiomyocyte	AC090825.1	0.802172	-0.0236309	0.101277	-0.148539	0.822173	0.124573	-0.124573	0.215147	0.193366	0.153987	FALSE	FALSE
Cardiomyocyte	AC090844.2	0.0136938	-0.0188933	-0.00454618	-0.0332404	0.0296194	-0.801295	0.801295	0.0137279	0.0216216	-0.655367	FALSE	FALSE
Cardiomyocyte	AC090907.2	0.289718	0.00549444	0.0183323	-0.00734338	0.359492	0.494868	-0.494868	0.0265905	0.0174447	0.608122	FALSE	FALSE
Cardiomyocyte	AC090912.1	0.924462	0.00136512	0.0127574	-0.0100271	0.931166	0.319964	-0.319964	0.0164965	0.0120393	0.454408	FALSE	FALSE
Cardiomyocyte	AC090945.1	3.3088e-05	-0.0354809	-0.0142048	-0.0567571	0.000224684	-1.88876	1.88876	0.0102671	0.0304668	-1.56922	FALSE	FALSE
Cardiomyocyte	AC090971.3	0.00075025	-0.0560268	-0.0216328	-0.0904207	0.00273998	-1.71964	1.71964	0.0188037	0.0474201	-1.33448	FALSE	FALSE
Cardiomyocyte	AC091045.2	2.06615e-05	-0.0994917	-0.0580278	-0.140956	0.000155637	-1.65798	1.65798	0.0325316	0.0857494	-1.39829	FALSE	FALSE
Cardiomyocyte	AC091057.1	0.552584	0.00438687	0.0125028	-0.00372909	0.602694	0.351871	-0.351871	0.0175924	0.0130221	0.433991	FALSE	FALSE
Cardiomyocyte	AC091057.3	0.000942426	-0.0326536	-0.0141379	-0.0511694	0.00329349	-1.32796	1.32796	0.0144777	0.0304668	-1.07341	FALSE	FALSE
Cardiomyocyte	AC091078.1	0.354738	-0.0312299	0.0152868	-0.0777465	0.422567	-0.498284	0.498284	0.0507585	0.0687961	-0.438677	FALSE	FALSE
Cardiomyocyte	AC091132.2	0.0340517	-0.0245588	-0.00509231	-0.0440252	0.0630702	-0.704984	0.704984	0.0235912	0.034398	-0.54408	FALSE	FALSE
Cardiomyocyte	AC091133.1	3.16007e-06	-0.0235502	-0.00763733	-0.039463	3.69002e-05	-1.09862	1.09862	0.0161504	0.0267813	-0.729655	FALSE	FALSE
Cardiomyocyte	AC091153.2	0.00292629	-0.037705	-0.0087411	-0.066669	0.00828592	-1.07464	1.07464	0.0218031	0.0380835	-0.804636	FALSE	FALSE
Cardiomyocyte	AC091167.6	0.00166922	0.0288047	0.0434563	0.0141531	0.00526167	1.23355	-1.23355	0.0391648	0.017199	1.18723	FALSE	FALSE
Cardiomyocyte	AC091180.6	0.000548094	-0.0268946	-0.0115438	-0.0422453	0.00211651	-1.28697	1.28697	0.0141316	0.0282555	-0.999606	FALSE	FALSE
Cardiomyocyte	AC091390.4	2.8572e-05	-0.0568207	-0.0326122	-0.0810291	0.00020075	-2.06932	2.06932	0.0124589	0.0439803	-1.81968	FALSE	FALSE
Cardiomyocyte	AC091551.1	0.000811102	-0.0752779	-0.0268435	-0.123712	0.0029186	-1.06598	1.06598	0.0411836	0.0700246	-0.765791	FALSE	FALSE
Cardiomyocyte	AC091563.1	0.036132	0.0208271	0.0377328	0.00392128	0.0660792	1.82812	-1.82812	0.0336852	0.00909091	1.88962	FALSE	FALSE
Cardiomyocyte	AC091564.5	0.384151	0.00145623	0.00857817	-0.00566571	0.450767	0.393049	-0.393049	0.0132664	0.00884521	0.584811	FALSE	FALSE
Cardiomyocyte	AC091825.3	0.563239	6.94955e-05	0.00776097	-0.00762198	0.612035	-0.00442978	0.00442978	0.0101517	0.00958231	0.0832758	FALSE	FALSE
Cardiomyocyte	AC091887.1	0.00500245	-0.039421	-0.0124924	-0.0663496	0.0128885	-1.11563	1.11563	0.0213993	0.0380835	-0.831603	FALSE	FALSE
Cardiomyocyte	AC091912.3	0.248233	0.00489745	0.0150212	-0.00522634	0.317326	1.02508	-1.02508	0.0126319	0.00589681	1.09907	FALSE	FALSE
Cardiomyocyte	AC091946.1	0.039084	-0.0189208	-0.00350939	-0.0343321	0.0703661	-0.760139	0.760139	0.0139586	0.0248157	-0.830102	FALSE	FALSE
Cardiomyocyte	AC091959.3	6.44036e-08	-0.0361284	-0.0261783	-0.0460784	1.91743e-06	-2.05934	2.05934	0.00865202	0.0316953	-1.87316	FALSE	FALSE
Cardiomyocyte	AC091978.1	0.14655	0.00676597	0.0183027	-0.00477075	0.207326	0.743474	-0.743474	0.0211686	0.0103194	1.03657	FALSE	FALSE
Cardiomyocyte	AC092040.2	0.000209081	-0.0528722	-0.0188807	-0.0868638	0.000974506	-1.96797	1.96797	0.0147661	0.0432432	-1.55019	FALSE	FALSE
Cardiomyocyte	AC092042.3	0.279935	0.00384345	0.0141203	-0.00643338	0.350251	0.280941	-0.280941	0.0195536	0.0137592	0.507033	FALSE	FALSE
Cardiomyocyte	AC092069.1	0.0943784	0.012849	0.0261754	-0.000477494	0.145092	2.16387	-2.16387	0.0323009	0.00565111	2.51497	FALSE	FALSE
Cardiomyocyte	AC092070.2	0.00686516	-0.0483032	-0.0175231	-0.0790833	0.0167814	-1.2018	1.2018	0.0293015	0.053317	-0.86362	FALSE	FALSE
Cardiomyocyte	AC092115.4	0.448416	-0.00770965	0.00618604	-0.0216053	0.509196	-0.267432	0.267432	0.0213993	0.0218673	-0.0312116	FALSE	TRUE
Cardiomyocyte	AC092120.3	0.332275	-0.0145656	0.0230297	-0.0521609	0.400985	0.166689	-0.166689	0.0676588	0.0538084	0.330447	FALSE	TRUE
Cardiomyocyte	AC092164.1	0.000419006	-0.0285645	-0.00488015	-0.0522489	0.00169699	-0.91227	0.91227	0.0184576	0.0302211	-0.71134	FALSE	FALSE
Cardiomyocyte	AC092296.2	4.53508e-05	-0.0378136	-0.0232622	-0.052365	0.000288944	-1.14796	1.14796	0.0224376	0.0427518	-0.930071	FALSE	FALSE
Cardiomyocyte	AC092338.2	2.11852e-08	-0.0487396	-0.0358704	-0.0616088	8.65446e-07	-2.96452	2.96452	0.00646017	0.0402948	-2.64095	FALSE	FALSE
Cardiomyocyte	AC092338.3	4.72083e-08	-0.195651	-0.127883	-0.263419	1.50462e-06	-2.77854	2.77854	0.0268212	0.131941	-2.29844	FALSE	FALSE
Cardiomyocyte	AC092343.1	3.33575e-08	-0.0342138	-0.0125224	-0.0559052	1.18003e-06	-2.60198	2.60198	0.00674857	0.0331695	-2.2972	FALSE	FALSE
Cardiomyocyte	AC092447.7	0.00015021	-0.0306527	-0.00742242	-0.053883	0.000746245	-1.91268	1.91268	0.00997866	0.0316953	-1.66735	FALSE	FALSE
Cardiomyocyte	AC092535.4	0.108564	0.0542627	0.103779	0.00474645	0.16227	1.25373	-1.25373	0.104862	0.0452088	1.21382	FALSE	FALSE
Cardiomyocyte	AC092567.1	8.68021e-07	-0.1607	-0.0797092	-0.241691	1.34906e-05	-2.84443	2.84443	0.0216877	0.108845	-2.32733	FALSE	FALSE
Cardiomyocyte	AC092574.2	1.52897e-05	-0.223213	-0.102663	-0.343763	0.000122049	-2.57086	2.57086	0.0347234	0.14742	-2.08595	FALSE	FALSE
Cardiomyocyte	AC092650.1	8.86588e-05	-0.0200983	1.85727e-06	-0.0401985	0.000489825	-0.675505	0.675505	0.0151699	0.0228501	-0.590993	FALSE	FALSE
Cardiomyocyte	AC092652.1	0.157788	-0.0104757	0.00652589	-0.0274773	0.220459	0.156795	-0.156795	0.0167272	0.0157248	0.0891555	FALSE	FALSE
Cardiomyocyte	AC092683.1	0.414946	0.0388777	0.115332	-0.0375766	0.479231	0.39352	-0.39352	0.137971	0.100246	0.460823	FALSE	FALSE
Cardiomyocyte	AC092683.2	1.78859e-06	-0.0304952	0.00221788	-0.0632082	2.37768e-05	-0.433309	0.433309	0.0281479	0.0307125	-0.125801	FALSE	FALSE
Cardiomyocyte	AC092691.1	0.032149	-0.0313381	0.0014318	-0.0641079	0.0601114	-0.68568	0.68568	0.0160927	0.0230958	-0.521221	FALSE	FALSE
Cardiomyocyte	AC092745.2	0.0408768	-0.0149885	-0.00182812	-0.0281489	0.0730645	-0.777653	0.777653	0.0145931	0.0203931	-0.482799	FALSE	TRUE
Cardiomyocyte	AC092745.5	0.0323578	0.0278944	0.0482912	0.00749762	0.0604333	1.38066	-1.38066	0.0408375	0.0154791	1.39957	FALSE	FALSE
Cardiomyocyte	AC092802.2	0.00266355	-0.20599	-0.067869	-0.344112	0.00769049	-1.02923	1.02923	0.105555	0.16683	-0.660393	FALSE	FALSE
Cardiomyocyte	AC092802.3	1.56926e-06	-0.038348	-0.0156355	-0.0610605	2.15691e-05	-2.43749	2.43749	0.00755609	0.0314496	-2.05733	FALSE	FALSE
Cardiomyocyte	AC092835.1	0.00532636	0.0305991	0.048354	0.0128443	0.0135678	1.13742	-1.13742	0.0493165	0.0213759	1.20608	FALSE	FALSE
Cardiomyocyte	AC092839.1	8.48755e-05	-0.384197	-0.177974	-0.590419	0.000474369	-1.66955	1.66955	0.124301	0.257248	-1.04933	FALSE	FALSE
Cardiomyocyte	AC092902.4	0.0854963	-0.0509162	-0.00516452	-0.0966679	0.133743	-0.449799	0.449799	0.0649478	0.0783784	-0.271175	FALSE	FALSE
Cardiomyocyte	AC092910.3	0.0233085	-0.0182219	0.0059695	-0.0424134	0.0460619	-0.652816	0.652816	0.0166119	0.0216216	-0.38026	FALSE	FALSE
Cardiomyocyte	AC092944.1	0.878854	-0.0141126	0.0414018	-0.0696269	0.890256	0.157667	-0.157667	0.104978	0.0896806	0.227217	FALSE	FALSE
Cardiomyocyte	AC093019.2	0.012157	-0.0405728	-0.0109008	-0.0702449	0.0268606	-0.874929	0.874929	0.0284363	0.0444717	-0.645156	FALSE	FALSE
Cardiomyocyte	AC093110.1	0.00175638	-0.147618	0.0165447	-0.311781	0.00548402	-0.419939	0.419939	0.105785	0.117936	-0.156866	FALSE	FALSE
Cardiomyocyte	AC093151.7	0.0116741	0.0032426	0.0126666	-0.00618143	0.0259676	0.0818108	-0.0818108	0.01442	0.012285	0.231175	FALSE	FALSE
Cardiomyocyte	AC093152.1	0.312079	0.0240421	0.0701012	-0.0220171	0.381391	0.531318	-0.531318	0.124358	0.0813268	0.6127	FALSE	FALSE
Cardiomyocyte	AC093157.1	0.0445135	0.0399623	0.0720168	0.00790779	0.0783227	0.815584	-0.815584	0.0907308	0.0486486	0.899193	FALSE	FALSE
Cardiomyocyte	AC093297.2	0.017834	0.0068659	0.0151672	-0.00143539	0.0369709	0.718282	-0.718282	0.017131	0.00884521	0.953641	FALSE	FALSE
Cardiomyocyte	AC093323.1	0.000512357	-0.0158627	-0.00486193	-0.0268634	0.0020055	-0.997149	0.997149	0.0126319	0.0203931	-0.691006	FALSE	FALSE
Cardiomyocyte	AC093334.1	0.8011	0.000825029	0.0304051	-0.028755	0.821393	0.0327139	-0.0327139	0.0396839	0.0363636	0.126058	FALSE	FALSE
Cardiomyocyte	AC093425.1	0.064762	-0.0140405	0.000166415	-0.0282474	0.106378	-0.720035	0.720035	0.0105555	0.0157248	-0.575054	FALSE	FALSE
Cardiomyocyte	AC093495.1	3.36528e-06	-0.0322091	-0.000687055	-0.0637312	3.84794e-05	-0.663512	0.663512	0.0235912	0.0307125	-0.380581	FALSE	FALSE
Cardiomyocyte	AC093503.2	1.569e-05	0.0278819	0.037848	0.0179159	0.000124491	2.61688	-2.61688	0.0297053	0.0041769	2.83021	FALSE	FALSE
Cardiomyocyte	AC093535.1	1.48791e-05	-0.27674	-0.0975286	-0.455951	0.000120103	-1.68879	1.68879	0.088712	0.19828	-1.16034	FALSE	FALSE
Cardiomyocyte	AC093535.2	0.00251594	-0.0625166	-0.0269464	-0.0980869	0.00735443	-1.39335	1.39335	0.0251485	0.0589681	-1.22946	FALSE	FALSE
Cardiomyocyte	AC093675.1	0.12201	-0.00482704	0.0111318	-0.0207858	0.178444	-0.307133	0.307133	0.0180539	0.0201474	-0.158287	FALSE	FALSE
Cardiomyocyte	AC093752.1	0.563547	0.0714936	0.224115	-0.0811279	0.612268	0.663697	-0.663697	0.349772	0.231204	0.59725	FALSE	FALSE
Cardiomyocyte	AC093817.2	0.00717769	-0.0165876	-0.00471767	-0.0284575	0.0174131	-1.18755	1.18755	0.00894042	0.0186732	-1.06256	FALSE	FALSE
Cardiomyocyte	AC093827.5	0.285911	0.00777032	0.0201256	-0.00458494	0.356073	0.37434	-0.37434	0.0335121	0.0240786	0.476931	FALSE	FALSE
Cardiomyocyte	AC093849.4	0.822951	0.000469321	0.0204984	-0.0195597	0.840597	0.32939	-0.32939	0.0295899	0.0216216	0.45263	FALSE	FALSE
Cardiomyocyte	AC093865.1	0.719524	0.00163655	0.0173142	-0.0140411	0.748748	0.317688	-0.317688	0.0252639	0.0184275	0.455215	FALSE	FALSE
Cardiomyocyte	AC093895.2	0.0989711	-0.0362143	0.141662	-0.21409	0.150834	0.285799	-0.285799	0.130761	0.115725	0.176232	FALSE	FALSE
Cardiomyocyte	AC095032.1	0.264064	-0.0123619	0.0159644	-0.0406881	0.334046	0.154702	-0.154702	0.0399146	0.0334152	0.256412	FALSE	FALSE
Cardiomyocyte	AC096531.2	0.851717	0.0115094	0.0524873	-0.0294684	0.866158	0.314649	-0.314649	0.0529503	0.0402948	0.394045	FALSE	FALSE
Cardiomyocyte	AC096564.1	4.14534e-07	-0.0600448	-0.00223153	-0.117858	7.72568e-06	-1.31132	1.31132	0.0247448	0.04914	-0.989776	FALSE	FALSE
Cardiomyocyte	AC096570.1	0.363538	-0.00862598	0.00453396	-0.0217859	0.430987	-0.00837367	0.00837367	0.0130934	0.0132678	-0.0190926	FALSE	FALSE
Cardiomyocyte	AC096642.1	9.10983e-05	0.00170719	0.0110035	-0.00758915	0.000500642	0.901281	-0.901281	0.0147084	0.00565111	1.38004	FALSE	FALSE
Cardiomyocyte	AC096711.2	0.000257088	-0.0227982	-0.00261187	-0.0429845	0.00115072	-0.566637	0.566637	0.0186884	0.0240786	-0.365613	FALSE	FALSE
Cardiomyocyte	AC096719.1	0.0134111	-0.0111789	-0.00140837	-0.0209495	0.0291196	-0.797579	0.797579	0.0109015	0.014742	-0.435402	FALSE	FALSE
Cardiomyocyte	AC096741.1	4.755e-05	-0.0732562	-0.0412955	-0.105217	0.000299771	-1.64489	1.64489	0.0253216	0.0616708	-1.28422	FALSE	FALSE
Cardiomyocyte	AC096887.1	0.148368	0.0230043	0.0450713	0.000937313	0.209381	0.957909	-0.957909	0.0418181	0.0199017	1.07123	FALSE	FALSE
Cardiomyocyte	AC097376.3	5.27466e-05	-0.188156	-0.0832374	-0.293074	0.000325991	-0.845708	0.845708	0.131857	0.188698	-0.517106	FALSE	FALSE
Cardiomyocyte	AC097448.1	1.67031e-10	-0.064052	-0.047947	-0.080157	3.2548e-08	-3.51531	3.51531	0.00594105	0.0471744	-2.98922	FALSE	FALSE
Cardiomyocyte	AC097515.1	0.0213761	-0.0134104	0.000796616	-0.0276174	0.0427967	-0.287913	0.287913	0.0156313	0.0174447	-0.158352	FALSE	FALSE
Cardiomyocyte	AC097522.2	0.102066	-0.00950141	0.00748882	-0.0264916	0.154605	0.244266	-0.244266	0.0109015	0.00982801	0.149561	TRUE	FALSE
Cardiomyocyte	AC097634.3	0.43391	0.000615846	0.0107681	-0.00953643	0.49611	0.0395625	-0.0395625	0.0126896	0.0105651	0.264341	FALSE	FALSE
Cardiomyocyte	AC097634.4	0.202852	-0.0121029	0.0038473	-0.028053	0.268981	-0.0597363	0.0597363	0.0327623	0.0351351	-0.100878	FALSE	FALSE
Cardiomyocyte	AC097658.4	0.000104247	-0.015648	0.000415942	-0.031712	0.000557578	-0.823969	0.823969	0.0102671	0.0137592	-0.422375	FALSE	FALSE
Cardiomyocyte	AC098484.4	0.0360939	-0.0190664	0.00163818	-0.0397709	0.066037	-0.374757	0.374757	0.0293015	0.0321867	-0.135492	FALSE	FALSE
Cardiomyocyte	AC098591.2	0.000908536	-0.022618	-0.00724998	-0.0379861	0.0032011	-1.26989	1.26989	0.00980562	0.0201474	-1.03891	FALSE	FALSE
Cardiomyocyte	AC098614.2	0.473362	-0.00155836	0.0108995	-0.0140162	0.5323	0.0029486	-0.0029486	0.0235912	0.0218673	0.10947	FALSE	FALSE
Cardiomyocyte	AC098650.1	0.158678	0.00504754	0.0169223	-0.00682719	0.221329	0.4968	-0.4968	0.0188614	0.0113022	0.738831	FALSE	FALSE
Cardiomyocyte	AC098679.4	0.397091	-0.00372869	0.00704281	-0.0145002	0.462782	-0.108588	0.108588	0.0117667	0.00958231	0.29627	FALSE	FALSE
Cardiomyocyte	AC098850.3	0.965364	-0.00267816	0.0345145	-0.0398708	0.968373	0.241388	-0.241388	0.0377228	0.0280098	0.429503	FALSE	FALSE
Cardiomyocyte	AC099343.4	2.10416e-08	-0.0390915	-0.0297892	-0.0483938	8.65446e-07	-2.17778	2.17778	0.00934418	0.0336609	-1.84894	FALSE	FALSE
Cardiomyocyte	AC099489.1	0.184228	0.0261524	0.0608214	-0.0085166	0.248685	0.285427	-0.285427	0.0502971	0.0380835	0.401306	FALSE	FALSE
Cardiomyocyte	AC099518.3	0.619007	0.00621415	0.0203482	-0.00791985	0.661467	0.53372	-0.53372	0.0257253	0.0162162	0.665752	FALSE	FALSE
Cardiomyocyte	AC099518.5	0.251159	-0.00721759	0.00223738	-0.0166726	0.320355	-0.35609	0.35609	0.0135548	0.0152334	-0.168433	FALSE	FALSE
Cardiomyocyte	AC099520.1	0.233754	-0.010242	0.00297237	-0.0234563	0.301976	-0.694283	0.694283	0.00992098	0.014742	-0.571379	FALSE	FALSE
Cardiomyocyte	AC099535.2	0.230625	-0.0104811	0.0037807	-0.024743	0.298431	-0.240161	0.240161	0.0179385	0.0191646	-0.095385	FALSE	FALSE
Cardiomyocyte	AC099548.2	0.692544	0.00848023	0.0339606	-0.0170002	0.725881	0.903609	-0.903609	0.0440099	0.0250614	0.81236	FALSE	FALSE
Cardiomyocyte	AC099778.1	2.6112e-08	-0.0606632	-0.0301606	-0.0911659	1.00451e-06	-2.78507	2.78507	0.00790217	0.0429975	-2.44393	FALSE	FALSE
Cardiomyocyte	AC099791.2	1.40832e-09	-0.101633	-0.0757756	-0.12749	1.34658e-07	-4.71826	4.71826	0.00276865	0.0678133	-4.61432	FALSE	FALSE
Cardiomyocyte	AC099792.1	0.439726	0.0122945	0.0335825	-0.00899344	0.501604	0.392616	-0.392616	0.0359347	0.0275184	0.38498	FALSE	FALSE
Cardiomyocyte	AC099850.2	0.000343468	-0.0432164	-0.0218267	-0.0646061	0.00145258	-1.18363	1.18363	0.0225529	0.0437346	-0.955462	FALSE	FALSE
Cardiomyocyte	AC100763.1	0.0100185	-0.0578525	-0.0158924	-0.0998125	0.0229146	-0.969409	0.969409	0.035704	0.0574939	-0.687323	FALSE	FALSE
Cardiomyocyte	AC100793.2	4.13182e-05	-0.110507	-0.0551725	-0.165841	0.000268701	-2.2339	2.2339	0.0224952	0.0869779	-1.95103	FALSE	FALSE
Cardiomyocyte	AC100793.3	0.0607897	-0.0111784	0.00521778	-0.0275746	0.101112	-0.0312683	0.0312683	0.0241103	0.0230958	0.0620167	FALSE	FALSE
Cardiomyocyte	AC100800.1	0.0739944	-0.027478	0.00340366	-0.0583597	0.118533	-0.211052	0.211052	0.0388187	0.0398034	-0.0361409	FALSE	FALSE
Cardiomyocyte	AC100810.1	7.60384e-09	-0.0855033	-0.0473702	-0.123636	4.41527e-07	-4.0316	4.0316	0.00455673	0.0530713	-3.54186	FALSE	FALSE
Cardiomyocyte	AC100821.1	0.00290527	-0.00568964	0.00577861	-0.0171579	0.0082317	0.0085573	-0.0085573	0.0135548	0.0115479	0.231175	FALSE	FALSE
Cardiomyocyte	AC100830.1	0.0199154	-0.0291913	-0.00797848	-0.0504042	0.0403724	-0.93444	0.93444	0.0211109	0.0366093	-0.794222	FALSE	FALSE
Cardiomyocyte	AC100839.1	0.0011103	-0.0268331	-0.00859889	-0.0450674	0.00378859	-1.91388	1.91388	0.00882506	0.0265356	-1.58825	FALSE	FALSE
Cardiomyocyte	AC103409.1	0.708271	0.00587454	0.0235883	-0.0118393	0.739721	0.776218	-0.776218	0.0208225	0.012285	0.761245	FALSE	FALSE
Cardiomyocyte	AC103739.2	3.71477e-05	-0.0297539	-0.0103473	-0.0491604	0.00024619	-1.2918	1.2918	0.0143047	0.0302211	-1.07907	FALSE	TRUE
Cardiomyocyte	AC103740.1	4.30871e-05	-0.0125922	0.00598935	-0.0311737	0.000277876	-0.631167	0.631167	0.0143623	0.0194103	-0.434532	FALSE	FALSE
Cardiomyocyte	AC103858.3	0.0734752	-0.00274065	0.00450567	-0.00998698	0.11793	0.081062	-0.081062	0.0103824	0.00859951	0.271817	FALSE	FALSE
Cardiomyocyte	AC103876.1	0.000181177	-0.0853004	-0.0326924	-0.137909	0.000865542	-1.5247	1.5247	0.0318394	0.0717445	-1.17205	FALSE	FALSE
Cardiomyocyte	AC103923.1	3.54778e-05	0.0201776	0.0272889	0.0130663	0.000237509	1.88989	-1.88989	0.02163	0.00565111	1.93643	FALSE	FALSE
Cardiomyocyte	AC104041.1	0.0239437	-0.100693	-0.0267686	-0.174618	0.0471194	-1.24986	1.24986	0.0453942	0.0972973	-1.09989	FALSE	FALSE
Cardiomyocyte	AC104117.3	0.0182953	0.0181065	0.0309621	0.00525098	0.0377906	1.46401	-1.46401	0.0204764	0.00687961	1.57357	FALSE	FALSE
Cardiomyocyte	AC104123.1	0.989991	-0.00263953	0.0367272	-0.0420062	0.991043	0.177316	-0.177316	0.118648	0.103686	0.194473	FALSE	FALSE
Cardiomyocyte	AC104126.1	0.000196	-0.0327322	-0.00554343	-0.059921	0.000925643	-1.06276	1.06276	0.0166696	0.0265356	-0.670715	FALSE	FALSE
Cardiomyocyte	AC104134.1	0.0371339	-0.0100748	0.00191226	-0.0220619	0.0675091	-0.450238	0.450238	0.0149968	0.0157248	-0.0683858	FALSE	FALSE
Cardiomyocyte	AC104162.1	0.157972	-0.0197958	0.00282583	-0.0424175	0.220691	-0.332953	0.332953	0.0235335	0.0275184	-0.225683	FALSE	FALSE
Cardiomyocyte	AC104211.1	0.614425	-0.00387321	0.0194914	-0.0272378	0.657201	0.235429	-0.235429	0.0294169	0.0213759	0.460656	FALSE	FALSE
Cardiomyocyte	AC104232.3	0.161931	-0.00900196	0.00185839	-0.0198623	0.224842	-0.253111	0.253111	0.0100363	0.012285	-0.291666	FALSE	FALSE
Cardiomyocyte	AC104248.1	0.00854957	-0.0891877	-0.0241676	-0.154208	0.0201019	-1.34442	1.34442	0.0314933	0.0781327	-1.31088	FALSE	FALSE
Cardiomyocyte	AC104316.1	2.02664e-08	-0.132444	-0.0874805	-0.177408	8.4625e-07	-2.33586	2.33586	0.0273404	0.100983	-1.885	FALSE	FALSE
Cardiomyocyte	AC104332.1	2.95999e-06	-0.0414864	-0.0282167	-0.0547562	3.52694e-05	-2.89056	2.89056	0.00501817	0.0326781	-2.70309	FALSE	FALSE
Cardiomyocyte	AC104335.2	0.00453576	-0.025799	-0.00516072	-0.0464373	0.0119008	-0.903178	0.903178	0.0175924	0.0285012	-0.696069	FALSE	FALSE
Cardiomyocyte	AC104365.2	3.7705e-05	-0.0706662	-0.0234477	-0.117885	0.000249507	-1.29636	1.29636	0.0320125	0.0628993	-0.97441	FALSE	FALSE
Cardiomyocyte	AC104389.5	0.176936	0.0554604	0.113096	-0.00217492	0.241085	1.05401	-1.05401	0.130934	0.0638821	1.03536	FALSE	FALSE
Cardiomyocyte	AC104461.1	0.000717359	-0.0390766	-0.0160758	-0.0620774	0.00263664	-0.97356	0.97356	0.0277441	0.0434889	-0.648466	FALSE	FALSE
Cardiomyocyte	AC104532.2	8.54163e-05	-0.0723672	-0.037667	-0.107067	0.000476561	-2.05009	2.05009	0.0165542	0.0535627	-1.69403	FALSE	FALSE
Cardiomyocyte	AC104574.2	0.163586	-0.0937262	0.0613145	-0.248767	0.22664	-0.0057023	0.0057023	0.121705	0.128993	-0.0838999	FALSE	FALSE
Cardiomyocyte	AC104581.4	3.96413e-06	-0.0230082	-0.00470994	-0.0413065	4.33003e-05	-1.71904	1.71904	0.010094	0.0275184	-1.4469	FALSE	FALSE
Cardiomyocyte	AC104596.1	0.00412416	-0.121971	-0.0421512	-0.201791	0.0110069	-0.898863	0.898863	0.0579108	0.0977887	-0.755835	FALSE	FALSE
Cardiomyocyte	AC104806.2	0.275258	-0.0411357	0.0326102	-0.114882	0.345414	-0.016986	0.016986	0.130242	0.121622	0.0987915	FALSE	FALSE
Cardiomyocyte	AC104958.1	0.00630175	-0.00966529	0.0124348	-0.0317654	0.0155948	0.4728	-0.4728	0.0249178	0.0154791	0.686854	FALSE	FALSE
Cardiomyocyte	AC104984.4	2.22429e-06	-0.0502179	-0.0301142	-0.0703216	2.82549e-05	-1.96911	1.96911	0.01442	0.0437346	-1.6007	FALSE	FALSE
Cardiomyocyte	AC105036.3	0.464736	-0.00454389	0.0041798	-0.0132676	0.524523	-0.249414	0.249414	0.0188037	0.0194103	-0.0458062	FALSE	FALSE
Cardiomyocyte	AC105114.2	5.21512e-10	-0.116126	-0.0473	-0.184952	6.81322e-08	-3.12065	3.12065	0.0119398	0.0749386	-2.64993	FALSE	FALSE
Cardiomyocyte	AC105206.2	0.0032874	-0.0256935	-0.0104265	-0.0409606	0.00912246	-1.15424	1.15424	0.0164388	0.0312039	-0.92462	FALSE	FALSE
Cardiomyocyte	AC105233.4	0.106138	-0.0229509	0.0143283	-0.06023	0.159528	-0.0604137	0.0604137	0.0411836	0.0373464	0.141099	FALSE	FALSE
Cardiomyocyte	AC105285.1	0.419157	0.0282636	0.0770275	-0.0205004	0.482742	1.38032	-1.38032	0.0904424	0.0334152	1.43649	FALSE	FALSE
Cardiomyocyte	AC105339.3	0.0677365	-0.0129344	-0.0010195	-0.0248493	0.110222	-0.819699	0.819699	0.0104401	0.0162162	-0.635302	FALSE	FALSE
Cardiomyocyte	AC105916.2	0.513653	-0.0150753	0.0183755	-0.0485261	0.568118	0.193626	-0.193626	0.0582569	0.0476658	0.289473	FALSE	FALSE
Cardiomyocyte	AC105942.1	0.540442	-0.00540968	0.00545023	-0.0162696	0.592163	-0.0495041	0.0495041	0.0250332	0.0253071	-0.0157029	FALSE	FALSE
Cardiomyocyte	AC106729.1	0.296683	-0.0116351	0.006539	-0.0298093	0.366383	-0.585046	0.585046	0.0125743	0.017199	-0.451852	FALSE	FALSE
Cardiomyocyte	AC106791.1	0.706562	0.00829053	0.0699372	-0.0533561	0.738133	0.542746	-0.542746	0.0887697	0.0587224	0.596157	TRUE	FALSE
Cardiomyocyte	AC106798.1	0.00450183	-0.0229653	-0.00769114	-0.0382395	0.0118377	-1.24938	1.24938	0.0117667	0.0253071	-1.10483	FALSE	FALSE
Cardiomyocyte	AC106818.2	1.85091e-05	-0.105337	-0.0614581	-0.149216	0.000142407	-1.76064	1.76064	0.0324739	0.0845209	-1.38003	FALSE	FALSE
Cardiomyocyte	AC106845.1	1.70816e-05	-0.271277	-0.097128	-0.445427	0.00013321	-1.57761	1.57761	0.0906154	0.185504	-1.03362	TRUE	FALSE
Cardiomyocyte	AC106897.2	0.472303	-0.00250935	0.00741217	-0.0124309	0.531381	0.139011	-0.139011	0.0177655	0.0142506	0.318052	FALSE	FALSE
Cardiomyocyte	AC107021.1	4.22783e-06	-0.160501	-0.102844	-0.218157	4.55027e-05	-1.70353	1.70353	0.0563535	0.134889	-1.2592	FALSE	FALSE
Cardiomyocyte	AC107029.1	0.154377	0.00706254	0.014859	-0.000733943	0.216427	1.61744	-1.61744	0.0154006	0.004914	1.64801	FALSE	FALSE
Cardiomyocyte	AC107029.2	8.14162e-10	-0.096	-0.0382203	-0.15378	9.26364e-08	-2.73586	2.73586	0.0125743	0.0624079	-2.31125	FALSE	FALSE
Cardiomyocyte	AC107068.2	0.000173768	-0.0961175	0.0101984	-0.202433	0.000835595	-1.65156	1.65156	0.0284363	0.0712531	-1.32522	FALSE	FALSE
Cardiomyocyte	AC107072.2	0.118972	-0.0187025	0.00331775	-0.0407228	0.174698	-0.31637	0.31637	0.0283786	0.0304668	-0.102435	FALSE	FALSE
Cardiomyocyte	AC107081.2	0.00740556	-0.0294609	-0.00902907	-0.0498928	0.0178804	-1.33368	1.33368	0.0133818	0.0267813	-1.00096	FALSE	FALSE
Cardiomyocyte	AC107204.1	0.570264	-0.0199376	0.0203052	-0.0601805	0.617938	0.218775	-0.218775	0.0522582	0.0425061	0.297985	FALSE	FALSE
Cardiomyocyte	AC107208.1	0.388758	0.00344887	0.0549126	-0.0480149	0.455014	0.691374	-0.691374	0.0760224	0.0402948	0.915829	FALSE	FALSE
Cardiomyocyte	AC107214.1	0.000120809	-0.0141319	0.00664079	-0.0349046	0.000624773	-0.150777	0.150777	0.0226683	0.0211302	0.101367	FALSE	FALSE
Cardiomyocyte	AC107223.1	0.0661555	-0.0854704	-0.0125296	-0.158411	0.108142	-0.385206	0.385206	0.0967295	0.115971	-0.26173	FALSE	FALSE
Cardiomyocyte	AC107294.2	0.338567	0.00351187	0.0096795	-0.00265576	0.406718	0.557618	-0.557618	0.0114207	0.00614251	0.894747	FALSE	FALSE
Cardiomyocyte	AC107375.1	0.00317889	-0.0065272	0.00219979	-0.0152542	0.00887924	-0.463701	0.463701	0.0129203	0.0142506	-0.14138	FALSE	FALSE
Cardiomyocyte	AC107871.1	3.00589e-06	-0.036754	-0.0135784	-0.0599297	3.57e-05	-1.54255	1.54255	0.0147084	0.0341523	-1.21534	FALSE	FALSE
Cardiomyocyte	AC107884.1	0.359401	0.00860644	0.0336704	-0.0164575	0.427042	0.522986	-0.522986	0.052835	0.0324324	0.704056	FALSE	FALSE
Cardiomyocyte	AC107959.1	0.116747	-0.00815673	0.00383251	-0.020146	0.171947	-0.340408	0.340408	0.0191498	0.0191646	-0.00111636	FALSE	FALSE
Cardiomyocyte	AC108010.1	0.00606506	0.0237481	0.0400844	0.00741188	0.0151311	1.2472	-1.2472	0.0277441	0.0132678	1.06425	FALSE	TRUE
Cardiomyocyte	AC108047.1	0.395499	-0.0142876	0.00850919	-0.0370844	0.461212	-0.0584293	0.0584293	0.0346657	0.0331695	0.063652	FALSE	FALSE
Cardiomyocyte	AC108057.1	0.209905	-0.00390347	0.00863591	-0.0164428	0.27661	-0.509271	0.509271	0.0107862	0.014742	-0.45075	FALSE	FALSE
Cardiomyocyte	AC108449.1	0.0536276	-0.0234087	-0.00335369	-0.0434636	0.0912633	-0.79993	0.79993	0.0211109	0.029484	-0.481944	FALSE	FALSE
Cardiomyocyte	AC108471.4	1.13182e-05	-0.0490359	-0.0242069	-0.073865	9.70481e-05	-1.89403	1.89403	0.0136125	0.039312	-1.53004	FALSE	FALSE
Cardiomyocyte	AC108516.2	0.0371068	-0.0310033	-0.00707767	-0.054929	0.0674785	-0.528392	0.528392	0.0397416	0.05086	-0.35588	FALSE	FALSE
Cardiomyocyte	AC108519.1	0.521718	-0.0475711	0.0341754	-0.129318	0.575254	0.102984	-0.102984	0.139932	0.126536	0.145182	FALSE	FALSE
Cardiomyocyte	AC108863.2	7.52547e-06	-0.0201597	-0.00269346	-0.037626	7.04091e-05	-1.48403	1.48403	0.00836362	0.0191646	-1.19625	FALSE	FALSE
Cardiomyocyte	AC109129.1	7.9266e-05	-0.0241771	-0.00295073	-0.0454034	0.000450049	-1.17525	1.17525	0.0118821	0.0213759	-0.847197	FALSE	FALSE
Cardiomyocyte	AC109460.2	3.22826e-06	-0.0389936	-0.008841	-0.0691462	3.74313e-05	-0.873897	0.873897	0.0271096	0.0385749	-0.508857	FALSE	FALSE
Cardiomyocyte	AC109587.1	0.000327894	-0.0880433	-0.042963	-0.133124	0.00139973	-1.18491	1.18491	0.0492011	0.0867322	-0.817876	FALSE	FALSE
Cardiomyocyte	AC109597.1	0.000503906	-0.0191166	-0.003966	-0.0342671	0.0019777	-1.41653	1.41653	0.00882506	0.0194103	-1.13715	FALSE	FALSE
Cardiomyocyte	AC109927.1	0.0125381	0.0888357	0.16408	0.0135915	0.0275551	0.935701	-0.935701	0.147603	0.0909091	0.699229	FALSE	FALSE
Cardiomyocyte	AC110023.1	0.284142	-0.022923	0.00783053	-0.0536765	0.354472	-0.394428	0.394428	0.0307435	0.0383292	-0.318164	FALSE	FALSE
Cardiomyocyte	AC110048.2	0.00362113	0.0126095	0.0241756	0.00104335	0.00990276	1.4339	-1.4339	0.0212263	0.00712531	1.57483	FALSE	FALSE
Cardiomyocyte	AC110079.1	0.727664	-0.00866041	0.0130465	-0.0303674	0.756085	-0.238316	0.238316	0.0421065	0.0469287	-0.15643	FALSE	FALSE
Cardiomyocyte	AC110491.2	0.557402	-0.0161463	0.0152293	-0.047522	0.607041	-0.208138	0.208138	0.035877	0.0331695	0.113202	FALSE	FALSE
Cardiomyocyte	AC110597.3	5.91778e-09	-0.0540202	-0.0187369	-0.0893036	3.70072e-07	-2.33374	2.33374	0.0101517	0.0405405	-1.99764	FALSE	FALSE
Cardiomyocyte	AC110611.1	0.0122303	-0.0320918	-0.00564779	-0.0585358	0.0269966	-1.59831	1.59831	0.0110746	0.0280098	-1.33868	FALSE	FALSE
Cardiomyocyte	AC110772.2	0.0657635	0.0115777	0.0270291	-0.0038738	0.107675	0.845669	-0.845669	0.0249755	0.0132678	0.912582	FALSE	FALSE
Cardiomyocyte	AC110795.1	0.211362	-0.0359687	0.0127153	-0.0846527	0.277891	-0.105417	0.105417	0.0731961	0.0628993	0.218723	FALSE	FALSE
Cardiomyocyte	AC112206.2	0.030479	-0.140809	-0.0194209	-0.262196	0.0574776	-0.644032	0.644032	0.0753302	0.112776	-0.582165	FALSE	FALSE
Cardiomyocyte	AC112481.2	9.2617e-05	-0.0146404	0.011828	-0.0411087	0.000507509	0.413547	-0.413547	0.028494	0.0213759	0.41467	FALSE	FALSE
Cardiomyocyte	AC112504.2	0.691135	-0.00434415	0.0081496	-0.0168379	0.724635	-0.113151	0.113151	0.0192075	0.0213759	-0.154319	FALSE	FALSE
Cardiomyocyte	AC112722.1	0.0087763	-0.0195724	0.00361378	-0.0427586	0.0205544	-0.59447	0.59447	0.0249178	0.0309582	-0.313146	FALSE	FALSE
Cardiomyocyte	AC113370.1	0.534892	-0.00431362	0.0145989	-0.0232261	0.587066	-0.294642	0.294642	0.0193805	0.022113	-0.190289	FALSE	TRUE
Cardiomyocyte	AC113414.1	0.0131251	-0.0701179	0.00868546	-0.148921	0.028602	-1.89523	1.89523	0.0160351	0.0520885	-1.69973	FALSE	FALSE
Cardiomyocyte	AC114490.3	0.000120835	-0.0217654	-0.00832586	-0.035205	0.000624773	-1.02861	1.02861	0.0122282	0.0233415	-0.932689	FALSE	FALSE
Cardiomyocyte	AC114689.3	0.303537	-0.0135087	0.0160783	-0.0430957	0.372748	-0.0750253	0.0750253	0.0348388	0.0373464	-0.100276	FALSE	FALSE
Cardiomyocyte	AC114760.2	2.75473e-11	-0.0978702	-0.0687684	-0.126972	9.64107e-09	-4.80629	4.80629	0.00340313	0.0633907	-4.21934	FALSE	FALSE
Cardiomyocyte	AC114763.1	0.0213366	0.0813502	0.131868	0.030832	0.0427412	1.4229	-1.4229	0.130934	0.0503686	1.37824	FALSE	FALSE
Cardiomyocyte	AC114781.2	0.0589362	0.0059788	0.0117289	0.000228707	0.0986006	1.24656	-1.24656	0.0116514	0.0046683	1.31953	FALSE	FALSE
Cardiomyocyte	AC114956.2	0.398824	-0.0131504	0.0161749	-0.0424758	0.464431	0.0312442	-0.0312442	0.0523735	0.0459459	0.1889	FALSE	FALSE
Cardiomyocyte	AC114971.1	0.0106582	-0.130819	-0.0244585	-0.23718	0.0240937	-0.922021	0.922021	0.0659284	0.122604	-0.89504	FALSE	FALSE
Cardiomyocyte	AC116158.3	0.00826972	0.00953548	0.0147744	0.00429657	0.0195449	1.27909	-1.27909	0.0140163	0.00589681	1.2491	FALSE	FALSE
Cardiomyocyte	AC116362.1	0.176639	-0.0280134	0.00513735	-0.0611642	0.240755	-0.538683	0.538683	0.0231297	0.0321867	-0.476718	FALSE	FALSE
Cardiomyocyte	AC116366.3	0.748409	-0.0167878	0.0684652	-0.102041	0.774287	0.318828	-0.318828	0.150833	0.121622	0.310557	FALSE	FALSE
Cardiomyocyte	AC116428.1	5.89779e-05	-0.0245499	-0.00841883	-0.0406809	0.00035912	-1.53755	1.53755	0.0106131	0.0238329	-1.1671	FALSE	FALSE
Cardiomyocyte	AC116552.1	0.108589	0.00884535	0.0165066	0.0011841	0.16227	1.61425	-1.61425	0.0147661	0.0044226	1.73932	FALSE	FALSE
Cardiomyocyte	AC116667.1	0.00162968	-0.0227178	-0.00989767	-0.0355378	0.00516666	-1.33095	1.33095	0.0126319	0.0267813	-1.08415	FALSE	FALSE
Cardiomyocyte	AC116903.2	0.00516655	-0.0202067	-0.00739222	-0.0330212	0.0132374	-1.04779	1.04779	0.0147661	0.0267813	-0.858938	FALSE	FALSE
Cardiomyocyte	AC117834.1	1.74733e-08	-0.119122	-0.0211952	-0.217049	7.76904e-07	-1.80925	1.80925	0.0332814	0.0859951	-1.36954	FALSE	TRUE
Cardiomyocyte	AC118549.1	0.00391386	0.200242	0.297468	0.103016	0.0105481	0.730989	-0.730989	0.445117	0.310811	0.518149	FALSE	FALSE
Cardiomyocyte	AC119396.1	0.15228	-0.0138467	0.00420809	-0.0319014	0.213983	-0.384218	0.384218	0.0182269	0.0206388	-0.17929	FALSE	TRUE
Cardiomyocyte	AC119403.1	0.00765145	-0.00898591	0.00329518	-0.021267	0.0183565	-0.400187	0.400187	0.0213416	0.0228501	-0.0985309	FALSE	TRUE
Cardiomyocyte	AC119673.3	0.209088	0.00254604	0.0210149	-0.0159229	0.275699	-0.895081	0.895081	0.0123435	0.0233415	-0.919142	FALSE	TRUE
Cardiomyocyte	AC119674.1	0.65947	-0.00415149	0.00689692	-0.0151999	0.697085	0.0274309	-0.0274309	0.0150545	0.0135135	0.155793	FALSE	FALSE
Cardiomyocyte	AC119674.2	0.0169668	-0.0577641	-0.0030332	-0.112495	0.0355586	-0.493191	0.493191	0.0711773	0.0825553	-0.213944	FALSE	FALSE
Cardiomyocyte	AC119868.2	1.4244e-05	-0.0709743	-0.0322559	-0.109693	0.000115804	-1.946	1.946	0.0175924	0.0523342	-1.5728	FALSE	FALSE
Cardiomyocyte	AC121154.1	8.68812e-05	-0.0221104	-0.000564553	-0.0436562	0.000482398	-1.38879	1.38879	0.00945954	0.0191646	-1.0186	FALSE	FALSE
Cardiomyocyte	AC123768.3	0.000515025	-0.144879	-0.0593239	-0.230434	0.00201416	-1.23874	1.23874	0.0663321	0.120885	-0.86585	FALSE	FALSE
Cardiomyocyte	AC123912.1	0.00469703	-0.0672582	-0.0290947	-0.105422	0.0122436	-1.20676	1.20676	0.0382996	0.0756757	-0.982501	FALSE	FALSE
Cardiomyocyte	AC123912.4	0.857161	-0.00331776	0.0120982	-0.0187337	0.870823	0.287557	-0.287557	0.018746	0.0140049	0.420652	FALSE	FALSE
Cardiomyocyte	AC124016.2	7.45638e-09	-0.0673045	-0.0432773	-0.0913317	4.39227e-07	-3.3003	3.3003	0.00669089	0.04914	-2.87663	FALSE	FALSE
Cardiomyocyte	AC124254.2	0.269503	-0.0121158	0.0225852	-0.0468168	0.339483	-0.87231	0.87231	0.0172464	0.0321867	-0.900175	FALSE	FALSE
Cardiomyocyte	AC124312.2	0.000830101	-0.000116715	0.00683866	-0.00707209	0.00297512	1.2051	-1.2051	0.0126896	0.004914	1.36868	FALSE	FALSE
Cardiomyocyte	AC124312.5	2.11837e-07	-0.0497606	-0.0162896	-0.0832317	4.65089e-06	-1.88691	1.88691	0.0134395	0.0420147	-1.64442	FALSE	FALSE
Cardiomyocyte	AC124852.1	0.138501	-0.0954414	0.0170943	-0.207977	0.19772	-0.252025	0.252025	0.114668	0.123342	-0.105195	FALSE	FALSE
Cardiomyocyte	AC124944.2	0.392213	-0.0115012	0.0246093	-0.0476117	0.458149	0.0450404	-0.0450404	0.0696199	0.0567568	0.294707	FALSE	FALSE
Cardiomyocyte	AC124947.1	0.0314828	-0.0329754	0.00583354	-0.0717843	0.0590499	-0.506184	0.506184	0.0360501	0.0434889	-0.270647	FALSE	FALSE
Cardiomyocyte	AC126121.3	0.734097	-0.000297348	0.0169063	-0.017501	0.761271	0.617018	-0.617018	0.0179385	0.0117936	0.605055	FALSE	FALSE
Cardiomyocyte	AC126182.3	0.135734	-0.00166767	0.0124002	-0.0157355	0.194527	0.233653	-0.233653	0.0167272	0.0142506	0.231175	FALSE	FALSE
Cardiomyocyte	AC127035.1	0.000243244	-0.0932054	-0.0448362	-0.141575	0.00110031	-1.3293	1.3293	0.045625	0.0886978	-0.959075	FALSE	FALSE
Cardiomyocyte	AC127164.1	1.14008e-09	-0.0908202	-0.0404813	-0.141159	1.15718e-07	-3.06984	3.06984	0.010094	0.0624079	-2.62823	FALSE	FALSE
Cardiomyocyte	AC127502.1	0.494057	0.00943284	0.0529739	-0.0341083	0.55108	0.180642	-0.180642	0.0696199	0.0570025	0.288475	FALSE	FALSE
Cardiomyocyte	AC127526.3	0.00353085	-0.00769022	0.00293353	-0.018314	0.00969405	-0.312714	0.312714	0.0106708	0.0108108	-0.0188037	FALSE	FALSE
Cardiomyocyte	AC129507.1	5.60883e-09	-0.0342659	-0.0237844	-0.0447474	3.57529e-07	-2.17817	2.17817	0.00738305	0.0287469	-1.96112	FALSE	FALSE
Cardiomyocyte	AC129803.1	0.0111809	-0.0421091	-0.0151528	-0.0690654	0.0250692	-0.845932	0.845932	0.0357617	0.055774	-0.641178	FALSE	FALSE
Cardiomyocyte	AC130324.2	0.0105611	-0.0308149	-0.0105949	-0.0510349	0.0239317	-0.746493	0.746493	0.0260714	0.039312	-0.592503	FALSE	FALSE
Cardiomyocyte	AC131025.2	6.70035e-06	-0.0300559	-0.0150494	-0.0450623	6.4628e-05	-2.26885	2.26885	0.00767145	0.0314496	-2.03547	FALSE	FALSE
Cardiomyocyte	AC131571.1	0.000209708	-0.168646	-0.0780033	-0.259289	0.000976735	-1.71855	1.71855	0.0511623	0.12457	-1.28381	FALSE	FALSE
Cardiomyocyte	AC131649.2	0.168384	0.0100432	0.0222295	-0.00214318	0.231971	0.852751	-0.852751	0.0226106	0.0108108	1.06452	FALSE	FALSE
Cardiomyocyte	AC131934.1	0.0157296	-0.0447532	-0.0119065	-0.0775999	0.0333363	-0.950113	0.950113	0.0311473	0.04914	-0.657794	FALSE	FALSE
Cardiomyocyte	AC132008.2	0.0798688	-0.0642839	0.0123832	-0.140951	0.126257	-0.162767	0.162767	0.197324	0.192629	0.034739	FALSE	FALSE
Cardiomyocyte	AC132153.1	0.421465	-0.0112943	0.0148885	-0.037477	0.484541	0.0254329	-0.0254329	0.0335698	0.0312039	0.105437	FALSE	FALSE
Cardiomyocyte	AC132192.1	0.00414672	-0.0252998	-0.0107053	-0.0398944	0.0110403	-1.73871	1.73871	0.00888274	0.0260442	-1.55189	FALSE	FALSE
Cardiomyocyte	AC132803.1	0.0381675	0.010341	0.0299715	-0.00928959	0.0690364	1.05788	-1.05788	0.0255523	0.0113022	1.17685	FALSE	FALSE
Cardiomyocyte	AC132872.1	0.0491035	-0.0150521	-0.00275595	-0.0273482	0.0848618	-1.13176	1.13176	0.00894042	0.0194103	-1.11841	FALSE	FALSE
Cardiomyocyte	AC132942.1	9.8991e-09	-0.0547166	-0.025649	-0.0837843	5.24573e-07	-3.00004	3.00004	0.00611409	0.0385749	-2.65745	FALSE	FALSE
Cardiomyocyte	AC133550.2	0.000319367	-0.00895493	0.00641945	-0.0243293	0.00136953	0.00377336	-0.00377336	0.0186884	0.0144963	0.366453	FALSE	FALSE
Cardiomyocyte	AC133550.3	5.07293e-09	-0.0657874	-0.0387959	-0.092779	3.34687e-07	-2.76268	2.76268	0.00865202	0.046683	-2.43179	FALSE	FALSE
Cardiomyocyte	AC133644.2	0.31093	0.0201345	0.0665793	-0.0263103	0.380199	0.284615	-0.284615	0.058776	0.0452088	0.378623	FALSE	FALSE
Cardiomyocyte	AC133919.2	3.46537e-05	-0.0135193	-0.00144502	-0.0255935	0.00023327	-0.724964	0.724964	0.0148815	0.0199017	-0.419376	FALSE	FALSE
Cardiomyocyte	AC134772.1	0.0547305	-0.00827951	-0.00104116	-0.0155179	0.0927046	-0.726667	0.726667	0.00969026	0.0142506	-0.556417	FALSE	FALSE
Cardiomyocyte	AC134878.2	0.314555	0.0244129	0.0653406	-0.0165148	0.383884	0.664707	-0.664707	0.05445	0.0326781	0.736607	FALSE	FALSE
Cardiomyocyte	AC135050.3	0.829919	0.00196208	0.0146496	-0.0107255	0.846739	0.0534836	-0.0534836	0.0218608	0.0194103	0.17152	FALSE	FALSE
Cardiomyocyte	AC135178.4	6.42997e-05	-0.0103279	0.00714755	-0.0278034	0.000382773	-0.229898	0.229898	0.0154583	0.0154791	-0.00194431	FALSE	FALSE
Cardiomyocyte	AC135506.1	0.0134465	-0.0141579	-0.00320531	-0.0251106	0.0291868	-0.61571	0.61571	0.0135548	0.0186732	-0.462164	FALSE	FALSE
Cardiomyocyte	AC135983.2	0.0368866	-0.0157377	-0.00274293	-0.0287325	0.0671648	-1.1704	1.1704	0.0102671	0.0179361	-0.804845	FALSE	TRUE
Cardiomyocyte	AC135983.3	0.179513	-0.0367847	0.0153198	-0.0888891	0.243767	-0.372664	0.372664	0.0652939	0.0756757	-0.212882	FALSE	FALSE
Cardiomyocyte	AC136424.2	2.02643e-07	-0.127706	-0.00787807	-0.247534	4.47886e-06	-1.70456	1.70456	0.0381842	0.0896806	-1.23182	FALSE	FALSE
Cardiomyocyte	AC136604.2	7.65938e-05	-0.0319746	-0.0179006	-0.0460487	0.000438669	-1.38405	1.38405	0.0154006	0.0326781	-1.08534	FALSE	FALSE
Cardiomyocyte	AC137770.1	0.0197259	0.0219408	0.0414672	0.00241454	0.0400436	1.74025	-1.74025	0.031551	0.00909091	1.79519	FALSE	FALSE
Cardiomyocyte	AC137810.1	2.29332e-05	-0.0255492	-0.00315881	-0.0479396	0.000168581	-1.68218	1.68218	0.00905578	0.0211302	-1.2224	FALSE	FALSE
Cardiomyocyte	AC137894.3	0.180563	0.00676282	0.015624	-0.00209834	0.244814	0.372843	-0.372843	0.02561	0.0184275	0.474844	FALSE	FALSE
Cardiomyocyte	AC137932.3	3.01195e-06	-0.0266745	-0.00844041	-0.0449086	3.57077e-05	-1.88994	1.88994	0.00945954	0.0260442	-1.46112	FALSE	FALSE
Cardiomyocyte	AC138123.1	0.500724	-0.0269054	0.0232831	-0.0770939	0.556805	0.214927	-0.214927	0.0477014	0.0412776	0.208673	FALSE	FALSE
Cardiomyocyte	AC138150.1	1.1502e-07	-0.32723	-0.248825	-0.405635	2.90746e-06	-1.69914	1.69914	0.106362	0.245209	-1.20503	FALSE	FALSE
Cardiomyocyte	AC138207.8	0.715469	-0.00248322	0.0465139	-0.0514804	0.745468	0.178738	-0.178738	0.122224	0.100246	0.285989	FALSE	FALSE
Cardiomyocyte	AC138393.1	0.224328	0.0129801	0.0380145	-0.0120544	0.291971	0.348473	-0.348473	0.0860587	0.0626536	0.457925	FALSE	FALSE
Cardiomyocyte	AC138409.2	0.0808283	-0.0722007	0.00614463	-0.150546	0.127499	-0.162416	0.162416	0.147488	0.138821	0.0873758	FALSE	FALSE
Cardiomyocyte	AC138696.1	0.0281355	0.00569703	0.0150682	-0.00367415	0.0538118	0.550874	-0.550874	0.0150545	0.00810811	0.892758	FALSE	FALSE
Cardiomyocyte	AC138776.1	8.37594e-10	-0.135736	-0.0170368	-0.254435	9.4462e-08	-2.17986	2.17986	0.0323009	0.0990172	-1.61611	FALSE	FALSE
Cardiomyocyte	AC138811.1	0.000283715	-0.0194987	0.00111626	-0.0401137	0.00124456	-1.17744	1.17744	0.0143623	0.0253071	-0.817252	FALSE	FALSE
Cardiomyocyte	AC138932.1	0.477211	-0.0019362	0.00848796	-0.0123604	0.535807	0.0162862	-0.0162862	0.011363	0.00958231	0.245896	FALSE	FALSE
Cardiomyocyte	AC138969.3	0.762767	0.00240735	0.0107694	-0.00595471	0.786613	0.590645	-0.590645	0.0126896	0.00810811	0.646212	FALSE	FALSE
Cardiomyocyte	AC139530.1	4.7056e-11	-0.0681961	-0.0507914	-0.0856008	1.37979e-08	-3.61038	3.61038	0.00496049	0.0474201	-3.25695	FALSE	FALSE
Cardiomyocyte	AC139769.1	0.634209	-0.0061294	0.00907029	-0.0213291	0.675033	-0.0537433	0.0537433	0.0330507	0.0312039	0.0829531	FALSE	FALSE
Cardiomyocyte	AC139795.1	0.369527	0.0183872	0.0572692	-0.0204947	0.436949	0.227087	-0.227087	0.150084	0.120393	0.318014	FALSE	FALSE
Cardiomyocyte	AC139795.2	0.0307798	-0.00771009	0.000171234	-0.0155914	0.0579454	-0.71842	0.71842	0.010094	0.0127764	-0.339982	FALSE	FALSE
Cardiomyocyte	AC139887.2	0.0782168	0.172332	0.312803	0.0318608	0.124151	1.09875	-1.09875	0.319144	0.166093	0.942213	FALSE	FALSE
Cardiomyocyte	AC141586.1	0.00256527	-0.0479571	-0.0199902	-0.075924	0.00745568	-0.959821	0.959821	0.0367422	0.0574939	-0.645969	FALSE	FALSE
Cardiomyocyte	AC142472.1	4.89926e-08	-0.0890455	-0.0568771	-0.121214	1.54655e-06	-3.34443	3.34443	0.00801753	0.0665848	-3.05396	FALSE	TRUE
Cardiomyocyte	AC145124.1	0.0589934	-0.0282371	-0.00446082	-0.0520134	0.0986588	-0.806396	0.806396	0.028667	0.0437346	-0.609385	FALSE	FALSE
Cardiomyocyte	AC145285.4	0.0101063	-0.106543	-0.0355079	-0.177578	0.0230714	-0.885648	0.885648	0.0749265	0.111794	-0.577291	FALSE	FALSE
Cardiomyocyte	AC146949.1	0.018641	-0.0271972	-0.00684372	-0.0475506	0.0383248	-1.14493	1.14493	0.0186884	0.0329238	-0.816993	FALSE	FALSE
Cardiomyocyte	AC156455.1	0.595167	-0.00220012	0.0176655	-0.0220657	0.640348	0.0883577	-0.0883577	0.0381842	0.0324324	0.23554	FALSE	FALSE
Cardiomyocyte	AC211433.1	0.00109425	-0.137794	-0.0665057	-0.209082	0.00374544	-1.36891	1.36891	0.064198	0.127273	-0.987324	FALSE	FALSE
Cardiomyocyte	AC211476.11	0.286638	0.0114539	0.0266906	-0.00378283	0.356743	0.470395	-0.470395	0.0308012	0.0216216	0.510511	FALSE	TRUE
Cardiomyocyte	AC211486.9	0.092168	-0.0227996	-0.000427572	-0.0451717	0.142291	-0.49776	0.49776	0.0258984	0.0312039	-0.268867	FALSE	FALSE
Cardiomyocyte	AC231533.1	0.932631	-0.00173609	0.0102137	-0.0136859	0.938248	0.18584	-0.18584	0.0182269	0.0162162	0.168633	FALSE	FALSE
Cardiomyocyte	AC233296.1	0.472898	0.00790673	0.0214903	-0.00567683	0.531869	0.666269	-0.666269	0.0184576	0.0127764	0.530735	FALSE	FALSE
Cardiomyocyte	AC234582.1	0.751998	-0.00264277	0.00893388	-0.0142194	0.777329	0.15733	-0.15733	0.0184	0.0157248	0.226659	FALSE	FALSE
Cardiomyocyte	AC234782.4	0.665279	0.00607304	0.0270816	-0.0149355	0.701637	0.378995	-0.378995	0.0359347	0.0260442	0.464414	FALSE	FALSE
Cardiomyocyte	AC239809.3	1.0754e-05	-0.0114999	0.00146423	-0.0244641	9.29875e-05	-1.03826	1.03826	0.0108439	0.0159705	-0.558533	FALSE	TRUE
Cardiomyocyte	AC240274.1	0.00624038	0.0470949	0.074975	0.0192147	0.0154778	1.90995	-1.90995	0.0507008	0.0125307	2.01654	FALSE	FALSE
Cardiomyocyte	AC241952.2	0.00394723	0.0635682	0.135464	-0.00832771	0.0106207	1.41257	-1.41257	0.0927496	0.0321867	1.52688	TRUE	TRUE
Cardiomyocyte	AC242376.2	0.000283218	-0.0783058	-0.0384945	-0.118117	0.00124279	-1.95812	1.95812	0.021457	0.0712531	-1.7315	FALSE	FALSE
Cardiomyocyte	AC242426.2	0.0845245	-0.0288779	0.00846758	-0.0662234	0.132396	0.0548352	-0.0548352	0.0575071	0.0518428	0.149597	FALSE	TRUE
Cardiomyocyte	AC242842.3	0.136041	-0.0107715	0.0124438	-0.0339867	0.194861	-0.42114	0.42114	0.0303397	0.0334152	-0.139297	FALSE	TRUE
Cardiomyocyte	AC243562.2	0.00096591	-0.0178423	-0.000298755	-0.0353859	0.00336018	-0.581423	0.581423	0.0159197	0.0201474	-0.339781	FALSE	FALSE
Cardiomyocyte	AC243829.1	0.0133165	0.0156497	0.0313892	-8.98586e-05	0.0289522	1.89779	-1.89779	0.0276288	0.00614251	2.16927	FALSE	TRUE
Cardiomyocyte	AC243964.3	2.98067e-05	-0.0643431	0.0040529	-0.132739	0.000207656	-0.85495	0.85495	0.0372613	0.0547912	-0.556263	FALSE	FALSE
Cardiomyocyte	AC244033.2	0.636864	0.00425748	0.020027	-0.011512	0.677149	0.283643	-0.283643	0.0310319	0.0248157	0.322497	FALSE	FALSE
Cardiomyocyte	AC244131.2	0.496493	-0.0251192	0.0255333	-0.0757716	0.553359	-0.4032	0.4032	0.0609102	0.0737101	-0.275178	FALSE	FALSE
Cardiomyocyte	AC244517.10	0.201406	0.00910392	0.021296	-0.00308812	0.267629	0.775849	-0.775849	0.0268789	0.0142506	0.915452	FALSE	FALSE
Cardiomyocyte	AC244517.11	3.21627e-05	-0.0956379	-0.0230002	-0.168276	0.000219739	-1.31443	1.31443	0.0388764	0.0751843	-0.951537	FALSE	FALSE
Cardiomyocyte	AC244517.2	6.95866e-07	-0.0422348	-0.0119302	-0.0725394	1.15206e-05	-1.85978	1.85978	0.0102671	0.0287469	-1.48538	FALSE	FALSE
Cardiomyocyte	AC244669.1	0.0446944	-0.0506907	0.0162746	-0.117656	0.0785486	-0.245737	0.245737	0.125627	0.123587	0.0236201	FALSE	FALSE
Cardiomyocyte	AC244669.2	0.103675	-0.01137	-0.000261755	-0.0224782	0.156503	-0.59663	0.59663	0.0135548	0.0189189	-0.481023	FALSE	FALSE
Cardiomyocyte	AC245060.5	1.19586e-05	0.289202	0.424342	0.154061	0.000101345	4.294	-4.294	0.152679	0.00933661	4.03146	FALSE	FALSE
Cardiomyocyte	AC245060.6	4.50769e-07	-0.0418159	-0.0151186	-0.0685131	8.23809e-06	-2.29028	2.29028	0.0104401	0.0351351	-1.75078	FALSE	FALSE
Cardiomyocyte	AC245060.7	0.034012	-0.0426201	-0.0112813	-0.073959	0.063032	-0.48873	0.48873	0.0733691	0.0874693	-0.253604	FALSE	FALSE
Cardiomyocyte	AC245100.4	0.00392069	-0.0377995	-0.011416	-0.0641829	0.01056	-0.948145	0.948145	0.0234181	0.0388206	-0.729198	FALSE	FALSE
Cardiomyocyte	AC245297.1	1.38945e-06	-0.142671	-0.0145483	-0.270793	1.9701e-05	-4.74295	4.74295	0.00542193	0.0906634	-4.06364	FALSE	FALSE
Cardiomyocyte	AC245297.4	0.0667551	-0.118489	-0.0131031	-0.223874	0.108974	-0.169166	0.169166	0.263598	0.255774	0.0434705	FALSE	FALSE
Cardiomyocyte	ACAA1	1.24668e-05	-0.0813875	-0.0504572	-0.112318	0.000104605	-1.75998	1.75998	0.0265328	0.0702703	-1.40513	FALSE	FALSE
Cardiomyocyte	ACAA2	0.0137311	-2.28778e-05	0.0200609	-0.0201066	0.0296831	0.0314356	-0.0314356	0.0301667	0.0230958	0.385325	FALSE	FALSE
Cardiomyocyte	ACACA	0.00211411	0.160685	0.238601	0.0827687	0.00637615	0.631542	-0.631542	0.390033	0.276658	0.49549	TRUE	TRUE
Cardiomyocyte	ACACB	0.00684395	-0.397566	-0.137788	-0.657344	0.0167357	-1.1734	1.1734	0.24168	0.354054	-0.550874	TRUE	FALSE
Cardiomyocyte	ACAD10	0.26336	0.0138746	0.0489568	-0.0212077	0.333433	0.279087	-0.279087	0.101575	0.0749386	0.43876	FALSE	FALSE
Cardiomyocyte	ACAD8	0.157757	-0.00829041	0.00340189	-0.0199827	0.220439	-0.398368	0.398368	0.0266482	0.0287469	-0.109369	FALSE	TRUE
Cardiomyocyte	ACAD9	0.0207092	0.0194861	0.0427552	-0.00378306	0.0416933	0.329108	-0.329108	0.0888274	0.0651106	0.448113	FALSE	FALSE
Cardiomyocyte	ACADL	6.92772e-05	-0.115979	-0.0352795	-0.196678	0.000407177	-0.856475	0.856475	0.0910192	0.133907	-0.556985	FALSE	FALSE
Cardiomyocyte	ACADM	2.80468e-05	-0.130265	-0.0810948	-0.179434	0.000197691	-0.702855	0.702855	0.127185	0.165602	-0.380795	FALSE	FALSE
Cardiomyocyte	ACADS	2.14229e-07	-0.057814	-0.0233292	-0.0922988	4.68006e-06	-1.83219	1.83219	0.0177078	0.0498771	-1.49399	FALSE	FALSE
Cardiomyocyte	ACADSB	0.00365685	-0.0310424	0.0123989	-0.0744837	0.0099777	-0.0200821	0.0200821	0.0686393	0.0592138	0.213103	FALSE	TRUE
Cardiomyocyte	ACADVL	0.0313546	-0.112401	-0.00928312	-0.21552	0.0588512	-0.895997	0.895997	0.126146	0.184521	-0.548685	FALSE	FALSE
Cardiomyocyte	ACAP1	5.35314e-07	-0.04077	-0.0149515	-0.0665885	9.31855e-06	-2.70385	2.70385	0.00726769	0.0361179	-2.31315	FALSE	FALSE
Cardiomyocyte	ACAP2	0.000122312	0.224584	0.300492	0.148675	0.000630188	0.78131	-0.78131	0.417316	0.270025	0.628048	TRUE	TRUE
Cardiomyocyte	ACAP3	0.0413916	-0.0444415	-0.00134152	-0.0875415	0.0738357	-0.862796	0.862796	0.0452212	0.0707617	-0.645969	FALSE	FALSE
Cardiomyocyte	ACAT1	9.45248e-06	-0.196506	-0.0455678	-0.347444	8.41035e-05	-1.19515	1.19515	0.0963835	0.162899	-0.757123	FALSE	FALSE
Cardiomyocyte	ACAT2	0.000179403	-0.0397291	-0.0168199	-0.0626383	0.000859121	-1.39517	1.39517	0.0168426	0.0351351	-1.0608	FALSE	FALSE
Cardiomyocyte	ACBD3	0.176113	0.061016	0.136991	-0.0149591	0.240247	0.255358	-0.255358	0.238738	0.192629	0.309603	FALSE	FALSE
Cardiomyocyte	ACBD4	0.0173194	-0.0369766	-0.0123536	-0.0615997	0.0361058	-0.939396	0.939396	0.0279172	0.0498771	-0.837226	FALSE	TRUE
Cardiomyocyte	ACBD5	0.0922512	-0.0165482	0.0137668	-0.0468633	0.142402	-0.032104	0.032104	0.0730807	0.0643735	0.183024	FALSE	FALSE
Cardiomyocyte	ACBD6	0.868325	-0.0126281	0.0922177	-0.117474	0.880943	0.269617	-0.269617	0.332295	0.272973	0.283707	FALSE	FALSE
Cardiomyocyte	ACCS	0.00824786	-0.0688303	-0.0232657	-0.114395	0.0194967	-1.07987	1.07987	0.0508739	0.0850123	-0.740747	FALSE	FALSE
Cardiomyocyte	ACER2	0.0864466	-0.0985564	0.00145145	-0.198564	0.135038	-0.39578	0.39578	0.132722	0.159459	-0.264783	FALSE	FALSE
Cardiomyocyte	ACER3	0.433916	0.0241241	0.107194	-0.0589455	0.49611	0.40683	-0.40683	0.238334	0.176167	0.436042	FALSE	FALSE
Cardiomyocyte	ACIN1	0.0900251	0.18223	0.337222	0.0272376	0.139605	0.571808	-0.571808	0.304724	0.208845	0.545069	FALSE	FALSE
Cardiomyocyte	ACKR3	0.0135995	-0.194936	-0.0446167	-0.345255	0.0294511	-0.719438	0.719438	0.153487	0.203931	-0.409968	FALSE	FALSE
Cardiomyocyte	ACKR4	0.000242747	-0.0371145	-0.00563899	-0.0685899	0.00109919	-0.632381	0.632381	0.0273404	0.0363636	-0.411464	FALSE	FALSE
Cardiomyocyte	ACLY	0.00145844	0.0693137	0.105759	0.0328684	0.00472602	0.679095	-0.679095	0.119052	0.0710074	0.745548	FALSE	FALSE
Cardiomyocyte	ACO1	0.188795	0.0266314	0.0999525	-0.0466897	0.253811	0.332155	-0.332155	0.196285	0.142506	0.461929	TRUE	FALSE
Cardiomyocyte	ACO2	0.0206075	-0.014546	0.0735034	-0.102595	0.0415201	0.417565	-0.417565	0.0995559	0.0724816	0.457892	TRUE	FALSE
Cardiomyocyte	ACOT11	0.0351041	0.00873555	0.0228559	-0.00538482	0.0645754	1.46432	-1.46432	0.0174194	0.00737101	1.24076	TRUE	FALSE
Cardiomyocyte	ACOT13	7.45271e-06	-0.0741919	-0.0438465	-0.104537	7.00053e-05	-1.11202	1.11202	0.0455096	0.0781327	-0.779755	FALSE	FALSE
Cardiomyocyte	ACOT2	1.17634e-08	-0.0507439	-0.0226881	-0.0787997	5.92437e-07	-2.22306	2.22306	0.0101517	0.0383292	-1.91672	FALSE	FALSE
Cardiomyocyte	ACOT7	0.03544	0.00804957	0.0279156	-0.0118164	0.0650662	0.674754	-0.674754	0.0245717	0.0125307	0.971531	FALSE	FALSE
Cardiomyocyte	ACOT8	0.00656	-0.0412881	-0.0120708	-0.0705054	0.0161491	-0.697646	0.697646	0.0455096	0.0616708	-0.438416	FALSE	FALSE
Cardiomyocyte	ACOT9	0.392598	-0.00675084	0.0372587	-0.0507604	0.458518	-0.0361675	0.0361675	0.146046	0.135627	0.106784	FALSE	FALSE
Cardiomyocyte	ACOX1	0.0200881	-0.0411349	0.014776	-0.0970458	0.0406975	-0.373664	0.373664	0.111207	0.121622	-0.129149	FALSE	FALSE
Cardiomyocyte	ACOX2	0.00219394	-0.0485352	-0.0214169	-0.0756536	0.00656655	-0.984548	0.984548	0.0347234	0.0567568	-0.708883	FALSE	FALSE
Cardiomyocyte	ACOX3	0.586662	-0.00704985	0.0289021	-0.0430018	0.632436	-0.0141397	0.0141397	0.101921	0.0923833	0.141744	FALSE	FALSE
Cardiomyocyte	ACP1	0.00110558	-0.0445013	-0.0208562	-0.0681464	0.00377636	-0.584511	0.584511	0.0646594	0.0783784	-0.277596	FALSE	FALSE
Cardiomyocyte	ACP2	0.00234723	-0.0105496	0.00550227	-0.0266014	0.00694433	-0.372907	0.372907	0.0167849	0.0189189	-0.172665	FALSE	FALSE
Cardiomyocyte	ACP6	0.00359505	0.00552538	0.0196118	-0.00856099	0.00983756	1.10465	-1.10465	0.024168	0.0105651	1.19379	FALSE	FALSE
Cardiomyocyte	ACSF2	0.0129506	-0.0147303	0.015332	-0.0447927	0.0282919	0.0183142	-0.0183142	0.0367999	0.0309582	0.249379	FALSE	FALSE
Cardiomyocyte	ACSF3	0.0390009	0.0325526	0.0632647	0.00184056	0.0702549	0.551565	-0.551565	0.0992098	0.0616708	0.685896	FALSE	FALSE
Cardiomyocyte	ACSL1	0.899953	0.0603599	0.343397	-0.222677	0.908977	0.25285	-0.25285	0.229221	0.184029	0.316801	TRUE	FALSE
Cardiomyocyte	ACSL3	0.00011174	0.26665	0.3551	0.178201	0.00058835	0.973612	-0.973612	0.324912	0.187715	0.791505	FALSE	FALSE
Cardiomyocyte	ACSL4	0.000170017	0.584702	0.798113	0.371291	0.000822704	1.9546	-1.9546	0.428909	0.169533	1.3391	FALSE	FALSE
Cardiomyocyte	ACSL5	1.99417e-05	-0.0298837	-0.0121054	-0.0476619	0.000151311	-1.65105	1.65105	0.0109592	0.0289926	-1.40354	FALSE	FALSE
Cardiomyocyte	ACSM1	5.19741e-09	-1.22334	-0.8333	-1.61338	3.41193e-07	-3.01372	3.01372	0.160235	0.506143	-1.65935	FALSE	FALSE
Cardiomyocyte	ACSM3	2.84917e-08	-1.57304	-1.18404	-1.96205	1.05603e-06	-2.09625	2.09625	0.508335	0.77199	-0.602804	FALSE	FALSE
Cardiomyocyte	ACSM5	9.73967e-08	-0.0514074	-0.0358279	-0.0669869	2.59103e-06	-3.58405	3.58405	0.00426833	0.0390663	-3.19418	FALSE	FALSE
Cardiomyocyte	ACSM6	8.83752e-05	-0.0332322	-0.0141424	-0.0523219	0.000488526	-2.54316	2.54316	0.00721001	0.0341523	-2.24391	FALSE	FALSE
Cardiomyocyte	ACSS1	0.326547	-0.0349727	0.0241116	-0.0940571	0.395483	0.0166403	-0.0166403	0.0775797	0.0670762	0.20988	FALSE	FALSE
Cardiomyocyte	ACSS2	0.660708	0.00979486	0.0612913	-0.0417016	0.698002	0.218664	-0.218664	0.117898	0.095086	0.310236	TRUE	FALSE
Cardiomyocyte	ACSS3	0.809303	0.0645127	0.257942	-0.128917	0.828388	0.628544	-0.628544	0.421642	0.30172	0.482807	FALSE	FALSE
Cardiomyocyte	ACTA2	0.00751853	-0.122022	-0.00787981	-0.236165	0.0181221	-0.393845	0.393845	0.105382	0.117445	-0.156359	TRUE	FALSE
Cardiomyocyte	ACTB	0.00551506	-0.238348	-0.070919	-0.405777	0.0139489	-1.75513	1.75513	0.0604488	0.17543	-1.53711	FALSE	FALSE
Cardiomyocyte	ACTG1	0.000370694	-0.351072	-0.166352	-0.535792	0.00154005	-1.83663	1.83663	0.0869239	0.235872	-1.44018	FALSE	FALSE
Cardiomyocyte	ACTL6A	0.711429	-0.00723052	0.0243826	-0.0388437	0.742314	0.121707	-0.121707	0.0644287	0.0540541	0.2533	FALSE	FALSE
Cardiomyocyte	ACTN1	0.118037	0.184697	0.349046	0.0203474	0.173514	0.805419	-0.805419	0.226971	0.137101	0.727273	FALSE	FALSE
Cardiomyocyte	ACTN4	0.0418789	0.134421	0.24069	0.0281522	0.0745436	0.549983	-0.549983	0.229278	0.155528	0.559924	FALSE	FALSE
Cardiomyocyte	ACTR10	1.35599e-05	-0.124761	-0.0872152	-0.162307	0.000111674	-0.581071	0.581071	0.164273	0.203194	-0.306764	FALSE	FALSE
Cardiomyocyte	ACTR1A	0.42906	0.00272471	0.029439	-0.0239895	0.491574	0.0444838	-0.0444838	0.069966	0.0592138	0.240721	FALSE	FALSE
Cardiomyocyte	ACTR1B	0.000150828	-0.094685	-0.0550825	-0.134288	0.000748185	-1.52732	1.52732	0.0393955	0.0886978	-1.17087	FALSE	FALSE
Cardiomyocyte	ACTR2	0.0608811	-0.0277806	0.0471269	-0.102688	0.101186	-0.0844688	0.0844688	0.229855	0.211302	0.121418	FALSE	FALSE
Cardiomyocyte	ACTR3	0.000188492	0.272622	0.365652	0.179592	0.000895625	1.08372	-1.08372	0.334833	0.176658	0.922479	FALSE	FALSE
Cardiomyocyte	ACTR3B	0.00965981	0.0601854	0.0967091	0.0236618	0.0222523	0.80767	-0.80767	0.111957	0.0643735	0.798408	FALSE	FALSE
Cardiomyocyte	ACTR3C	0.183422	0.00553855	0.0159179	-0.00484077	0.247977	0.755908	-0.755908	0.0205918	0.012285	0.74517	FALSE	FALSE
Cardiomyocyte	ACTR5	0.0215694	0.0121429	0.0208255	0.00346018	0.0431416	0.466184	-0.466184	0.0346081	0.0235872	0.553103	FALSE	FALSE
Cardiomyocyte	ACTR6	3.11186e-05	-0.046246	-0.028656	-0.0638361	0.000214194	-0.584206	0.584206	0.0626406	0.0823096	-0.393962	FALSE	FALSE
Cardiomyocyte	ACTR8	0.239359	-0.00693531	0.00500395	-0.0188746	0.30777	-0.20395	0.20395	0.0286093	0.0289926	-0.0192003	FALSE	FALSE
Cardiomyocyte	ACVR1	0.000366514	0.255707	0.348296	0.163118	0.00152656	1.47156	-1.47156	0.298725	0.125307	1.25335	FALSE	FALSE
Cardiomyocyte	ACVR1B	0.395197	0.0111288	0.0506934	-0.0284359	0.460975	0.164469	-0.164469	0.166869	0.142015	0.232671	FALSE	FALSE
Cardiomyocyte	ACVR1C	0.0105289	-0.0164163	0.00169919	-0.0345319	0.0238792	-1.2411	1.2411	0.0107862	0.0223587	-1.05165	TRUE	FALSE
Cardiomyocyte	ACVR2A	0.0110827	0.0921236	0.143416	0.0408313	0.0248812	0.698198	-0.698198	0.204188	0.133907	0.608668	FALSE	FALSE
Cardiomyocyte	ACVR2B	0.0324452	0.0328949	0.0573691	0.0084208	0.0605707	1.2849	-1.2849	0.060045	0.0218673	1.45727	FALSE	FALSE
Cardiomyocyte	ACVRL1	0.43252	0.0116472	0.0517089	-0.0284145	0.494764	0.42971	-0.42971	0.0789064	0.0528256	0.578906	FALSE	FALSE
Cardiomyocyte	ACYP1	0.540464	-0.0046848	0.021858	-0.0312276	0.592163	0.113579	-0.113579	0.0676588	0.0567568	0.253485	FALSE	FALSE
Cardiomyocyte	ACYP2	0.607441	0.00427047	0.150938	-0.142397	0.650741	0.29121	-0.29121	0.480879	0.42113	0.191408	FALSE	FALSE
Cardiomyocyte	ADA	6.98997e-05	-0.20236	-0.119487	-0.285232	0.000409559	-1.61544	1.61544	0.085655	0.193366	-1.17473	FALSE	FALSE
Cardiomyocyte	ADA2	0.057671	-0.0137143	0.000827825	-0.0282564	0.0967414	-0.630324	0.630324	0.0135548	0.0174447	-0.363984	FALSE	FALSE
Cardiomyocyte	ADAL	0.000219325	-0.0784069	-0.0407857	-0.116028	0.00101295	-1.73217	1.73217	0.0310319	0.0813268	-1.38998	FALSE	FALSE
Cardiomyocyte	ADAM10	0.000202327	0.230674	0.311152	0.150196	0.000950073	0.997984	-0.997984	0.344466	0.197297	0.803989	FALSE	FALSE
Cardiomyocyte	ADAM12	0.0377206	0.133307	0.25263	0.0139849	0.0683591	1.30125	-1.30125	0.112534	0.0594595	0.920381	TRUE	FALSE
Cardiomyocyte	ADAM15	0.000389606	-0.0228838	-0.000855055	-0.0449125	0.00160201	-0.982056	0.982056	0.0149391	0.0260442	-0.801866	FALSE	FALSE
Cardiomyocyte	ADAM17	0.0796335	0.289798	0.519858	0.0597379	0.125961	0.664892	-0.664892	0.40676	0.292383	0.476317	FALSE	FALSE
Cardiomyocyte	ADAM19	0.170012	0.0875043	0.18102	-0.00601107	0.233727	0.415848	-0.415848	0.260829	0.196069	0.411747	FALSE	FALSE
Cardiomyocyte	ADAM22	0.493882	-0.0340768	0.0328048	-0.100958	0.550961	0.0210526	-0.0210526	0.0905578	0.0837838	0.112167	FALSE	FALSE
Cardiomyocyte	ADAM23	0.0351458	0.0915394	0.172259	0.01082	0.064634	1.37332	-1.37332	0.111496	0.0434889	1.35827	TRUE	FALSE
Cardiomyocyte	ADAM32	0.104322	0.0153424	0.030346	0.000338695	0.157353	0.383905	-0.383905	0.0589491	0.0434889	0.43882	FALSE	FALSE
Cardiomyocyte	ADAM33	0.00367701	-0.202005	-0.0733125	-0.330698	0.0100182	-0.76569	0.76569	0.149391	0.205651	-0.461101	FALSE	FALSE
Cardiomyocyte	ADAM9	5.05055e-07	0.293452	0.353871	0.233034	8.90936e-06	1.70713	-1.70713	0.28419	0.102703	1.46838	FALSE	FALSE
Cardiomyocyte	ADAMTS1	0.0551656	-0.0781799	-0.010879	-0.145481	0.093274	-1.51655	1.51655	0.0366269	0.0941032	-1.36134	TRUE	FALSE
Cardiomyocyte	ADAMTS10	0.366474	0.0491019	0.145411	-0.0472069	0.433922	0.386245	-0.386245	0.109015	0.0783784	0.476004	FALSE	FALSE
Cardiomyocyte	ADAMTS12	0.188974	0.0996373	0.218092	-0.0188171	0.253976	1.01173	-1.01173	0.226394	0.128747	0.8143	TRUE	FALSE
Cardiomyocyte	ADAMTS13	0.0401547	-0.0159321	-0.00233004	-0.0295342	0.0720186	-0.867172	0.867172	0.0139586	0.0216216	-0.631322	FALSE	FALSE
Cardiomyocyte	ADAMTS14	0.123916	0.00764009	0.0190426	-0.00376241	0.180635	1.11233	-1.11233	0.0134971	0.00540541	1.32018	FALSE	FALSE
Cardiomyocyte	ADAMTS15	1.26278e-06	-0.132423	-0.0449781	-0.219868	1.81904e-05	-1.76956	1.76956	0.0415297	0.110074	-1.40626	FALSE	FALSE
Cardiomyocyte	ADAMTS17	0.906276	0.0294496	0.203349	-0.14445	0.914664	0.113758	-0.113758	0.221549	0.202948	0.126515	FALSE	FALSE
Cardiomyocyte	ADAMTS19	0.575792	0.0599449	0.229675	-0.109785	0.622956	0.659648	-0.659648	0.26354	0.184521	0.51424	FALSE	FALSE
Cardiomyocyte	ADAMTS19-AS1	0.405297	0.00620627	0.015021	-0.00260845	0.47031	1.28693	-1.28693	0.0148815	0.00540541	1.46104	FALSE	FALSE
Cardiomyocyte	ADAMTS2	0.114002	0.199389	0.375292	0.0234853	0.168581	0.760028	-0.760028	0.361712	0.235381	0.619844	FALSE	FALSE
Cardiomyocyte	ADAMTS3	0.995466	6.19131e-05	0.0259919	-0.0258681	0.995994	0.142974	-0.142974	0.0486243	0.0454545	0.0972538	FALSE	FALSE
Cardiomyocyte	ADAMTS4	0.602288	-0.0303984	0.0718833	-0.13268	0.646428	-1.00646	1.00646	0.0527773	0.0847666	-0.683578	FALSE	FALSE
Cardiomyocyte	ADAMTS5	0.920354	-0.0327253	0.178611	-0.244061	0.927241	0.582802	-0.582802	0.328142	0.240295	0.449515	FALSE	FALSE
Cardiomyocyte	ADAMTS6	0.0109469	0.141351	0.246243	0.036459	0.0246493	1.14222	-1.14222	0.132145	0.0732187	0.85184	FALSE	FALSE
Cardiomyocyte	ADAMTS7	0.0566537	0.0134634	0.0276147	-0.000687971	0.0953065	2.62641	-2.62641	0.0149968	0.0031941	2.23117	FALSE	FALSE
Cardiomyocyte	ADAMTS9	0.00141775	-0.0452001	-0.0102404	-0.0801597	0.00461108	-1.53935	1.53935	0.019842	0.0651106	-1.71434	TRUE	FALSE
Cardiomyocyte	ADAMTS9-AS2	0.696638	-0.123895	0.17078	-0.41857	0.72965	0.194787	-0.194787	0.29711	0.268796	0.144486	FALSE	FALSE
Cardiomyocyte	ADAMTSL1	0.0747	-0.0190997	0.0120024	-0.0502019	0.11952	-0.0877386	0.0877386	0.0568726	0.0646192	-0.184229	FALSE	FALSE
Cardiomyocyte	ADAMTSL2	0.00836866	0.280705	0.460495	0.100916	0.0197469	1.46603	-1.46603	0.198535	0.0906634	1.1308	FALSE	FALSE
Cardiomyocyte	ADAMTSL3	0.573104	0.140936	0.508949	-0.227077	0.620404	0.612214	-0.612214	0.602238	0.495332	0.281939	FALSE	TRUE
Cardiomyocyte	ADAMTSL4	0.00874634	-0.0826416	-0.0291672	-0.136116	0.0204988	-0.593432	0.593432	0.0825979	0.105897	-0.358482	FALSE	FALSE
Cardiomyocyte	ADAMTSL4-AS1	0.00216032	-0.21284	-0.0918154	-0.333864	0.00649179	-1.29451	1.29451	0.123205	0.21941	-0.832574	FALSE	FALSE
Cardiomyocyte	ADAMTSL4-AS2	0.373713	-0.0102474	0.0123773	-0.0328722	0.440871	-0.390576	0.390576	0.0444137	0.0486486	-0.131396	FALSE	FALSE
Cardiomyocyte	ADAP2	0.00763336	-0.0149865	-0.00675881	-0.0232143	0.0183327	-1.01036	1.01036	0.0108439	0.0223587	-1.04396	TRUE	FALSE
Cardiomyocyte	ADAR	0.0024039	0.0966783	0.151298	0.0420587	0.00708497	0.615032	-0.615032	0.229394	0.146929	0.64271	FALSE	FALSE
Cardiomyocyte	ADARB1	0.000691393	0.177466	0.251426	0.103505	0.00255974	1.67243	-1.67243	0.20188	0.0683047	1.56344	FALSE	TRUE
Cardiomyocyte	ADAT1	0.0638035	0.0074917	0.0183434	-0.00336003	0.105144	0.521547	-0.521547	0.0167849	0.0115479	0.539533	FALSE	FALSE
Cardiomyocyte	ADAT2	0.239345	-0.00266193	0.0236646	-0.0289885	0.30777	0.169282	-0.169282	0.0584876	0.0459459	0.348194	FALSE	FALSE
Cardiomyocyte	ADCK1	0.0285186	0.0270357	0.0475259	0.00654546	0.0543901	0.86223	-0.86223	0.0569303	0.029484	0.949262	FALSE	FALSE
Cardiomyocyte	ADCK5	0.0372938	-0.0187434	-0.0048611	-0.0326257	0.0676807	-1.04211	1.04211	0.0139009	0.0250614	-0.85029	FALSE	FALSE
Cardiomyocyte	ADCY1	0.740849	-0.0060223	0.0922587	-0.104303	0.767489	0.831173	-0.831173	0.132549	0.0786241	0.753481	FALSE	FALSE
Cardiomyocyte	ADCY10	0.00332672	-0.0164779	-0.00548465	-0.0274712	0.00921897	-0.747308	0.747308	0.0143623	0.0218673	-0.606485	FALSE	FALSE
Cardiomyocyte	ADCY10P1	0.0621067	0.0343506	0.063334	0.00536718	0.102797	1.60778	-1.60778	0.0481629	0.0149877	1.68414	FALSE	FALSE
Cardiomyocyte	ADCY2	0.938279	0.00611361	0.0420553	-0.0298281	0.942924	0.296963	-0.296963	0.0531234	0.0429975	0.305093	FALSE	FALSE
Cardiomyocyte	ADCY3	0.0568176	0.168955	0.293984	0.0439259	0.0955529	0.710516	-0.710516	0.300283	0.199509	0.58987	FALSE	FALSE
Cardiomyocyte	ADCY5	0.202985	-0.0107014	0.00110972	-0.0225126	0.269103	-0.740554	0.740554	0.0109592	0.0211302	-0.947163	FALSE	FALSE
Cardiomyocyte	ADCY6	0.287096	0.0235397	0.0653327	-0.0182532	0.357077	0.256199	-0.256199	0.0904424	0.0714988	0.339081	FALSE	FALSE
Cardiomyocyte	ADCY7	0.0317864	0.0361113	0.0682839	0.00393871	0.0595092	0.554578	-0.554578	0.0743497	0.046683	0.671427	FALSE	FALSE
Cardiomyocyte	ADCY9	8.97525e-05	0.346193	0.47825	0.214135	0.000494276	1.59529	-1.59529	0.357271	0.153563	1.21819	FALSE	FALSE
Cardiomyocyte	ADCYAP1R1	0.765858	-0.00421209	0.0287429	-0.0371671	0.789369	0.47413	-0.47413	0.0448751	0.0280098	0.679983	FALSE	FALSE
Cardiomyocyte	ADD1	3.17023e-05	0.296122	0.387898	0.204346	0.000217418	0.882768	-0.882768	0.454923	0.279853	0.700955	FALSE	FALSE
Cardiomyocyte	ADD3	0.152439	0.138932	0.3308	-0.0529366	0.214164	0.580408	-0.580408	0.693949	0.590663	0.232494	FALSE	FALSE
Cardiomyocyte	ADD3-AS1	0.420581	-0.0128115	0.00984838	-0.0354713	0.483791	-0.112756	0.112756	0.0378381	0.0366093	0.0476299	FALSE	FALSE
Cardiomyocyte	ADGB	0.0302445	-0.000175826	0.00765176	-0.00800341	0.0570842	3.90621	-3.90621	0.0223799	0.0036855	2.60227	FALSE	FALSE
Cardiomyocyte	ADGRA2	0.0452622	0.0667045	0.126136	0.0072729	0.0793879	0.793747	-0.793747	0.12805	0.0673219	0.927558	FALSE	FALSE
Cardiomyocyte	ADGRA3	0.00126681	0.150123	0.21316	0.0870856	0.00421683	1.27711	-1.27711	0.231989	0.104668	1.14823	FALSE	FALSE
Cardiomyocyte	ADGRB3	0.076879	0.238401	0.502067	-0.0252647	0.122307	0.878205	-0.878205	0.775278	0.66855	0.213678	TRUE	FALSE
Cardiomyocyte	ADGRD1	0.120099	0.257716	0.569428	-0.0539961	0.17602	0.794061	-0.794061	0.611755	0.458231	0.41688	FALSE	FALSE
Cardiomyocyte	ADGRD1-AS1	1.94566e-06	-0.0116844	0.00305507	-0.0264239	2.53686e-05	-0.667451	0.667451	0.0117667	0.0154791	-0.395608	FALSE	FALSE
Cardiomyocyte	ADGRE5	0.00482441	0.0841181	0.13387	0.0343659	0.0125114	1.06111	-1.06111	0.0959797	0.0464373	1.04744	FALSE	FALSE
Cardiomyocyte	ADGRF5	0.0109793	-0.0237961	-0.00598244	-0.0416098	0.0247011	-1.96703	1.96703	0.00657553	0.0250614	-1.93029	TRUE	FALSE
Cardiomyocyte	ADGRG2	0.000496663	-0.266791	-0.132678	-0.400903	0.00195509	-1.50456	1.50456	0.093038	0.200737	-1.10942	FALSE	FALSE
Cardiomyocyte	ADGRL1	0.000214018	0.0408374	0.0585474	0.0231274	0.000992631	1.11017	-1.11017	0.0588914	0.0262899	1.16355	FALSE	FALSE
Cardiomyocyte	ADGRL2	0.00862439	0.251904	0.386524	0.117284	0.0202514	1.35276	-1.35276	0.353118	0.170516	1.05024	FALSE	TRUE
Cardiomyocyte	ADGRL3	0.384077	-0.011554	0.312275	-0.335383	0.45072	0.43263	-0.43263	0.465248	0.418182	0.153869	TRUE	FALSE
Cardiomyocyte	ADH1B	0.000152958	-1.26169	-0.687991	-1.83538	0.000757045	-1.55573	1.55573	0.478456	0.680835	-0.508918	TRUE	FALSE
Cardiomyocyte	ADH5	0.00047699	-0.23512	-0.101407	-0.368833	0.00188999	-0.91389	0.91389	0.156601	0.221867	-0.502599	FALSE	FALSE
Cardiomyocyte	ADI1	3.87052e-06	-0.0693937	-0.0106829	-0.128104	4.27735e-05	-0.784243	0.784243	0.0518544	0.0695332	-0.423235	FALSE	FALSE
Cardiomyocyte	ADIPOR1	0.0197363	-0.0138599	0.0028857	-0.0306055	0.0400585	-0.501026	0.501026	0.0361077	0.0410319	-0.184439	FALSE	FALSE
Cardiomyocyte	ADIPOR2	0.145286	-0.0990169	0.0200758	-0.218109	0.205869	-0.162073	0.162073	0.281421	0.281081	0.00174486	TRUE	FALSE
Cardiomyocyte	ADK	0.00240776	0.264959	0.388321	0.141598	0.00709159	0.970453	-0.970453	0.465594	0.301966	0.624688	FALSE	FALSE
Cardiomyocyte	ADM	0.0137473	-0.0465924	-0.0110129	-0.0821719	0.0297029	-1.09977	1.09977	0.0231297	0.0498771	-1.10863	FALSE	TRUE
Cardiomyocyte	ADNP	2.04254e-06	0.213513	0.267973	0.159052	2.64748e-05	0.866438	-0.866438	0.367076	0.225307	0.704187	FALSE	FALSE
Cardiomyocyte	ADNP-AS1	1.16356e-05	-0.0232437	-0.0105023	-0.035985	9.91807e-05	-1.33211	1.33211	0.0106708	0.022113	-1.05123	FALSE	FALSE
Cardiomyocyte	ADNP2	0.082153	0.0431181	0.0865714	-0.000335175	0.129187	0.53682	-0.53682	0.137567	0.0911548	0.593745	FALSE	FALSE
Cardiomyocyte	ADO	0.00376268	0.00801405	0.0170677	-0.00103959	0.0102221	0.863156	-0.863156	0.0196689	0.00982801	1.00095	FALSE	FALSE
Cardiomyocyte	ADORA1	4.31379e-05	0.0200925	0.0283501	0.0118348	0.000278068	4.04032	-4.04032	0.0181116	0.0012285	3.88194	FALSE	FALSE
Cardiomyocyte	ADPGK	0.199173	0.0136455	0.0452703	-0.0179794	0.265275	0.159054	-0.159054	0.128223	0.104914	0.289446	FALSE	FALSE
Cardiomyocyte	ADPRM	1.71712e-07	-0.0593723	-0.0422882	-0.0764564	3.97498e-06	-2.0264	2.0264	0.0151122	0.0511057	-1.75777	FALSE	FALSE
Cardiomyocyte	ADPRS	0.00017324	-0.0203903	-0.00682798	-0.0339527	0.000833664	-0.940172	0.940172	0.0147661	0.0248157	-0.748965	FALSE	FALSE
Cardiomyocyte	ADRA1B	0.0304616	-0.102529	-0.0133013	-0.191756	0.0574529	-0.656555	0.656555	0.0733691	0.0972973	-0.407227	FALSE	FALSE
Cardiomyocyte	ADRM1	1.86837e-06	-0.028349	-0.0118108	-0.0448871	2.4555e-05	-1.57272	1.57272	0.0127473	0.0302211	-1.24537	FALSE	FALSE
Cardiomyocyte	ADSS2	3.09878e-05	0.120582	0.157592	0.0835712	0.00021374	1.26161	-1.26161	0.142528	0.0597052	1.25531	FALSE	FALSE
Cardiomyocyte	AEBP1	0.000170358	0.189805	0.270427	0.109182	0.000823399	2.2041	-2.2041	0.140566	0.0339066	2.05161	FALSE	FALSE
Cardiomyocyte	AEBP2	2.64669e-06	0.304951	0.377758	0.232144	3.22764e-05	1.1834	-1.1834	0.389802	0.211794	0.880083	FALSE	FALSE
Cardiomyocyte	AEN	8.48794e-05	-0.0031513	0.00433881	-0.0106414	0.000474369	-0.280194	0.280194	0.0110746	0.0110565	0.00235583	FALSE	FALSE
Cardiomyocyte	AF107885.2	0.00617528	-0.0399433	-0.01181	-0.0680766	0.015351	-1.13735	1.13735	0.0209956	0.0371007	-0.821364	FALSE	FALSE
Cardiomyocyte	AF117829.1	0.407839	0.0681741	0.19689	-0.0605416	0.472761	0.380695	-0.380695	0.336852	0.28059	0.263652	FALSE	FALSE
Cardiomyocyte	AF121898.1	0.000300735	-0.020349	0.000522767	-0.0412207	0.00130276	-1.10856	1.10856	0.012805	0.0206388	-0.688655	FALSE	FALSE
Cardiomyocyte	AF127577.2	2.59522e-07	-0.06966	-0.0307029	-0.108617	5.44277e-06	-2.08123	2.08123	0.0177655	0.0592138	-1.73686	FALSE	FALSE
Cardiomyocyte	AF127577.4	0.337163	0.00559482	0.0226485	-0.0114588	0.405548	0.309248	-0.309248	0.02561	0.0184275	0.474844	FALSE	FALSE
Cardiomyocyte	AF130359.1	0.254689	-0.0153563	0.0133197	-0.0440322	0.324102	-0.340959	0.340959	0.0213416	0.0255528	-0.259812	FALSE	FALSE
Cardiomyocyte	AF165147.1	0.0353931	-0.120533	0.0162656	-0.257331	0.0650072	-0.554605	0.554605	0.0934418	0.115233	-0.30242	FALSE	FALSE
Cardiomyocyte	AF228727.1	2.33746e-06	-0.0272222	-0.00071141	-0.053733	2.93461e-05	-1.59448	1.59448	0.00945954	0.022113	-1.22505	FALSE	FALSE
Cardiomyocyte	AF228730.5	0.0175784	-0.0193674	0.0322039	-0.0709387	0.0365677	-0.0149679	0.0149679	0.0651208	0.0525799	0.308609	FALSE	FALSE
Cardiomyocyte	AF235103.3	0.0545244	0.00497442	0.0118057	-0.00185684	0.0924267	0.294648	-0.294648	0.0175924	0.0117936	0.576949	FALSE	FALSE
Cardiomyocyte	AF241726.2	0.00021902	-0.305893	-0.137025	-0.474761	0.00101189	-1.2365	1.2365	0.145585	0.246683	-0.760801	FALSE	FALSE
Cardiomyocyte	AFAP1	1.44096e-06	0.551444	0.693387	0.409501	2.0256e-05	1.94963	-1.94963	0.388764	0.144717	1.42566	FALSE	FALSE
Cardiomyocyte	AFAP1-AS1	0.000108777	0.00618562	0.0125849	-0.000213635	0.000576044	1.2455	-1.2455	0.0130357	0.0044226	1.5595	FALSE	FALSE
Cardiomyocyte	AFAP1L1	0.0405101	-0.0496377	-0.0087746	-0.0905008	0.0725011	-1.13968	1.13968	0.0310319	0.0587224	-0.920158	FALSE	FALSE
Cardiomyocyte	AFAP1L2	0.000312554	0.0453187	0.0636334	0.0270039	0.00134469	2.19621	-2.19621	0.0450482	0.0100737	2.16087	FALSE	FALSE
Cardiomyocyte	AFDN	0.00377497	0.294167	0.439753	0.148581	0.0102491	0.783737	-0.783737	0.529792	0.368059	0.525489	TRUE	FALSE
Cardiomyocyte	AFF1	0.00149911	0.29844	0.435673	0.161207	0.0048281	0.833248	-0.833248	0.665975	0.497297	0.421358	FALSE	FALSE
Cardiomyocyte	AFF3	0.340076	0.0876643	0.349245	-0.173916	0.408122	0.586053	-0.586053	0.315049	0.235627	0.419073	FALSE	FALSE
Cardiomyocyte	AFF4	0.309243	0.156838	0.357255	-0.0435795	0.378637	0.357167	-0.357167	0.484917	0.3914	0.309091	FALSE	FALSE
Cardiomyocyte	AFG1L	0.0709451	0.0363207	0.0680116	0.00462976	0.114538	0.506245	-0.506245	0.122282	0.0842752	0.53703	FALSE	FALSE
Cardiomyocyte	AFG3L1P	0.472377	0.00821507	0.0520766	-0.0356464	0.53142	0.0259134	-0.0259134	0.104632	0.092629	0.175784	FALSE	TRUE
Cardiomyocyte	AFG3L2	0.00351311	-0.0965214	-0.0174632	-0.17558	0.00965537	-0.560009	0.560009	0.132837	0.157985	-0.25013	FALSE	TRUE
Cardiomyocyte	AFMID	0.104961	-0.0227188	0.00190499	-0.0473426	0.158118	-0.501453	0.501453	0.0384726	0.0493857	-0.360262	FALSE	FALSE
Cardiomyocyte	AFTPH	6.74249e-05	0.101831	0.140609	0.0630532	0.000397885	0.648328	-0.648328	0.221088	0.141523	0.64358	FALSE	FALSE
Cardiomyocyte	AGAP1	2.83362e-09	0.814131	0.978609	0.649652	2.23605e-07	1.68641	-1.68641	0.685067	0.390418	0.811226	FALSE	TRUE
Cardiomyocyte	AGAP3	0.00302246	0.0977146	0.14667	0.0487596	0.00850113	1.20562	-1.20562	0.128742	0.0545455	1.23895	FALSE	FALSE
Cardiomyocyte	AGAP4	0.893008	-0.00214322	0.0114137	-0.0157001	0.902585	-0.0420073	0.0420073	0.0282633	0.0277641	0.0257054	FALSE	FALSE
Cardiomyocyte	AGAP9	0.165065	-0.00579791	0.010098	-0.0216938	0.228257	-0.272637	0.272637	0.0246294	0.02457	0.00348249	FALSE	FALSE
Cardiomyocyte	AGBL3	7.45697e-05	-0.133873	-0.065772	-0.201973	0.000430824	-1.22544	1.22544	0.0646594	0.120147	-0.893874	FALSE	FALSE
Cardiomyocyte	AGBL4	0.333212	-0.0280579	0.0147888	-0.0709045	0.401784	-0.0622103	0.0622103	0.0344927	0.0361179	-0.0664242	TRUE	FALSE
Cardiomyocyte	AGBL5	3.69166e-07	-0.200849	-0.125853	-0.275844	7.10529e-06	-2.57169	2.57169	0.0318971	0.135627	-2.08814	FALSE	FALSE
Cardiomyocyte	AGFG1	0.00181596	0.374187	0.539248	0.209125	0.00563406	0.947591	-0.947591	0.490512	0.307617	0.673153	TRUE	FALSE
Cardiomyocyte	AGFG2	0.223433	-0.0122466	0.00304904	-0.0275423	0.291037	-0.609928	0.609928	0.0174771	0.0208845	-0.256971	FALSE	FALSE
Cardiomyocyte	AGK	0.259005	0.0269776	0.0637006	-0.00974541	0.328707	0.364958	-0.364958	0.139355	0.105405	0.402817	FALSE	FALSE
Cardiomyocyte	AGL	0.0980051	-0.035512	0.0176501	-0.0886741	0.149602	0.035458	-0.035458	0.154294	0.133907	0.204457	FALSE	FALSE
Cardiomyocyte	AGMO	0.18334	-0.0588542	0.00501488	-0.122723	0.247892	-0.0934801	0.0934801	0.0832901	0.0867322	-0.0584229	FALSE	FALSE
Cardiomyocyte	AGO1	0.00397208	0.0454715	0.0708063	0.0201368	0.0106745	0.692351	-0.692351	0.0994405	0.0587224	0.759924	FALSE	FALSE
Cardiomyocyte	AGO2	4.10556e-05	0.397862	0.516182	0.279541	0.000267388	1.25271	-1.25271	0.429774	0.221622	0.955481	FALSE	FALSE
Cardiomyocyte	AGO3	0.00977191	0.209041	0.331697	0.0863861	0.02244	0.619574	-0.619574	0.5092	0.37543	0.439689	FALSE	FALSE
Cardiomyocyte	AGO4	0.161299	-0.0594668	0.0131233	-0.132057	0.224156	-0.116284	0.116284	0.224606	0.213759	0.071412	FALSE	FALSE
Cardiomyocyte	AGPAT1	0.0114999	-0.0013845	0.0134692	-0.0162382	0.0256623	0.0554867	-0.0554867	0.0276865	0.0216216	0.356705	FALSE	FALSE
Cardiomyocyte	AGPAT2	0.0123246	-0.016856	-0.00705207	-0.0266599	0.027159	-0.607169	0.607169	0.0219761	0.0316953	-0.528334	TRUE	FALSE
Cardiomyocyte	AGPAT3	8.96917e-06	0.238828	0.304474	0.173182	8.07286e-05	1.46676	-1.46676	0.227433	0.0931204	1.28827	FALSE	FALSE
Cardiomyocyte	AGPAT4	0.00104322	0.0934571	0.133373	0.0535413	0.00359314	1.28383	-1.28383	0.135087	0.0560197	1.26988	FALSE	FALSE
Cardiomyocyte	AGPAT5	0.0112591	0.0460397	0.0710551	0.0210242	0.0252102	1.37484	-1.37484	0.0734845	0.0304668	1.2702	FALSE	FALSE
Cardiomyocyte	AGPS	1.89423e-05	0.250763	0.319548	0.181979	0.000144979	1.16001	-1.16001	0.30582	0.1543	0.986947	FALSE	FALSE
Cardiomyocyte	AGTPBP1	0.535733	0.0415215	0.126331	-0.0432877	0.587662	0.64796	-0.64796	0.104228	0.0670762	0.63587	FALSE	FALSE
Cardiomyocyte	AGTR1	0.130886	-0.074265	0.000690431	-0.14922	0.189079	-0.547255	0.547255	0.0776951	0.102948	-0.406026	FALSE	FALSE
Cardiomyocyte	AGTRAP	0.117744	0.014262	0.0332856	-0.0047617	0.173164	0.440283	-0.440283	0.0565265	0.0375921	0.588497	FALSE	FALSE
Cardiomyocyte	AHCTF1	0.0181229	0.205148	0.334064	0.0762326	0.0375108	0.552695	-0.552695	0.379881	0.272973	0.47679	FALSE	FALSE
Cardiomyocyte	AHCY	0.324238	-0.00149953	0.008275	-0.0112741	0.393228	-0.0595751	0.0595751	0.0149968	0.0132678	0.176727	FALSE	FALSE
Cardiomyocyte	AHCYL1	0.0150209	0.101888	0.176469	0.0273077	0.032061	0.605053	-0.605053	0.249524	0.16683	0.580797	FALSE	FALSE
Cardiomyocyte	AHCYL2	2.38274e-05	0.187596	0.242332	0.132861	0.000174033	1.0474	-1.0474	0.267405	0.151843	0.816448	FALSE	FALSE
Cardiomyocyte	AHDC1	0.0260272	0.120384	0.200388	0.0403804	0.0504745	0.733166	-0.733166	0.220799	0.131941	0.742843	FALSE	FALSE
Cardiomyocyte	AHI1	0.0450517	-0.250792	-0.067512	-0.434072	0.0790872	-0.449982	0.449982	0.584011	0.623096	-0.0934583	FALSE	FALSE
Cardiomyocyte	AHNAK	0.0118115	0.324727	0.509738	0.139716	0.0262246	1.35086	-1.35086	0.341178	0.156511	1.12426	FALSE	FALSE
Cardiomyocyte	AHR	0.677984	-0.0106397	0.015716	-0.0369954	0.712829	0.333864	-0.333864	0.0374344	0.0285012	0.39334	FALSE	FALSE
Cardiomyocyte	AHSA1	0.245678	-0.014713	0.0118709	-0.0412969	0.314425	-0.279953	0.279953	0.0457403	0.0479115	-0.0669068	FALSE	FALSE
Cardiomyocyte	AHSA2P	0.000635341	-0.183267	-0.0821896	-0.284343	0.00238705	-0.708086	0.708086	0.192998	0.242752	-0.330899	FALSE	FALSE
Cardiomyocyte	AIDA	6.07909e-07	0.072319	0.0927874	0.0518507	1.0314e-05	0.897372	-0.897372	0.118879	0.0609337	0.964179	FALSE	FALSE
Cardiomyocyte	AIDAP2	3.98466e-07	-0.0452533	-0.0167658	-0.0737408	7.47902e-06	-1.70522	1.70522	0.0139009	0.0380835	-1.45399	FALSE	FALSE
Cardiomyocyte	AIF1L	0.132367	-0.0222117	0.00291205	-0.0473354	0.190752	-0.381738	0.381738	0.0291861	0.0321867	-0.141183	FALSE	FALSE
Cardiomyocyte	AIFM1	0.0183299	-0.00649113	0.0106672	-0.0236495	0.0378383	-0.0977963	0.0977963	0.0520275	0.0476658	0.126317	FALSE	FALSE
Cardiomyocyte	AIFM2	0.0607237	-0.0376893	-0.00484651	-0.0705322	0.101053	-0.401892	0.401892	0.0693892	0.0786241	-0.180261	FALSE	FALSE
Cardiomyocyte	AIG1	0.631025	0.048489	0.151181	-0.0542026	0.672187	1.17395	-1.17395	0.138721	0.0663391	1.06425	FALSE	FALSE
Cardiomyocyte	AIM2	0.00156513	0.014505	0.0215587	0.00745142	0.00500618	1.62523	-1.62523	0.0175924	0.00589681	1.57695	FALSE	FALSE
Cardiomyocyte	AIMP1	0.131592	-0.023177	0.00289005	-0.049244	0.189828	-0.157165	0.157165	0.105555	0.102948	0.0360679	FALSE	FALSE
Cardiomyocyte	AIMP2	9.36633e-07	-0.0926257	-0.0660273	-0.119224	1.42547e-05	-1.68998	1.68998	0.0323585	0.0855037	-1.40184	FALSE	FALSE
Cardiomyocyte	AIP	0.0689253	-0.0142771	-0.00140173	-0.0271525	0.11187	-1.10889	1.10889	0.0106708	0.0186732	-0.8073	FALSE	FALSE
Cardiomyocyte	AK1	0.0781899	0.00888696	0.0186844	-0.000910512	0.124124	0.568615	-0.568615	0.0177655	0.0110565	0.68418	FALSE	FALSE
Cardiomyocyte	AK2	0.0101732	0.0333333	0.0607031	0.00596349	0.0231975	0.391176	-0.391176	0.100363	0.0717445	0.484293	FALSE	FALSE
Cardiomyocyte	AK3	8.77197e-05	0.085221	0.120995	0.0494471	0.00048592	0.64104	-0.64104	0.15787	0.0943489	0.742664	FALSE	FALSE
Cardiomyocyte	AK4	0.0004627	0.174013	0.245708	0.102317	0.001841	1.84132	-1.84132	0.161735	0.0528256	1.61432	FALSE	FALSE
Cardiomyocyte	AK6	0.395631	-0.00787094	0.00923237	-0.0249743	0.461324	-0.113026	0.113026	0.0437792	0.0412776	0.0848851	FALSE	FALSE
Cardiomyocyte	AK8	0.322228	-0.00713878	0.00246751	-0.0167451	0.391307	-0.339719	0.339719	0.0155736	0.0184275	-0.242757	FALSE	FALSE
Cardiomyocyte	AK9	0.0471034	-0.0460173	0.00477724	-0.0968119	0.0820176	-0.219389	0.219389	0.075907	0.0771499	-0.0234306	FALSE	FALSE
Cardiomyocyte	AKAP1	0.00131082	0.0162473	0.0396112	-0.00711666	0.00433816	2.05149	-2.05149	0.0385303	0.0110565	1.8011	FALSE	FALSE
Cardiomyocyte	AKAP10	0.00170466	0.0590813	0.106019	0.0121439	0.00535291	0.35253	-0.35253	0.295611	0.225307	0.391805	FALSE	FALSE
Cardiomyocyte	AKAP11	1.11836e-05	0.191925	0.242943	0.140906	9.61356e-05	1.37563	-1.37563	0.240987	0.0987715	1.28679	FALSE	FALSE
Cardiomyocyte	AKAP12	0.00529544	0.2871	0.438858	0.135341	0.0135073	0.805397	-0.805397	0.462421	0.316953	0.544938	TRUE	FALSE
Cardiomyocyte	AKAP13	0.120099	0.108862	0.286501	-0.0687772	0.17602	-0.0312331	0.0312331	0.769626	0.783784	-0.0262988	TRUE	FALSE
Cardiomyocyte	AKAP17A	0.80706	0.000665248	0.0534162	-0.0520857	0.826412	-0.00925564	0.00925564	0.0877891	0.0855037	0.0380556	FALSE	FALSE
Cardiomyocyte	AKAP7	0.401111	-0.0475938	0.0263803	-0.121568	0.466355	0.135206	-0.135206	0.145296	0.127273	0.191074	FALSE	FALSE
Cardiomyocyte	AKAP8	0.115241	-0.0478019	-0.00470134	-0.0909024	0.170128	-0.401627	0.401627	0.109881	0.124816	-0.183863	FALSE	FALSE
Cardiomyocyte	AKAP8L	0.268147	0.011206	0.0407154	-0.0183034	0.338255	0.130653	-0.130653	0.141835	0.120885	0.230588	FALSE	FALSE
Cardiomyocyte	AKAP9	0.760273	-0.0506946	0.0947191	-0.196108	0.784593	0.0405721	-0.0405721	0.557421	0.504423	0.144133	FALSE	FALSE
Cardiomyocyte	AKIP1	3.49646e-06	-0.0575493	-0.0380537	-0.077045	3.96355e-05	-1.67762	1.67762	0.0216877	0.0545455	-1.33058	FALSE	TRUE
Cardiomyocyte	AKIRIN1	0.0509837	0.0293031	0.0599701	-0.00136391	0.0875381	0.375064	-0.375064	0.0910192	0.0648649	0.488734	FALSE	FALSE
Cardiomyocyte	AKIRIN2	0.00244988	0.0344423	0.0563368	0.0125478	0.007198	0.50432	-0.50432	0.0877891	0.0587224	0.580132	FALSE	FALSE
Cardiomyocyte	AKNA	0.201792	0.0339648	0.0790303	-0.0111008	0.267899	0.943812	-0.943812	0.100248	0.0496314	1.01425	TRUE	FALSE
Cardiomyocyte	AKNAD1	0.000202221	-0.108618	-0.0623036	-0.154932	0.000949915	-0.763883	0.763883	0.0853089	0.12285	-0.526132	FALSE	FALSE
Cardiomyocyte	AKR1A1	5.51309e-06	-0.156165	-0.108882	-0.203449	5.57862e-05	-1.5563	1.5563	0.0624099	0.142998	-1.19614	FALSE	FALSE
Cardiomyocyte	AKR1B1	0.23415	-0.015089	0.0224173	-0.0525954	0.302399	-0.0706418	0.0706418	0.0523159	0.0449631	0.218505	FALSE	FALSE
Cardiomyocyte	AKR1C1	5.00095e-06	-0.364291	-0.229642	-0.49894	5.18362e-05	-1.99543	1.99543	0.12805	0.315971	-1.30308	FALSE	FALSE
Cardiomyocyte	AKR1C2	1.68236e-06	-0.148574	-0.0932642	-0.203883	2.2831e-05	-2.15195	2.15195	0.0338582	0.108354	-1.67817	FALSE	FALSE
Cardiomyocyte	AKR1C3	0.0110839	-0.0707679	-0.0147968	-0.126739	0.0248812	-0.88912	0.88912	0.0656976	0.0980344	-0.577446	FALSE	FALSE
Cardiomyocyte	AKR1E2	4.43449e-05	-0.111275	-0.0559159	-0.166635	0.000284182	-2.29337	2.29337	0.0300513	0.106634	-1.82717	FALSE	FALSE
Cardiomyocyte	AKR7A2	0.000798974	-0.0203469	-0.00645134	-0.0342424	0.00288676	-1.08449	1.08449	0.0166119	0.0277641	-0.741008	FALSE	FALSE
Cardiomyocyte	AKT1	0.0737448	-0.00737504	0.0196441	-0.0343941	0.118234	-0.208406	0.208406	0.0419911	0.0407862	0.0420016	FALSE	FALSE
Cardiomyocyte	AKT2	0.0770577	0.0275615	0.0646664	-0.00954332	0.122562	0.415083	-0.415083	0.134049	0.0936118	0.517994	FALSE	FALSE
Cardiomyocyte	AKT3	0.00272459	0.304952	0.46058	0.149324	0.00783417	0.849928	-0.849928	0.842476	0.712776	0.241185	FALSE	FALSE
Cardiomyocyte	AKTIP	0.0415547	-0.0227922	-0.00163521	-0.0439492	0.0740765	-0.546546	0.546546	0.0278018	0.0346437	-0.317416	FALSE	FALSE
Cardiomyocyte	AL008633.1	0.91483	-0.0162376	0.0591501	-0.0916254	0.922297	-0.161087	0.161087	0.119167	0.12973	-0.122523	FALSE	FALSE
Cardiomyocyte	AL020995.1	6.50117e-08	-0.115687	-0.00692138	-0.224453	1.91932e-06	-1.74693	1.74693	0.0380112	0.0941032	-1.30782	FALSE	FALSE
Cardiomyocyte	AL020996.1	0.000552431	-0.0124724	0.00310606	-0.0280509	0.00213076	-0.560706	0.560706	0.0133241	0.0140049	-0.0718945	FALSE	FALSE
Cardiomyocyte	AL021368.2	0.216098	-0.00329827	0.0112402	-0.0178367	0.283065	-0.173842	0.173842	0.0253216	0.0213759	0.24438	FALSE	FALSE
Cardiomyocyte	AL021368.4	0.329401	-0.00297032	0.0034296	-0.00937025	0.398209	-0.136994	0.136994	0.0136125	0.0137592	-0.0154654	FALSE	FALSE
Cardiomyocyte	AL021393.1	1.9785e-07	-0.0586448	-0.0313382	-0.0859514	4.4248e-06	-1.75383	1.75383	0.0164965	0.0457002	-1.47004	FALSE	FALSE
Cardiomyocyte	AL021707.1	0.00197592	-0.0694675	-0.0288688	-0.110066	0.00602689	-1.16691	1.16691	0.0502394	0.0896806	-0.835977	FALSE	FALSE
Cardiomyocyte	AL021918.5	0.99277	-0.00090873	0.0173289	-0.0191464	0.993523	0.327985	-0.327985	0.0269366	0.0186732	0.528598	FALSE	FALSE
Cardiomyocyte	AL022097.1	2.81169e-07	-0.0576329	-0.0166983	-0.0985676	5.7609e-06	-1.52445	1.52445	0.0215147	0.0484029	-1.16977	FALSE	FALSE
Cardiomyocyte	AL022238.2	5.75097e-11	-0.0832875	-0.0495301	-0.117045	1.55847e-08	-2.37653	2.37653	0.0164388	0.0624079	-1.92462	FALSE	FALSE
Cardiomyocyte	AL022323.3	0.00974882	-0.0262889	-0.00366135	-0.0489164	0.0224134	-0.965276	0.965276	0.0212263	0.0339066	-0.675716	FALSE	FALSE
Cardiomyocyte	AL023882.1	0.00247467	-0.00244419	0.0320396	-0.036928	0.0072579	0.634226	-0.634226	0.0507585	0.0285012	0.832625	FALSE	FALSE
Cardiomyocyte	AL024474.2	0.000602521	-0.0691441	-0.0229122	-0.115376	0.00228521	-1.04903	1.04903	0.0313203	0.0550369	-0.8133	FALSE	FALSE
Cardiomyocyte	AL024498.2	0.0644726	0.0107973	0.0202057	0.00138882	0.105995	0.784103	-0.784103	0.0227836	0.0127764	0.834516	FALSE	FALSE
Cardiomyocyte	AL031073.2	0.403084	-0.011716	0.00602394	-0.0294559	0.46836	-0.809778	0.809778	0.0170156	0.0250614	-0.558608	FALSE	FALSE
Cardiomyocyte	AL031280.1	0.33345	-0.0144277	0.00605152	-0.0349069	0.401999	-0.1472	0.1472	0.0215147	0.0213759	0.00933475	FALSE	FALSE
Cardiomyocyte	AL031282.1	0.0197006	-0.0630815	0.00766467	-0.133828	0.0400108	-0.0510589	0.0510589	0.0767145	0.0675676	0.183169	FALSE	FALSE
Cardiomyocyte	AL031293.1	3.63327e-05	-0.0486175	-0.002559	-0.094676	0.000242494	-1.19197	1.19197	0.0339736	0.0616708	-0.860173	FALSE	FALSE
Cardiomyocyte	AL031428.1	0.00501319	-0.132163	-0.0519532	-0.212373	0.0129071	-0.9638	0.9638	0.0815597	0.125799	-0.625187	FALSE	FALSE
Cardiomyocyte	AL031587.2	0.000362564	-0.0273886	-0.0108624	-0.0439148	0.00151441	-1.6764	1.6764	0.0101517	0.02457	-1.27518	FALSE	FALSE
Cardiomyocyte	AL031599.1	0.0966855	-0.0823011	0.00280186	-0.167404	0.147983	-0.900887	0.900887	0.0453942	0.0855037	-0.913477	FALSE	FALSE
Cardiomyocyte	AL031681.3	0.000223532	-0.0498404	-0.0256194	-0.0740615	0.00102663	-1.33503	1.33503	0.0205341	0.0439803	-1.09884	FALSE	FALSE
Cardiomyocyte	AL031768.2	7.0564e-08	-0.0781218	-0.026412	-0.129832	2.0374e-06	-1.84536	1.84536	0.0215724	0.058231	-1.4326	FALSE	FALSE
Cardiomyocyte	AL031846.2	0.000482729	-0.087395	-0.0315756	-0.143214	0.00190936	-1.50612	1.50612	0.031378	0.0727273	-1.21274	FALSE	FALSE
Cardiomyocyte	AL033504.1	0.8442	0.00539494	0.0235138	-0.0127239	0.859508	1.04021	-1.04021	0.0213416	0.0103194	1.04831	FALSE	FALSE
Cardiomyocyte	AL033523.1	0.828158	0.00595404	0.0264274	-0.0145193	0.845393	0.353521	-0.353521	0.0298206	0.0238329	0.323354	FALSE	FALSE
Cardiomyocyte	AL033530.1	0.783954	-0.000599529	0.00656801	-0.00776707	0.805378	0.0524685	-0.0524685	0.0117667	0.0108108	0.12224	FALSE	FALSE
Cardiomyocyte	AL034405.1	5.04625e-05	-0.0634055	-0.0382888	-0.0885221	0.000314466	-1.48614	1.48614	0.0257253	0.0619165	-1.26713	FALSE	FALSE
Cardiomyocyte	AL034417.3	0.550439	-0.00954639	0.00839383	-0.0274866	0.600897	-0.0771777	0.0771777	0.0213416	0.0203931	0.0655885	FALSE	FALSE
Cardiomyocyte	AL034417.5	0.295838	-0.00642132	0.00256024	-0.0154029	0.365538	-0.466731	0.466731	0.0119398	0.0137592	-0.204622	FALSE	FALSE
Cardiomyocyte	AL035071.1	0.170201	0.00700668	0.0150424	-0.00102902	0.233889	0.411684	-0.411684	0.0160351	0.00982801	0.706259	FALSE	FALSE
Cardiomyocyte	AL035071.2	0.0160886	-0.0246301	-0.00738584	-0.0418744	0.0339934	-0.83228	0.83228	0.0234758	0.0341523	-0.54081	FALSE	TRUE
Cardiomyocyte	AL035427.1	0.0598393	-0.0490273	0.00370937	-0.101764	0.0998456	-0.410348	0.410348	0.0492588	0.055774	-0.17921	FALSE	FALSE
Cardiomyocyte	AL035446.2	0.514568	-0.116737	0.0894394	-0.322912	0.568706	0.0918539	-0.0918539	0.268097	0.263391	0.0255516	FALSE	TRUE
Cardiomyocyte	AL035448.1	0.000904425	-0.0103238	0.00322705	-0.0238747	0.00318834	-0.486425	0.486425	0.0115937	0.0132678	-0.194589	FALSE	FALSE
Cardiomyocyte	AL035458.2	0.936452	0.00241073	0.0155874	-0.010766	0.941375	0.384917	-0.384917	0.0193228	0.0132678	0.542376	FALSE	FALSE
Cardiomyocyte	AL035530.2	0.271035	-0.0222457	0.0172389	-0.0617302	0.340827	0.0567592	-0.0567592	0.0779258	0.0658477	0.242969	FALSE	FALSE
Cardiomyocyte	AL035587.1	0.342542	-0.00418118	0.00328724	-0.0116496	0.410596	-0.209899	0.209899	0.0149391	0.0157248	-0.0739453	FALSE	FALSE
Cardiomyocyte	AL035634.1	0.00216614	-0.0365761	-0.013884	-0.0592683	0.00650631	-1.43179	1.43179	0.0164965	0.0366093	-1.15005	FALSE	FALSE
Cardiomyocyte	AL049552.1	0.000454595	-0.0164384	-0.00229186	-0.0305849	0.00181439	-1.07905	1.07905	0.0111323	0.0186732	-0.746224	FALSE	FALSE
Cardiomyocyte	AL049569.1	0.000104763	-0.0198528	-0.00298594	-0.0367196	0.000559205	-0.867915	0.867915	0.0177655	0.0250614	-0.496392	FALSE	FALSE
Cardiomyocyte	AL049646.1	0.00252651	-0.0310013	0.0028595	-0.064862	0.0073755	-0.417218	0.417218	0.0339159	0.0380835	-0.167206	FALSE	FALSE
Cardiomyocyte	AL049650.2	0.0807166	0.00552526	0.0155596	-0.0045091	0.127368	0.30464	-0.30464	0.0324162	0.0250614	0.371247	FALSE	FALSE
Cardiomyocyte	AL049779.4	0.00737085	-0.00952755	-0.00339214	-0.015663	0.0178129	-0.852783	0.852783	0.00980562	0.0152334	-0.635559	FALSE	FALSE
Cardiomyocyte	AL049780.1	3.85771e-07	-0.0317308	-0.0106373	-0.0528242	7.29262e-06	-1.84689	1.84689	0.0107285	0.0287469	-1.42196	FALSE	FALSE
Cardiomyocyte	AL049780.2	0.00954025	-0.0478227	-0.00158955	-0.0940558	0.0220153	-1.26872	1.26872	0.030109	0.0560197	-0.895738	FALSE	FALSE
Cardiomyocyte	AL049820.1	0.107922	-0.0117211	0.000601719	-0.024044	0.161545	-0.619422	0.619422	0.0114783	0.0149877	-0.384866	FALSE	FALSE
Cardiomyocyte	AL049828.1	0.129861	0.0403915	0.101505	-0.0207224	0.187762	0.462515	-0.462515	0.180827	0.143735	0.331203	FALSE	FALSE
Cardiomyocyte	AL049840.2	4.09638e-06	-0.12079	-0.050426	-0.191154	4.43775e-05	-2.32801	2.32801	0.0238796	0.0857494	-1.84435	FALSE	FALSE
Cardiomyocyte	AL049840.4	3.95448e-08	-0.0421048	-0.0170069	-0.0672027	1.33111e-06	-2.88117	2.88117	0.00582569	0.0329238	-2.49863	FALSE	FALSE
Cardiomyocyte	AL049869.3	0.000604444	-0.161378	-0.0681101	-0.254646	0.00229119	-1.63004	1.63004	0.0498356	0.115971	-1.21851	FALSE	FALSE
Cardiomyocyte	AL050309.1	0.145094	-0.112639	0.00198777	-0.227266	0.205658	-0.153024	0.153024	0.198073	0.217936	-0.13787	FALSE	FALSE
Cardiomyocyte	AL050403.2	0.199546	-0.0480291	0.00926639	-0.105325	0.265665	-0.158021	0.158021	0.114149	0.125061	-0.13172	FALSE	FALSE
Cardiomyocyte	AL078459.1	0.0492374	-0.049331	0.0108678	-0.10953	0.0850487	-0.297665	0.297665	0.0674857	0.0751843	-0.155849	FALSE	FALSE
Cardiomyocyte	AL078581.4	2.05767e-07	-0.0700719	-0.0143322	-0.125812	4.54029e-06	-2.16308	2.16308	0.0161504	0.0550369	-1.76883	FALSE	FALSE
Cardiomyocyte	AL078600.1	0.493078	-0.0378506	0.0510221	-0.126723	0.550204	0.031294	-0.031294	0.144085	0.129238	0.156885	FALSE	FALSE
Cardiomyocyte	AL078604.4	0.0110295	0.237674	0.403071	0.0722763	0.0247895	1.88925	-1.88925	0.23695	0.0874693	1.43773	FALSE	FALSE
Cardiomyocyte	AL080250.1	0.00135443	-0.0676119	-0.0274734	-0.10775	0.00445124	-1.37854	1.37854	0.0318394	0.0678133	-1.09075	FALSE	FALSE
Cardiomyocyte	AL080276.2	0.0226268	-0.0221905	-0.00329791	-0.0410831	0.0449368	-0.478293	0.478293	0.0271096	0.0334152	-0.301699	FALSE	FALSE
Cardiomyocyte	AL096854.1	0.381278	-0.00974313	0.00767501	-0.0271613	0.447953	-0.144439	0.144439	0.0205341	0.0248157	-0.273232	FALSE	FALSE
Cardiomyocyte	AL096870.10	0.440657	-0.000334709	0.00917064	-0.00984005	0.5024	0.0661605	-0.0661605	0.0163812	0.0132678	0.304106	FALSE	FALSE
Cardiomyocyte	AL109628.2	8.79645e-06	-0.0284429	-0.0120765	-0.0448093	7.95539e-05	-2.18382	2.18382	0.00726769	0.0238329	-1.71339	FALSE	FALSE
Cardiomyocyte	AL109659.1	9.82322e-08	-0.0368922	-0.0160625	-0.0577219	2.60799e-06	-1.67726	1.67726	0.0130357	0.0331695	-1.34739	FALSE	FALSE
Cardiomyocyte	AL109809.4	0.00496738	0.0133602	0.0195128	0.00720753	0.0128267	1.49086	-1.49086	0.0151699	0.00515971	1.55585	FALSE	FALSE
Cardiomyocyte	AL109811.1	0.000154752	-0.0470432	-0.0196858	-0.0744006	0.000763634	-1.54827	1.54827	0.0175348	0.041769	-1.25222	FALSE	TRUE
Cardiomyocyte	AL109811.3	0.227687	0.000460289	0.0104681	-0.00954756	0.295702	0.191959	-0.191959	0.017304	0.0137592	0.33071	FALSE	FALSE
Cardiomyocyte	AL109824.1	1.72803e-05	-0.289114	-0.161071	-0.417158	0.000134442	-1.8569	1.8569	0.0820211	0.202457	-1.30355	FALSE	FALSE
Cardiomyocyte	AL109930.1	3.11656e-07	-0.636446	-0.422578	-0.850315	6.23075e-06	-1.93551	1.93551	0.174828	0.38231	-1.1288	FALSE	FALSE
Cardiomyocyte	AL109936.8	0.157429	-0.00902159	0.00113997	-0.0191831	0.220097	-0.392436	0.392436	0.0220915	0.02457	-0.153409	FALSE	FALSE
Cardiomyocyte	AL109946.1	2.01577e-05	-0.0140912	0.00868957	-0.0368719	0.000152599	-0.0341021	0.0341021	0.0239372	0.0203931	0.231175	FALSE	FALSE
Cardiomyocyte	AL110114.1	0.686334	-0.00806557	0.0146881	-0.0308193	0.720517	0.126932	-0.126932	0.0407222	0.0351351	0.212899	FALSE	TRUE
Cardiomyocyte	AL110118.2	0.000387772	-0.0145319	-0.00707028	-0.0219936	0.00159596	-0.859429	0.859429	0.0123435	0.0208845	-0.758678	FALSE	FALSE
Cardiomyocyte	AL110292.1	0.930818	0.00291238	0.0178759	-0.0120511	0.93671	1.17422	-1.17422	0.0213416	0.0110565	0.948775	FALSE	FALSE
Cardiomyocyte	AL117190.1	0.0571547	-0.0312455	0.0357401	-0.0982312	0.096022	-1.06459	1.06459	0.048855	0.0837838	-0.778163	FALSE	FALSE
Cardiomyocyte	AL117190.2	0.0242564	-0.106541	0.00950629	-0.222589	0.0476427	-0.526671	0.526671	0.129146	0.145946	-0.176434	FALSE	FALSE
Cardiomyocyte	AL117209.1	0.000161262	-0.0452121	-0.0223473	-0.068077	0.000786638	-1.69228	1.69228	0.015689	0.0402948	-1.36084	FALSE	FALSE
Cardiomyocyte	AL117335.1	0.0573244	0.0123683	0.0231673	0.00156931	0.0962334	1.02533	-1.02533	0.0283209	0.0140049	1.01594	FALSE	FALSE
Cardiomyocyte	AL117336.2	0.268168	0.0229149	0.0694941	-0.0236643	0.338255	0.753206	-0.753206	0.106824	0.0609337	0.809918	FALSE	FALSE
Cardiomyocyte	AL117339.4	0.222114	-0.00805841	0.00320956	-0.0193264	0.289518	-0.329292	0.329292	0.0204188	0.022113	-0.115001	FALSE	TRUE
Cardiomyocyte	AL118516.1	1.08404e-10	-0.0500697	-0.0278227	-0.0723166	2.55428e-08	-3.60935	3.60935	0.00421065	0.036855	-3.12975	FALSE	FALSE
Cardiomyocyte	AL118558.1	0.0142875	-0.0317176	-0.00819616	-0.0552391	0.0307693	-0.914969	0.914969	0.021457	0.0331695	-0.62841	FALSE	FALSE
Cardiomyocyte	AL121694.1	7.45936e-05	-0.0678874	-0.0345319	-0.101243	0.000430824	-1.93016	1.93016	0.0156313	0.0506143	-1.69511	FALSE	FALSE
Cardiomyocyte	AL121790.1	0.00575753	-0.010478	-0.000467256	-0.0204887	0.0144623	-0.958202	0.958202	0.010094	0.0167076	-0.727005	FALSE	FALSE
Cardiomyocyte	AL121821.2	0.0783258	-0.0121901	0.00763147	-0.0320117	0.124295	0.0204591	-0.0204591	0.02561	0.0213759	0.260719	FALSE	FALSE
Cardiomyocyte	AL121933.2	1.84314e-10	-0.061714	-0.0312644	-0.0921637	3.37782e-08	-3.03226	3.03226	0.00651785	0.0407862	-2.64561	FALSE	FALSE
Cardiomyocyte	AL122035.1	0.115639	-0.0195329	0.00559956	-0.0446654	0.170639	-0.216414	0.216414	0.0469516	0.0474201	-0.0143256	FALSE	FALSE
Cardiomyocyte	AL132780.1	0.019723	-0.0170697	-0.00179278	-0.0323466	0.0400436	-0.453288	0.453288	0.0215147	0.0255528	-0.248161	FALSE	FALSE
Cardiomyocyte	AL132800.1	0.778279	0.00102251	0.0114054	-0.00936038	0.800234	0.304071	-0.304071	0.0151122	0.0108108	0.483238	FALSE	FALSE
Cardiomyocyte	AL133216.2	0.170512	0.00282675	0.0110558	-0.00540226	0.234169	0.181544	-0.181544	0.0169003	0.0130221	0.376083	FALSE	FALSE
Cardiomyocyte	AL133227.1	0.025533	-0.0255015	-0.00368411	-0.0473189	0.0497354	-0.695974	0.695974	0.021284	0.0282555	-0.408767	FALSE	FALSE
Cardiomyocyte	AL133268.4	0.000212521	-0.039109	-0.0154553	-0.0627627	0.000987051	-2.15975	2.15975	0.0092865	0.0346437	-1.89939	FALSE	FALSE
Cardiomyocyte	AL133297.2	1.84776e-06	-0.0269898	-0.00767508	-0.0463045	2.43813e-05	-1.44745	1.44745	0.0121705	0.0257985	-1.0839	FALSE	FALSE
Cardiomyocyte	AL133318.1	0.481392	-0.00213716	0.0338281	-0.0381025	0.539537	-0.0417706	0.0417706	0.0953452	0.085258	0.161326	FALSE	FALSE
Cardiomyocyte	AL133334.1	0.000419972	-0.0235688	-0.0101593	-0.0369782	0.00169991	-1.82059	1.82059	0.00847898	0.022113	-1.38293	FALSE	FALSE
Cardiomyocyte	AL133346.1	0.153771	-0.0557055	0.00351353	-0.114925	0.215737	-0.261671	0.261671	0.0727923	0.0835381	-0.198648	FALSE	FALSE
Cardiomyocyte	AL133352.1	0.000478395	0.00954363	0.0144808	0.00460652	0.00189392	1.12569	-1.12569	0.0141893	0.00638821	1.15132	FALSE	FALSE
Cardiomyocyte	AL133353.2	0.00517082	-0.0638201	-0.0237434	-0.103897	0.0132432	-0.922703	0.922703	0.0511046	0.0783784	-0.617003	FALSE	FALSE
Cardiomyocyte	AL133415.1	1.70536e-05	-0.0582327	-0.00395901	-0.112506	0.00013321	-1.2303	1.2303	0.0278018	0.05086	-0.871351	FALSE	FALSE
Cardiomyocyte	AL133453.1	0.0143083	-0.0144995	-0.00326981	-0.0257293	0.0308039	-1.01845	1.01845	0.00969026	0.0164619	-0.764525	FALSE	FALSE
Cardiomyocyte	AL133480.1	0.000226033	-0.0979034	-0.0369049	-0.158902	0.00103523	-1.75094	1.75094	0.0325893	0.0783784	-1.26606	FALSE	FALSE
Cardiomyocyte	AL133481.1	0.184864	0.00383632	0.0245	-0.0168274	0.249415	0.967788	-0.967788	0.0377805	0.0154791	1.28732	FALSE	FALSE
Cardiomyocyte	AL133523.1	4.57517e-06	-0.0547849	-0.0341858	-0.0753841	4.83729e-05	-2.77143	2.77143	0.00663321	0.0427518	-2.68821	FALSE	FALSE
Cardiomyocyte	AL135925.1	3.80926e-12	-0.0959166	-0.0615087	-0.130324	2.64543e-09	-4.54514	4.54514	0.00369153	0.0665848	-4.1729	FALSE	FALSE
Cardiomyocyte	AL135978.2	0.000303722	-0.0296225	-0.0143087	-0.0449363	0.00131397	-1.32616	1.32616	0.0160927	0.0331695	-1.04345	FALSE	FALSE
Cardiomyocyte	AL135999.1	0.0301511	-0.0196423	-0.00498523	-0.0342994	0.0569487	-0.735865	0.735865	0.0233028	0.0329238	-0.498631	FALSE	FALSE
Cardiomyocyte	AL136038.7	0.00131772	-0.0225388	-0.0112369	-0.0338408	0.00435117	-0.851036	0.851036	0.018573	0.0299754	-0.690574	FALSE	FALSE
Cardiomyocyte	AL136169.1	8.19764e-06	-0.0479513	-0.0304948	-0.0654079	7.52734e-05	-2.17013	2.17013	0.0110746	0.0412776	-1.89811	FALSE	FALSE
Cardiomyocyte	AL136295.1	0.303444	-0.0139263	0.00889719	-0.0367498	0.372668	-0.112012	0.112012	0.0565842	0.0535627	0.0791714	FALSE	FALSE
Cardiomyocyte	AL136366.1	0.0696908	-0.0328754	0.000295011	-0.0660457	0.112872	-0.302157	0.302157	0.0451635	0.05086	-0.171372	FALSE	FALSE
Cardiomyocyte	AL136418.3	0.0128834	-0.053572	-0.0147712	-0.0923728	0.0281779	-0.748371	0.748371	0.045971	0.0683047	-0.571259	FALSE	FALSE
Cardiomyocyte	AL136441.1	0.565758	-0.0132517	0.0155023	-0.0420057	0.614064	0.374286	-0.374286	0.0381266	0.0292383	0.382935	FALSE	FALSE
Cardiomyocyte	AL136456.1	0.819832	0.0100823	0.041984	-0.0218195	0.837801	0.655849	-0.655849	0.0280902	0.0169533	0.7285	FALSE	FALSE
Cardiomyocyte	AL136531.2	0.739296	-0.0119315	0.0264118	-0.0502749	0.76606	-0.081698	0.081698	0.11686	0.114742	0.0263861	FALSE	FALSE
Cardiomyocyte	AL136979.1	5.58478e-08	-0.0416503	-0.0127032	-0.0705973	1.71375e-06	-2.58882	2.58882	0.00761377	0.0324324	-2.09075	FALSE	FALSE
Cardiomyocyte	AL136981.4	5.41317e-06	-0.128172	-0.0428085	-0.213535	5.50283e-05	-1.70331	1.70331	0.0438369	0.107371	-1.29239	FALSE	FALSE
Cardiomyocyte	AL136982.6	0.178032	-0.00909226	0.00544702	-0.0236315	0.242237	-0.306988	0.306988	0.0219761	0.0238329	-0.117019	FALSE	FALSE
Cardiomyocyte	AL136988.2	4.243e-06	-0.0434924	-0.0250092	-0.0619756	4.56286e-05	-2.28899	2.28899	0.0106708	0.0437346	-2.03511	FALSE	FALSE
Cardiomyocyte	AL137009.2	0.000140221	-0.213827	-0.0895318	-0.338121	0.000705381	-1.42089	1.42089	0.100883	0.19312	-0.936825	FALSE	FALSE
Cardiomyocyte	AL137024.1	6.32032e-06	-0.153475	-0.0888193	-0.218131	6.16383e-05	-3.04847	3.04847	0.0211109	0.123096	-2.54372	FALSE	FALSE
Cardiomyocyte	AL137058.2	0.697174	-0.0038739	0.00600724	-0.013755	0.730154	-0.12253	0.12253	0.0190344	0.0189189	0.0087821	FALSE	FALSE
Cardiomyocyte	AL137139.2	0.00891173	-0.0131359	0.00144312	-0.0277149	0.0208309	-0.672361	0.672361	0.0102671	0.0144963	-0.497663	FALSE	FALSE
Cardiomyocyte	AL137186.2	0.422184	0.00239293	0.0225464	-0.0177605	0.485043	0.225003	-0.225003	0.0308589	0.0228501	0.433483	FALSE	FALSE
Cardiomyocyte	AL137230.3	0.000230237	-0.0793809	-0.0332225	-0.125539	0.00105193	-2.51577	2.51577	0.0134395	0.0619165	-2.20385	FALSE	FALSE
Cardiomyocyte	AL137782.1	0.0441519	-0.00119049	0.0086854	-0.0110664	0.0777986	0.00419147	-0.00419147	0.0185153	0.0152334	0.28148	FALSE	FALSE
Cardiomyocyte	AL138733.1	0.164785	-0.0142868	0.00156402	-0.0301377	0.22791	-0.498999	0.498999	0.0192652	0.0226044	-0.230611	FALSE	FALSE
Cardiomyocyte	AL138752.2	2.43142e-05	-0.204442	-0.136055	-0.272828	0.000176569	-1.07254	1.07254	0.114668	0.189926	-0.727976	FALSE	FALSE
Cardiomyocyte	AL138756.1	0.125266	0.0243804	0.0474925	0.00126824	0.182217	1.23143	-1.23143	0.0541616	0.0218673	1.30849	FALSE	FALSE
Cardiomyocyte	AL138760.1	6.13925e-06	-0.0312084	-0.00859681	-0.05382	6.04082e-05	-1.4954	1.4954	0.0116514	0.0272727	-1.22696	FALSE	FALSE
Cardiomyocyte	AL138787.2	2.759e-05	-0.0966431	-0.0590421	-0.134244	0.000195306	-1.62127	1.62127	0.0363385	0.0864865	-1.25098	FALSE	FALSE
Cardiomyocyte	AL138828.1	1.38104e-08	-0.305456	-0.0835991	-0.527312	6.53149e-07	-2.43643	2.43643	0.050124	0.176658	-1.81739	FALSE	FALSE
Cardiomyocyte	AL138999.2	2.76267e-08	-0.167404	-0.0787468	-0.25606	1.02925e-06	-2.60749	2.60749	0.0260137	0.112531	-2.11297	FALSE	FALSE
Cardiomyocyte	AL139011.2	0.511107	0.00416758	0.0206147	-0.0122795	0.565824	0.587152	-0.587152	0.0318394	0.0208845	0.60838	FALSE	FALSE
Cardiomyocyte	AL139021.2	2.19708e-06	-0.0965029	-0.069304	-0.123702	2.80182e-05	-1.84793	1.84793	0.0279749	0.0820639	-1.55262	FALSE	FALSE
Cardiomyocyte	AL139022.1	0.000300621	-0.1551	0.0289821	-0.339181	0.00130269	-5.26887	5.26887	0.00357617	0.101474	-4.82656	FALSE	FALSE
Cardiomyocyte	AL139095.4	0.0505338	-0.0326236	-0.00174424	-0.0635029	0.0869125	-0.580994	0.580994	0.0372037	0.0449631	-0.273298	FALSE	FALSE
Cardiomyocyte	AL139106.1	0.000388511	-0.0269503	-0.0058602	-0.0480403	0.001598	-0.585859	0.585859	0.024341	0.0316953	-0.380882	FALSE	FALSE
Cardiomyocyte	AL139184.1	3.66612e-06	-0.0184837	0.000595281	-0.0375628	4.09957e-05	-0.923792	0.923792	0.0136125	0.0194103	-0.511891	FALSE	FALSE
Cardiomyocyte	AL139260.1	1.21788e-05	-0.138877	0.076719	-0.354473	0.000102618	-0.00131235	0.00131235	0.147776	0.133415	0.147493	FALSE	FALSE
Cardiomyocyte	AL139300.2	7.79372e-05	-0.0196159	-0.0041	-0.0351318	0.000444609	-1.08238	1.08238	0.0121705	0.0201474	-0.727206	FALSE	FALSE
Cardiomyocyte	AL139317.5	0.000332988	-0.260543	-0.138271	-0.382814	0.0014178	-1.07686	1.07686	0.144027	0.225307	-0.645551	FALSE	FALSE
Cardiomyocyte	AL139352.1	0.146768	0.0116459	0.0249776	-0.00168578	0.207545	1.06256	-1.06256	0.0182269	0.00810811	1.16863	FALSE	FALSE
Cardiomyocyte	AL139353.1	0.604401	-0.00318575	0.0201737	-0.0265452	0.648327	0.24726	-0.24726	0.049951	0.0378378	0.400683	FALSE	FALSE
Cardiomyocyte	AL139353.2	0.00274171	-0.0480918	-0.0168794	-0.0793041	0.0078748	-1.36291	1.36291	0.0242833	0.0452088	-0.896639	FALSE	FALSE
Cardiomyocyte	AL139383.1	0.761276	-0.0454878	0.0870948	-0.17807	0.785259	0.376952	-0.376952	0.164273	0.12973	0.340586	FALSE	FALSE
Cardiomyocyte	AL139807.1	0.528504	-0.0284502	0.0346845	-0.0915849	0.581473	0.0770425	-0.0770425	0.108381	0.0958231	0.177665	FALSE	FALSE
Cardiomyocyte	AL139815.1	6.78572e-07	-0.0602622	-0.00436679	-0.116158	1.12982e-05	-1.39139	1.39139	0.0227836	0.0469287	-1.04247	FALSE	FALSE
Cardiomyocyte	AL157388.1	0.0198043	0.0125602	0.0210181	0.00410231	0.0401781	1.33804	-1.33804	0.0179385	0.00614251	1.54616	FALSE	FALSE
Cardiomyocyte	AL157392.2	0.000991938	-0.0236661	-0.00250013	-0.044832	0.00343494	-1.46229	1.46229	0.00969026	0.022113	-1.19029	FALSE	FALSE
Cardiomyocyte	AL157392.3	0.00443768	-0.0800703	-0.0239609	-0.13618	0.01169	-1.02391	1.02391	0.0489127	0.0810811	-0.729155	FALSE	FALSE
Cardiomyocyte	AL157400.3	0.0124165	-0.0237843	-0.00555913	-0.0420094	0.0273332	-1.2801	1.2801	0.011536	0.0238329	-1.04681	FALSE	FALSE
Cardiomyocyte	AL157786.1	0.00550224	-0.0146163	-0.00428989	-0.0249428	0.0139244	-0.968909	0.968909	0.00992098	0.0186732	-0.912416	FALSE	FALSE
Cardiomyocyte	AL157838.1	0.301152	-0.00789529	0.00375306	-0.0195436	0.370439	-0.411959	0.411959	0.0154006	0.0181818	-0.239511	FALSE	FALSE
Cardiomyocyte	AL157871.4	0.0242235	-0.0273618	-0.00140073	-0.0533229	0.0475921	-0.755077	0.755077	0.0224376	0.0348894	-0.636874	FALSE	FALSE
Cardiomyocyte	AL157871.6	0.0837974	-0.0122932	-0.000267466	-0.024319	0.131377	-0.679354	0.679354	0.0121128	0.0174447	-0.526255	FALSE	FALSE
Cardiomyocyte	AL157911.1	0.0186084	-0.0330943	-0.0036951	-0.0624935	0.0382695	-0.700436	0.700436	0.0229567	0.0353808	-0.624054	FALSE	FALSE
Cardiomyocyte	AL157935.3	0.0344927	-0.0103158	-0.00137574	-0.0192558	0.0637123	-0.713886	0.713886	0.0110746	0.0162162	-0.550185	FALSE	FALSE
Cardiomyocyte	AL157938.2	2.65361e-05	-0.27084	-0.13101	-0.410669	0.000189165	-2.06909	2.06909	0.0651208	0.188698	-1.53489	FALSE	FALSE
Cardiomyocyte	AL157938.3	4.31165e-08	-0.112296	-0.0821619	-0.142431	1.40822e-06	-2.88884	2.88884	0.0136125	0.0788698	-2.53454	FALSE	FALSE
Cardiomyocyte	AL158055.1	0.71806	0.00446884	0.0153925	-0.0064548	0.747737	0.963656	-0.963656	0.0185153	0.00884521	1.06575	FALSE	FALSE
Cardiomyocyte	AL158071.1	0.00170815	-0.0141866	0.0136355	-0.0420087	0.00536005	0.246931	-0.246931	0.0294169	0.0206388	0.511282	FALSE	FALSE
Cardiomyocyte	AL158071.3	0.0945328	0.029131	0.0541764	0.00408562	0.145278	2.0502	-2.0502	0.0481629	0.0117936	2.02992	FALSE	FALSE
Cardiomyocyte	AL158198.1	0.251265	-0.00580885	0.00447503	-0.0160927	0.320457	0.162783	-0.162783	0.0103824	0.00933661	0.153172	FALSE	FALSE
Cardiomyocyte	AL158206.1	0.000571524	-0.0372804	-0.0126642	-0.0618966	0.00219031	-1.70756	1.70756	0.015862	0.041769	-1.39686	FALSE	FALSE
Cardiomyocyte	AL158212.2	0.122577	-0.0110322	-0.000113854	-0.0219506	0.179081	-0.576153	0.576153	0.0150545	0.0201474	-0.4204	FALSE	FALSE
Cardiomyocyte	AL158801.3	2.0975e-05	-0.0256078	-0.0160357	-0.0351799	0.000157289	-2.0815	2.0815	0.00686393	0.0238329	-1.79585	FALSE	FALSE
Cardiomyocyte	AL160153.1	0.106264	0.00741523	0.0157946	-0.000964127	0.159698	1.19282	-1.19282	0.0170733	0.00712531	1.26072	FALSE	FALSE
Cardiomyocyte	AL160254.1	0.00146411	-0.0757502	-0.0222131	-0.129287	0.00473969	-1.63575	1.63575	0.0256676	0.0597052	-1.2179	FALSE	FALSE
Cardiomyocyte	AL160272.2	0.534307	0.00742801	0.0325865	-0.0177305	0.586586	0.532282	-0.532282	0.0442406	0.0297297	0.573466	FALSE	FALSE
Cardiomyocyte	AL160313.2	0.676006	0.00224431	0.00933371	-0.00484509	0.711259	0.453151	-0.453151	0.0120551	0.00761671	0.662409	FALSE	FALSE
Cardiomyocyte	AL160314.2	0.0491982	-0.0230814	0.000275817	-0.0464387	0.0850033	-0.494553	0.494553	0.0286093	0.0351351	-0.296429	FALSE	FALSE
Cardiomyocyte	AL161430.1	0.00405516	-0.0590287	-0.0014996	-0.116558	0.0108667	-1.20856	1.20856	0.0295899	0.0542998	-0.875841	FALSE	TRUE
Cardiomyocyte	AL161668.3	0.0080879	-0.00840232	0.00314034	-0.019945	0.0191942	-0.137267	0.137267	0.0139586	0.0132678	0.0732222	FALSE	TRUE
Cardiomyocyte	AL161669.3	4.49803e-10	-0.103443	-0.0618516	-0.145034	6.11871e-08	-4.08427	4.08427	0.00496049	0.0668305	-3.75195	FALSE	TRUE
Cardiomyocyte	AL161785.1	0.315424	0.00844316	0.0242329	-0.00734655	0.38466	1.39022	-1.39022	0.023072	0.00835381	1.46564	FALSE	TRUE
Cardiomyocyte	AL161908.1	0.00318486	0.0136692	0.0207556	0.00658278	0.00888914	1.96808	-1.96808	0.0167272	0.0044226	1.91923	FALSE	TRUE
Cardiomyocyte	AL162171.2	7.5088e-05	-0.0270287	-0.00680412	-0.0472533	0.000432658	-1.13568	1.13568	0.0154583	0.0267813	-0.792849	FALSE	TRUE
Cardiomyocyte	AL162231.2	0.532265	0.00110607	0.031087	-0.0288748	0.584734	0.164647	-0.164647	0.035877	0.0282555	0.344527	FALSE	TRUE
Cardiomyocyte	AL162231.5	0.161686	0.021647	0.0467429	-0.00344885	0.224573	0.910854	-0.910854	0.0387034	0.0199017	0.959565	FALSE	TRUE
Cardiomyocyte	AL162253.2	0.141123	-0.0961867	0.00329378	-0.195667	0.200832	-0.280518	0.280518	0.130242	0.143243	-0.137276	FALSE	TRUE
Cardiomyocyte	AL162417.1	0.00010724	-0.00755918	0.00392579	-0.0190441	0.000569223	-0.278961	0.278961	0.0123435	0.0132678	-0.104174	FALSE	TRUE
Cardiomyocyte	AL162426.1	0.00209925	0.00766379	0.0147148	0.000612781	0.00634005	2.09872	-2.09872	0.0158043	0.002457	2.68535	FALSE	TRUE
Cardiomyocyte	AL162431.1	0.138072	-0.00748066	0.000784065	-0.0157454	0.197235	-0.4228	0.4228	0.01442	0.017199	-0.254252	FALSE	TRUE
Cardiomyocyte	AL162458.1	2.46036e-05	-0.0490416	-0.0290642	-0.0690189	0.000178083	-1.7539	1.7539	0.0172464	0.0452088	-1.39031	FALSE	TRUE
Cardiomyocyte	AL162497.1	2.18013e-05	-0.0109972	-0.00103491	-0.0209595	0.000161975	-1.05458	1.05458	0.00963258	0.014742	-0.61394	FALSE	TRUE
Cardiomyocyte	AL162581.1	0.000239047	0.0767261	0.197233	-0.0437812	0.00108654	8.88802	-8.88802	0.0955183	0.0002457	8.60273	FALSE	TRUE
Cardiomyocyte	AL162586.1	0.406147	-0.0118948	0.00919464	-0.0329843	0.471105	-0.326412	0.326412	0.0370883	0.039312	-0.0840067	FALSE	TRUE
Cardiomyocyte	AL162726.3	0.0108135	-0.0164893	-0.00332247	-0.0296562	0.0243821	-0.908981	0.908981	0.0098633	0.0184275	-0.90172	FALSE	TRUE
Cardiomyocyte	AL163541.1	0.310233	-0.019792	0.00914022	-0.0487241	0.379564	-1.19008	1.19008	0.0176501	0.044226	-1.32522	TRUE	TRUE
Cardiomyocyte	AL353135.2	1.36681e-06	-0.0292975	-0.00680714	-0.0517878	1.94343e-05	-1.49312	1.49312	0.0104978	0.0228501	-1.12212	FALSE	TRUE
Cardiomyocyte	AL353138.1	0.541395	0.0122881	0.0350418	-0.0104656	0.593035	1.53949	-1.53949	0.0294169	0.0105651	1.47734	FALSE	TRUE
Cardiomyocyte	AL353593.1	0.00985545	0.00100584	0.00818689	-0.00617521	0.0225925	1.12559	-1.12559	0.0132664	0.00614251	1.11088	FALSE	TRUE
Cardiomyocyte	AL353653.1	0.013417	-0.0811681	-0.00947428	-0.152862	0.0291275	-1.57029	1.57029	0.0308012	0.0717445	-1.21988	FALSE	TRUE
Cardiomyocyte	AL353693.1	0.676159	-0.00316137	0.00671794	-0.0130407	0.711306	0.0442034	-0.0442034	0.014247	0.0125307	0.185188	FALSE	TRUE
Cardiomyocyte	AL353697.1	0.000413744	-0.0257841	-0.00582777	-0.0457405	0.00168135	-0.945772	0.945772	0.0145354	0.0240786	-0.728183	FALSE	TRUE
Cardiomyocyte	AL353743.1	0.000773076	0.0502106	0.0730486	0.0273726	0.00281051	0.825446	-0.825446	0.101575	0.0565111	0.845936	FALSE	TRUE
Cardiomyocyte	AL353768.1	0.000711176	-0.0213034	-0.00835753	-0.0342492	0.00261902	-1.01241	1.01241	0.014247	0.0243243	-0.771743	FALSE	FALSE
Cardiomyocyte	AL353795.3	0.655217	-0.00158109	0.0112198	-0.0143819	0.693533	-0.217406	0.217406	0.0155159	0.017199	-0.148574	FALSE	FALSE
Cardiomyocyte	AL353801.1	1.89908e-05	-0.0598692	-0.00655676	-0.113182	0.000145266	-2.14246	2.14246	0.0122859	0.0410319	-1.73975	FALSE	FALSE
Cardiomyocyte	AL353807.3	0.00133765	-0.0332667	-0.0154427	-0.0510907	0.00440597	-1.26025	1.26025	0.0175924	0.0353808	-1.00801	FALSE	FALSE
Cardiomyocyte	AL354696.2	0.633022	-0.0168807	0.0235055	-0.0572669	0.674042	0.170483	-0.170483	0.065986	0.055774	0.242569	FALSE	FALSE
Cardiomyocyte	AL354733.3	4.22789e-08	-0.193676	-0.0206964	-0.366656	1.39467e-06	-2.2252	2.2252	0.0393955	0.131941	-1.74379	FALSE	FALSE
Cardiomyocyte	AL354740.1	0.926761	-0.00520463	0.0243797	-0.0347889	0.933077	0.0808575	-0.0808575	0.0543347	0.0471744	0.203867	FALSE	FALSE
Cardiomyocyte	AL354809.1	0.00270917	-0.0622156	-0.0145669	-0.109864	0.00780328	-1.07856	1.07856	0.0336275	0.0555283	-0.72358	FALSE	FALSE
Cardiomyocyte	AL354822.1	0.638784	-0.00431756	0.00504816	-0.0136833	0.678742	-0.342075	0.342075	0.0123435	0.0130221	-0.077207	FALSE	TRUE
Cardiomyocyte	AL354833.1	0.0018677	-0.0389314	-0.0174599	-0.0604029	0.00575936	-1.26927	1.26927	0.0183423	0.0385749	-1.07249	FALSE	FALSE
Cardiomyocyte	AL354892.1	0.0306716	-0.00232319	0.010338	-0.0149844	0.0577664	0.0646426	-0.0646426	0.0138432	0.0127764	0.115697	FALSE	FALSE
Cardiomyocyte	AL354949.1	7.36442e-13	-0.234136	-0.146322	-0.32195	8.83396e-10	-4.07807	4.07807	0.0125743	0.139558	-3.47232	FALSE	FALSE
Cardiomyocyte	AL354993.2	0.00037058	-0.0187835	-0.00526492	-0.032302	0.00154005	-1.50351	1.50351	0.00819058	0.0181818	-1.15046	FALSE	FALSE
Cardiomyocyte	AL355001.1	1.06978e-07	-0.045178	-0.030909	-0.059447	2.76238e-06	-3.01994	3.01994	0.00536425	0.0351351	-2.71147	FALSE	FALSE
Cardiomyocyte	AL355312.3	0.0372348	-0.00881224	0.00197444	-0.0195989	0.0676088	-0.408539	0.408539	0.0102094	0.0117936	-0.208111	FALSE	FALSE
Cardiomyocyte	AL355312.5	0.00512065	-0.018083	-0.00128511	-0.0348809	0.0131326	-0.378675	0.378675	0.021457	0.0253071	-0.238095	FALSE	FALSE
Cardiomyocyte	AL355315.1	0.143305	-0.0116781	0.00090107	-0.0242573	0.203564	-1.02085	1.02085	0.0102671	0.0162162	-0.659414	FALSE	FALSE
Cardiomyocyte	AL355388.2	0.00670295	-0.01869	-0.00653774	-0.0308422	0.0164336	-1.30104	1.30104	0.0107285	0.0216216	-1.01103	FALSE	FALSE
Cardiomyocyte	AL355499.2	0.0218678	-0.013244	0.00209512	-0.0285832	0.0436661	-0.621612	0.621612	0.0127473	0.0162162	-0.347245	FALSE	FALSE
Cardiomyocyte	AL355574.1	0.289648	0.00413163	0.018489	-0.0102257	0.359492	0.337319	-0.337319	0.0280902	0.0189189	0.570238	FALSE	FALSE
Cardiomyocyte	AL355612.1	6.87591e-09	-0.690193	-0.306366	-1.07402	4.16988e-07	-2.22519	2.22519	0.125685	0.340049	-1.43593	FALSE	FALSE
Cardiomyocyte	AL355835.1	0.139068	-0.0396841	0.00655896	-0.0859271	0.198398	-0.21804	0.21804	0.0421642	0.0496314	-0.235237	FALSE	FALSE
Cardiomyocyte	AL356056.2	0.000174877	-0.021389	0.000819878	-0.0435979	0.000839924	-0.50365	0.50365	0.0235912	0.0282555	-0.260287	FALSE	FALSE
Cardiomyocyte	AL356108.1	0.118048	0.0222573	0.0447388	-0.000224205	0.173514	1.30479	-1.30479	0.0319548	0.0130221	1.29507	FALSE	FALSE
Cardiomyocyte	AL356124.1	1.77759e-08	-1.09404	-0.684798	-1.50327	7.77485e-07	-2.22904	2.22904	0.228759	0.515725	-1.17277	FALSE	FALSE
Cardiomyocyte	AL356234.2	0.323926	0.0059196	0.0138526	-0.00201344	0.392921	1.61019	-1.61019	0.0120551	0.0036855	1.70971	FALSE	FALSE
Cardiomyocyte	AL356277.3	0.393662	-0.0169301	0.0107644	-0.0446246	0.459556	-0.216273	0.216273	0.0264175	0.0321867	-0.284973	FALSE	FALSE
Cardiomyocyte	AL356481.1	0.00506833	-0.0291059	-0.0105598	-0.047652	0.0130191	-0.992961	0.992961	0.0182846	0.0302211	-0.724929	FALSE	FALSE
Cardiomyocyte	AL356534.1	0.186675	-0.0514143	0.00814103	-0.11097	0.251462	-0.247285	0.247285	0.0774644	0.0879607	-0.183326	FALSE	FALSE
Cardiomyocyte	AL356599.1	0.00381096	-0.140252	-0.0575714	-0.222932	0.0103214	-0.731575	0.731575	0.104113	0.146683	-0.494558	FALSE	FALSE
Cardiomyocyte	AL356804.1	0.000469633	-0.0227611	-0.00993792	-0.0355842	0.0018637	-1.54994	1.54994	0.00934418	0.0226044	-1.27447	FALSE	TRUE
Cardiomyocyte	AL356805.1	4.953e-05	-0.0757502	-0.0402242	-0.111276	0.000309738	-1.97903	1.97903	0.0212263	0.0624079	-1.55588	FALSE	FALSE
Cardiomyocyte	AL357093.2	0.0276412	-0.0254611	-0.00311331	-0.0478088	0.0530511	-0.921816	0.921816	0.0193228	0.0282555	-0.548226	FALSE	FALSE
Cardiomyocyte	AL357146.1	0.00180133	-0.0241994	-0.00993084	-0.0384679	0.00560446	-1.29033	1.29033	0.0102671	0.0223587	-1.12281	FALSE	FALSE
Cardiomyocyte	AL357153.2	0.000748203	0.0986485	0.138974	0.0583235	0.00273477	1.46431	-1.46431	0.130472	0.0486486	1.42327	FALSE	FALSE
Cardiomyocyte	AL357507.1	0.0699708	-0.00940497	0.0332267	-0.0520367	0.113218	-0.021279	0.021279	0.0628136	0.068059	-0.115708	FALSE	FALSE
Cardiomyocyte	AL357873.1	2.97561e-07	-1.41382	-0.955927	-1.87172	6.01274e-06	-3.31948	3.31948	0.217858	0.627518	-1.52627	FALSE	FALSE
Cardiomyocyte	AL357992.1	1.57647e-08	-0.051795	-0.0205074	-0.0830827	7.24329e-07	-2.2906	2.2906	0.0101517	0.0385749	-1.92594	FALSE	FALSE
Cardiomyocyte	AL358113.1	0.230135	0.00682818	0.0236976	-0.0100412	0.298089	0.276785	-0.276785	0.0369153	0.0282555	0.385684	FALSE	FALSE
Cardiomyocyte	AL358472.5	3.95746e-06	-0.0196746	-0.00940843	-0.0299408	4.32632e-05	-1.42426	1.42426	0.00905578	0.0213759	-1.23908	FALSE	FALSE
Cardiomyocyte	AL359076.1	2.17206e-05	-0.0180441	-0.00122861	-0.0348597	0.000161558	-0.579041	0.579041	0.0162658	0.0211302	-0.377467	FALSE	FALSE
Cardiomyocyte	AL359094.1	0.00316412	-0.0334509	0.000818769	-0.0677206	0.00884546	-0.525149	0.525149	0.0354156	0.0405405	-0.194981	FALSE	FALSE
Cardiomyocyte	AL359232.1	0.00199073	-0.047684	-0.00381604	-0.0915519	0.00606365	-0.526169	0.526169	0.060045	0.0899263	-0.582699	FALSE	TRUE
Cardiomyocyte	AL359317.1	3.89028e-08	-0.0334326	-0.0228414	-0.0440237	1.31959e-06	-2.46654	2.46654	0.00651785	0.0280098	-2.10346	FALSE	FALSE
Cardiomyocyte	AL359317.2	0.00395091	-0.048354	-0.0178257	-0.0788823	0.0106284	-1.10375	1.10375	0.0264175	0.0452088	-0.775112	FALSE	FALSE
Cardiomyocyte	AL359504.1	2.88646e-07	-0.0748827	-0.0490419	-0.100724	5.88669e-06	-4.24845	4.24845	0.00403761	0.0545455	-3.75589	FALSE	FALSE
Cardiomyocyte	AL359546.1	0.0549191	-0.0402253	-0.00826087	-0.0721898	0.0929644	-1.09827	1.09827	0.027225	0.0540541	-0.98947	FALSE	FALSE
Cardiomyocyte	AL359636.2	0.00639878	-0.017505	-0.00582998	-0.02918	0.0157876	-1.50039	1.50039	0.00847898	0.0199017	-1.23093	FALSE	FALSE
Cardiomyocyte	AL359643.3	0.226925	0.00416983	0.0101216	-0.00178193	0.294886	0.560305	-0.560305	0.01442	0.00933661	0.627103	FALSE	FALSE
Cardiomyocyte	AL359644.1	0.0363028	-0.0173673	-6.78305e-05	-0.0346668	0.0663364	-0.798571	0.798571	0.0188037	0.0287469	-0.61239	FALSE	TRUE
Cardiomyocyte	AL359706.1	1.58644e-08	-0.213638	-0.131578	-0.295697	7.24329e-07	-2.69477	2.69477	0.0323585	0.142506	-2.13881	FALSE	FALSE
Cardiomyocyte	AL359715.1	0.00389854	-0.00104025	0.0157042	-0.0177847	0.0105132	0.0709595	-0.0709595	0.0242833	0.0199017	0.287073	FALSE	FALSE
Cardiomyocyte	AL359762.3	0.447202	0.01118	0.0477081	-0.025348	0.508079	0.238231	-0.238231	0.104228	0.0818182	0.349249	FALSE	FALSE
Cardiomyocyte	AL359851.1	0.175865	0.00488153	0.0118986	-0.00213557	0.240121	0.522923	-0.522923	0.0126896	0.00687961	0.883251	FALSE	FALSE
Cardiomyocyte	AL359878.1	0.012936	-0.00795612	0.00118858	-0.0171008	0.0282788	-0.540395	0.540395	0.0101517	0.012285	-0.275178	FALSE	FALSE
Cardiomyocyte	AL359915.1	0.00175039	-0.0358113	-0.00124471	-0.0703779	0.00547048	-0.85565	0.85565	0.0233604	0.034398	-0.558258	FALSE	FALSE
Cardiomyocyte	AL359921.1	0.901606	-0.00029279	0.0181381	-0.0187237	0.910368	0.0795675	-0.0795675	0.0311473	0.0255528	0.285622	FALSE	FALSE
Cardiomyocyte	AL359955.1	0.0648282	0.00420356	0.0107132	-0.00230608	0.10646	1.97948	-1.97948	0.0118821	0.002457	2.27382	FALSE	FALSE
Cardiomyocyte	AL360091.3	4.59868e-07	-0.0830651	-0.0274734	-0.138657	8.36959e-06	-1.27581	1.27581	0.0357617	0.0687961	-0.943912	FALSE	FALSE
Cardiomyocyte	AL360178.1	1.17197e-05	-0.0494805	-0.0105968	-0.0883643	9.97685e-05	-1.8291	1.8291	0.0140739	0.0383292	-1.44542	FALSE	FALSE
Cardiomyocyte	AL360181.1	0.102929	-0.00744141	0.00305048	-0.0179333	0.155676	-0.524425	0.524425	0.0123435	0.0159705	-0.371654	FALSE	FALSE
Cardiomyocyte	AL365273.2	0.000217022	-0.0454377	-0.00952452	-0.0813509	0.00100442	-1.16859	1.16859	0.0231874	0.0390663	-0.752585	FALSE	FALSE
Cardiomyocyte	AL365295.1	0.221467	-0.00350863	0.156917	-0.163935	0.288817	0.237247	-0.237247	0.187633	0.17027	0.14009	TRUE	TRUE
Cardiomyocyte	AL365356.1	0.00248717	-0.0820723	-0.0203725	-0.143772	0.00728871	-0.902884	0.902884	0.0591221	0.085258	-0.528137	FALSE	FALSE
Cardiomyocyte	AL390066.2	0.141216	0.00653083	0.0152108	-0.00214909	0.200943	0.597649	-0.597649	0.018746	0.0100737	0.89599	FALSE	FALSE
Cardiomyocyte	AL390195.2	0.108905	0.00503759	0.0103266	-0.000251392	0.162612	0.499849	-0.499849	0.0111323	0.00687961	0.694349	FALSE	FALSE
Cardiomyocyte	AL390198.1	1.32036e-05	0.0660551	0.0859488	0.0461614	0.000109298	1.85851	-1.85851	0.0711773	0.0194103	1.87459	FALSE	TRUE
Cardiomyocyte	AL390242.1	0.0213586	-0.0289567	-0.00435806	-0.0535553	0.0427758	-1.12292	1.12292	0.0175924	0.0309582	-0.815368	FALSE	FALSE
Cardiomyocyte	AL390334.1	0.104347	-0.0292339	0.00138795	-0.0598557	0.157361	-0.208793	0.208793	0.0366269	0.044226	-0.271994	FALSE	FALSE
Cardiomyocyte	AL390728.4	0.00139541	0.0590898	0.0864305	0.0317491	0.00455302	0.789726	-0.789726	0.121359	0.0675676	0.844878	FALSE	TRUE
Cardiomyocyte	AL390728.6	0.001242	-0.0462199	-0.0108921	-0.0815477	0.00415206	-1.20508	1.20508	0.0265328	0.0503686	-0.924744	FALSE	FALSE
Cardiomyocyte	AL390774.2	5.40058e-07	-0.0806183	-0.0118294	-0.149407	9.37641e-06	-1.41468	1.41468	0.0275134	0.0592138	-1.1058	FALSE	FALSE
Cardiomyocyte	AL390879.1	0.0105325	0.106247	0.164028	0.0484655	0.0238831	0.793008	-0.793008	0.206322	0.128993	0.677607	FALSE	FALSE
Cardiomyocyte	AL390957.1	0.428866	-0.000921082	0.0300073	-0.0318495	0.491464	0.157877	-0.157877	0.0375497	0.0339066	0.147236	FALSE	FALSE
Cardiomyocyte	AL391097.1	0.00118469	-0.0250211	-0.00884693	-0.0411953	0.0039999	-1.06327	1.06327	0.0163235	0.0282555	-0.791585	FALSE	FALSE
Cardiomyocyte	AL391097.3	7.37979e-07	-0.0595672	-0.0332809	-0.0858535	1.18938e-05	-2.13413	2.13413	0.0141316	0.0488943	-1.79074	FALSE	FALSE
Cardiomyocyte	AL391117.1	0.0101045	-0.00486832	0.0043271	-0.0140637	0.0230714	-0.0716054	0.0716054	0.011536	0.0113022	0.0295407	FALSE	FALSE
Cardiomyocyte	AL391684.1	0.302922	0.000191797	0.0125085	-0.0121249	0.372235	0.200629	-0.200629	0.0221492	0.0167076	0.406746	FALSE	FALSE
Cardiomyocyte	AL391807.1	3.7564e-08	-0.425514	-0.301338	-0.549691	1.29214e-06	-3.12083	3.12083	0.047413	0.251597	-2.40776	FALSE	TRUE
Cardiomyocyte	AL391839.1	9.25388e-05	-0.0703677	-0.0329137	-0.107822	0.000507291	-1.47929	1.47929	0.0273981	0.0592138	-1.11186	FALSE	FALSE
Cardiomyocyte	AL391840.1	0.0104557	-0.0313074	-0.00363387	-0.058981	0.0237499	-0.826073	0.826073	0.023072	0.0334152	-0.53436	FALSE	FALSE
Cardiomyocyte	AL391840.3	0.000238243	-0.0534529	-0.0245211	-0.0823847	0.00108363	-1.46932	1.46932	0.0208225	0.0461916	-1.14949	FALSE	FALSE
Cardiomyocyte	AL442003.1	2.38871e-08	-0.246923	-0.0920788	-0.401768	9.38065e-07	-2.52449	2.52449	0.0453366	0.171744	-1.92152	FALSE	FALSE
Cardiomyocyte	AL442067.3	0.0881562	-0.00780606	0.00183384	-0.017446	0.137269	-0.707051	0.707051	0.00980562	0.0117936	-0.266325	FALSE	FALSE
Cardiomyocyte	AL445183.1	0.18637	-0.0183975	0.00446677	-0.0412618	0.251113	-0.149163	0.149163	0.0247448	0.0228501	0.114921	FALSE	FALSE
Cardiomyocyte	AL445248.1	0.000563112	-0.048137	-0.0227285	-0.0735455	0.00216373	-1.42296	1.42296	0.0196112	0.0432432	-1.14079	FALSE	FALSE
Cardiomyocyte	AL445250.1	0.190287	-0.0298131	0.127105	-0.186731	0.2554	0.0862628	-0.0862628	0.156371	0.152826	0.0330851	FALSE	FALSE
Cardiomyocyte	AL445423.3	0.000299639	-0.0403063	-0.0185874	-0.0620253	0.00130119	-2.03995	2.03995	0.00997866	0.0341523	-1.77507	FALSE	FALSE
Cardiomyocyte	AL445426.1	0.3392	0.0360039	0.169729	-0.0977215	0.407235	0.360578	-0.360578	0.25212	0.205405	0.295635	FALSE	FALSE
Cardiomyocyte	AL445465.2	0.0550694	-0.0217276	0.000168176	-0.0436233	0.0931593	-1.20352	1.20352	0.0162081	0.0316953	-0.967555	FALSE	FALSE
Cardiomyocyte	AL445928.2	2.03411e-08	-0.158638	-0.0687853	-0.248491	8.46689e-07	-3.13455	3.13455	0.016958	0.10344	-2.60876	FALSE	TRUE
Cardiomyocyte	AL449212.1	0.0336259	-0.0144981	-0.000928679	-0.0280676	0.0624042	-0.647899	0.647899	0.0136125	0.0174447	-0.357858	FALSE	FALSE
Cardiomyocyte	AL450384.2	0.0478641	-0.0531689	-0.00633925	-0.0999986	0.0831885	-0.41974	0.41974	0.0764838	0.0904177	-0.24145	FALSE	FALSE
Cardiomyocyte	AL450992.3	0.00253095	-0.0571542	-0.0189232	-0.0953852	0.00738357	-1.60776	1.60776	0.0215147	0.0511057	-1.24816	FALSE	FALSE
Cardiomyocyte	AL450998.2	1.76116e-09	-0.0961392	-0.062864	-0.129414	1.52885e-07	-2.97545	2.97545	0.0109015	0.068059	-2.64225	FALSE	FALSE
Cardiomyocyte	AL450998.3	0.00205409	-0.00325379	0.0105499	-0.0170574	0.00621859	0.246862	-0.246862	0.0181116	0.0137592	0.396512	FALSE	FALSE
Cardiomyocyte	AL451062.1	0.00175137	-0.0230003	-0.00759114	-0.0384095	0.00547227	-1.21483	1.21483	0.0136125	0.0253071	-0.894611	FALSE	FALSE
Cardiomyocyte	AL451070.1	0.00902987	-0.0163818	-1.62457e-05	-0.0327474	0.0210325	-0.920534	0.920534	0.0141893	0.0216216	-0.607671	FALSE	FALSE
Cardiomyocyte	AL512308.1	0.893077	0.0021221	0.0138743	-0.00963013	0.902585	1.09967	-1.09967	0.0170156	0.00835381	1.02635	FALSE	FALSE
Cardiomyocyte	AL512343.2	0.000335846	-0.0365391	-0.0152003	-0.0578779	0.00142721	-1.4634	1.4634	0.0139586	0.0309582	-1.14917	FALSE	FALSE
Cardiomyocyte	AL512380.2	0.67765	-0.00248993	0.0069397	-0.0119196	0.712591	-0.0284419	0.0284419	0.0152852	0.0144963	0.0764519	FALSE	FALSE
Cardiomyocyte	AL512598.2	0.0185376	-0.0681482	-0.0167105	-0.119586	0.0381597	-0.773199	0.773199	0.043087	0.0670762	-0.638546	FALSE	FALSE
Cardiomyocyte	AL512662.2	0.336467	-0.00473493	0.0261789	-0.0356487	0.405007	0.341736	-0.341736	0.0640826	0.0464373	0.464647	FALSE	FALSE
Cardiomyocyte	AL513164.1	0.584272	-0.00554747	0.00862586	-0.0197208	0.630173	-0.0234763	0.0234763	0.0151699	0.0137592	0.14081	FALSE	FALSE
Cardiomyocyte	AL513166.1	0.000567747	-0.331626	-0.18615	-0.477102	0.002179	-1.36993	1.36993	0.139586	0.285504	-1.03236	FALSE	FALSE
Cardiomyocyte	AL513188.1	0.00078042	-0.0759696	-0.0373396	-0.1146	0.00283369	-1.3504	1.3504	0.034435	0.0727273	-1.07862	FALSE	FALSE
Cardiomyocyte	AL513327.1	0.000365759	-0.40266	-0.182374	-0.622946	0.00152486	-1.50041	1.50041	0.150603	0.289681	-0.943715	FALSE	FALSE
Cardiomyocyte	AL513548.4	0.000615756	0.00441258	0.0147529	-0.00592772	0.00232405	0.629686	-0.629686	0.0190921	0.00933661	1.03201	FALSE	TRUE
Cardiomyocyte	AL513550.1	0.00078922	-0.0623561	-0.032089	-0.0926232	0.00285935	-0.883562	0.883562	0.0486243	0.0759214	-0.642828	FALSE	FALSE
Cardiomyocyte	AL583785.1	0.000118311	-0.0285379	-0.00518359	-0.0518922	0.000615093	-1.1983	1.1983	0.0112476	0.0233415	-1.05328	FALSE	FALSE
Cardiomyocyte	AL583808.1	0.000510565	-0.0275225	-0.0120202	-0.0430248	0.00199968	-1.7603	1.7603	0.00917114	0.0260442	-1.50579	FALSE	FALSE
Cardiomyocyte	AL583824.1	0.109796	-0.0653808	0.0213045	-0.152066	0.163665	-0.220942	0.220942	0.0776951	0.0771499	0.0101598	FALSE	FALSE
Cardiomyocyte	AL589645.1	0.321467	0.00374951	0.0124909	-0.00499191	0.390621	0.61795	-0.61795	0.012978	0.00786241	0.723028	FALSE	FALSE
Cardiomyocyte	AL589666.1	0.0370257	-0.0218163	-0.00336809	-0.0402646	0.0673588	-0.763435	0.763435	0.0249178	0.0351351	-0.495737	FALSE	FALSE
Cardiomyocyte	AL589693.1	0.00209304	-0.0553753	-0.0050855	-0.105665	0.00632273	-3.53826	3.53826	0.00357617	0.0412776	-3.52887	FALSE	FALSE
Cardiomyocyte	AL589743.1	0.803742	-0.0125435	0.0287482	-0.0538351	0.823654	-0.443826	0.443826	0.0189768	0.0257985	-0.443055	FALSE	FALSE
Cardiomyocyte	AL589843.1	0.622767	-0.0208457	0.0213788	-0.0630702	0.664839	-0.0387023	0.0387023	0.0965565	0.0941032	0.0371297	FALSE	FALSE
Cardiomyocyte	AL589935.1	0.00976892	-0.0117279	0.00632885	-0.0297846	0.0224379	-0.110625	0.110625	0.0168426	0.0169533	-0.00945347	FALSE	FALSE
Cardiomyocyte	AL590004.3	0.143038	0.00976274	0.0227614	-0.00323588	0.203257	2.56551	-2.56551	0.0235912	0.0039312	2.5852	FALSE	FALSE
Cardiomyocyte	AL590006.1	0.000167389	-0.0412854	-0.000954494	-0.0816162	0.000812321	-1.07232	1.07232	0.0196689	0.0339066	-0.78565	FALSE	FALSE
Cardiomyocyte	AL590560.3	0.0283111	-0.00413343	0.00592302	-0.0141899	0.0540772	-0.437024	0.437024	0.0102671	0.0110565	-0.106873	FALSE	FALSE
Cardiomyocyte	AL590617.2	6.07058e-06	-0.0264466	-0.00656126	-0.046332	5.98664e-05	-1.58919	1.58919	0.0126319	0.0275184	-1.12332	FALSE	FALSE
Cardiomyocyte	AL590627.3	6.82972e-05	-0.0156621	-0.006682	-0.0246422	0.000402673	-1.27092	1.27092	0.0089981	0.0174447	-0.955098	FALSE	FALSE
Cardiomyocyte	AL590652.1	0.0212491	0.00887219	0.0151009	0.00264346	0.0426047	1.16804	-1.16804	0.0134971	0.00540541	1.32018	FALSE	FALSE
Cardiomyocyte	AL590807.1	0.00112793	-0.483051	-0.156275	-0.809828	0.00383583	-1.02706	1.02706	0.177655	0.284275	-0.678212	FALSE	FALSE
Cardiomyocyte	AL591002.1	0.013613	-9.67496e-05	0.00975393	-0.00994743	0.0294754	0.869921	-0.869921	0.0166696	0.00663391	1.32928	FALSE	FALSE
Cardiomyocyte	AL591043.2	0.00416762	-0.0227888	-0.00903641	-0.0365412	0.0110915	-0.899491	0.899491	0.0178232	0.0304668	-0.773487	FALSE	FALSE
Cardiomyocyte	AL591242.1	1.64985e-07	-0.0451026	-0.0171131	-0.0730921	3.84626e-06	-2.34775	2.34775	0.00917114	0.0348894	-1.92762	FALSE	FALSE
Cardiomyocyte	AL591441.1	0.300329	-0.00169153	0.0071558	-0.0105389	0.369642	0.891456	-0.891456	0.0117667	0.00589681	0.996709	FALSE	FALSE
Cardiomyocyte	AL591501.1	0.0116135	-0.0331442	0.0579423	-0.124231	0.0258676	0.18176	-0.18176	0.0984599	0.0941032	0.0652932	FALSE	FALSE
Cardiomyocyte	AL591519.1	0.487723	0.0020432	0.0115416	-0.00745524	0.545289	0.781975	-0.781975	0.0143623	0.00786241	0.869248	FALSE	FALSE
Cardiomyocyte	AL591684.2	0.396978	0.0126303	0.0759496	-0.0506889	0.462691	0.0707408	-0.0707408	0.156255	0.128501	0.282124	FALSE	FALSE
Cardiomyocyte	AL591806.4	0.459055	0.0148176	0.0395683	-0.00993298	0.519488	1.23925	-1.23925	0.0382996	0.0174447	1.13454	FALSE	FALSE
Cardiomyocyte	AL591848.4	0.0759147	0.0202013	0.0362036	0.00419903	0.121036	1.59345	-1.59345	0.0344927	0.0110565	1.6414	FALSE	FALSE
Cardiomyocyte	AL591895.1	0.452065	-0.0102018	0.0125188	-0.0329223	0.512809	0.0039465	-0.0039465	0.0489127	0.0432432	0.177735	FALSE	FALSE
Cardiomyocyte	AL592043.1	7.19459e-05	-0.0219942	0.000256938	-0.0442454	0.000418574	-0.736094	0.736094	0.017304	0.0230958	-0.416524	FALSE	FALSE
Cardiomyocyte	AL592183.1	0.00328878	-0.233404	-0.0713322	-0.395475	0.00912437	-0.978557	0.978557	0.165542	0.24398	-0.559568	FALSE	FALSE
Cardiomyocyte	AL592295.3	4.42405e-06	-0.071164	-0.0287708	-0.113557	4.7005e-05	-1.67706	1.67706	0.0235912	0.0577396	-1.29131	FALSE	FALSE
Cardiomyocyte	AL592295.4	0.482542	-0.00597699	0.0185232	-0.0304772	0.540417	0.0792954	-0.0792954	0.0437215	0.0356265	0.295391	FALSE	FALSE
Cardiomyocyte	AL592429.2	0.00251034	-0.0106584	0.00758193	-0.0288986	0.00734457	-0.233194	0.233194	0.0177655	0.0194103	-0.127748	FALSE	FALSE
Cardiomyocyte	AL603839.3	0.0121123	-0.0471865	-0.0151813	-0.0791917	0.0267888	-0.370696	0.370696	0.0660437	0.0756757	-0.196408	FALSE	FALSE
Cardiomyocyte	AL603840.1	0.0290412	-0.082552	-0.0128906	-0.152213	0.0552399	-0.733801	0.733801	0.0457403	0.0714988	-0.644452	FALSE	FALSE
Cardiomyocyte	AL606489.1	0.000239611	-0.0414276	-0.00415089	-0.0787044	0.0010887	-0.815066	0.815066	0.0303974	0.0427518	-0.492038	FALSE	FALSE
Cardiomyocyte	AL606760.2	9.51968e-05	-0.0147334	-0.00339501	-0.0260718	0.000519488	-1.01045	1.01045	0.00997866	0.0174447	-0.805872	FALSE	FALSE
Cardiomyocyte	AL627232.1	0.00360445	-0.0169212	-0.00600004	-0.0278424	0.00986124	-1.41028	1.41028	0.00847898	0.0184275	-1.1199	FALSE	FALSE
Cardiomyocyte	AL645465.1	0.031726	-0.0233708	-0.00379742	-0.0429441	0.0594215	-1.29483	1.29483	0.0141893	0.0304668	-1.10244	FALSE	FALSE
Cardiomyocyte	AL645568.1	0.227907	-0.0598133	0.0109948	-0.130621	0.295842	-0.133394	0.133394	0.134914	0.135135	-0.00236524	FALSE	FALSE
Cardiomyocyte	AL645924.2	6.39865e-08	-0.0725688	-0.0500427	-0.095095	1.91019e-06	-2.81224	2.81224	0.00917114	0.0545455	-2.57229	FALSE	FALSE
Cardiomyocyte	AL645929.3	0.189955	-0.00986528	0.0122727	-0.0320033	0.255032	-0.108034	0.108034	0.028494	0.0243243	0.228257	FALSE	FALSE
Cardiomyocyte	AL645933.5	0.247259	-0.00843176	0.00374607	-0.0206096	0.316203	-0.308227	0.308227	0.0166696	0.0191646	-0.20123	FALSE	FALSE
Cardiomyocyte	AL646090.2	0.00822654	-0.044596	-0.00114722	-0.0880447	0.0194602	-0.459335	0.459335	0.0325893	0.0398034	-0.288497	FALSE	FALSE
Cardiomyocyte	AL662884.5	0.634546	-4.73929e-05	0.0132383	-0.0133331	0.675229	0.240672	-0.240672	0.0190921	0.0135135	0.498574	FALSE	FALSE
Cardiomyocyte	AL669831.3	0.027886	-0.289439	-0.044485	-0.534393	0.0534042	-1.13289	1.13289	0.104689	0.202948	-0.954998	FALSE	TRUE
Cardiomyocyte	AL669970.3	0.00229986	-0.0252353	0.00141708	-0.0518877	0.00682102	-1.2172	1.2172	0.0102094	0.0206388	-1.01547	FALSE	FALSE
Cardiomyocyte	AL683813.2	0.162149	0.0189728	0.0542957	-0.0163502	0.225027	0.340238	-0.340238	0.0825402	0.0611794	0.432052	FALSE	FALSE
Cardiomyocyte	AL691432.1	0.000598057	-0.0652855	-0.0289452	-0.101626	0.0022722	-1.57967	1.57967	0.02561	0.0621622	-1.27933	FALSE	FALSE
Cardiomyocyte	AL691447.2	0.0564015	0.000609406	0.0145278	-0.013309	0.0949621	-0.226075	0.226075	0.0151699	0.0154791	-0.0291145	FALSE	FALSE
Cardiomyocyte	AL713852.1	1.50663e-05	-0.141774	-0.0675462	-0.216001	0.000120656	-2.31098	2.31098	0.0316664	0.109337	-1.78775	FALSE	FALSE
Cardiomyocyte	AL731563.4	0.0055769	0.0110529	0.0171201	0.00498573	0.0140879	1.92922	-1.92922	0.012978	0.0036855	1.81614	FALSE	FALSE
Cardiomyocyte	AL731577.2	1.90685e-07	0.368157	0.443087	0.293227	4.30838e-06	2.20398	-2.20398	0.292842	0.0818182	1.83963	FALSE	FALSE
Cardiomyocyte	AL731769.2	0.0383518	-0.0232746	-0.00164196	-0.0449072	0.0693127	-0.849782	0.849782	0.0242256	0.0388206	-0.680289	FALSE	FALSE
Cardiomyocyte	AL732509.1	0.230486	-0.0420084	0.0108469	-0.0948637	0.29831	-0.201087	0.201087	0.0790794	0.0818182	-0.0491191	FALSE	FALSE
Cardiomyocyte	AL807742.1	0.0156417	-0.0433504	-0.00938833	-0.0773125	0.0331714	-1.18762	1.18762	0.0208225	0.0432432	-1.05433	FALSE	FALSE
Cardiomyocyte	AL807761.4	9.4932e-06	-0.0130278	0.00460666	-0.0306623	8.44089e-05	-0.165705	0.165705	0.0168426	0.0154791	0.121791	FALSE	FALSE
Cardiomyocyte	AL845321.1	0.000296583	-0.112997	0.0183025	-0.244297	0.00129156	-1.48647	1.48647	0.0346657	0.0727273	-1.06899	TRUE	FALSE
Cardiomyocyte	AL929472.2	8.69012e-05	-0.0863016	-0.0440032	-0.1286	0.000482398	-2.09977	2.09977	0.0207072	0.0695332	-1.74757	FALSE	FALSE
Cardiomyocyte	ALAD	0.0579931	-0.0174608	-0.000493969	-0.0344277	0.0971953	-1.06268	1.06268	0.0117667	0.0206388	-0.810646	FALSE	FALSE
Cardiomyocyte	ALAS1	0.0762116	0.0113384	0.0243704	-0.00169359	0.121392	0.654987	-0.654987	0.0266482	0.0164619	0.694906	FALSE	FALSE
Cardiomyocyte	ALCAM	0.374056	0.0262132	0.0680841	-0.0156577	0.441236	1.4355	-1.4355	0.0536425	0.0238329	1.17042	FALSE	FALSE
Cardiomyocyte	ALDH18A1	0.011174	0.0673818	0.111852	0.0229113	0.0250579	0.638734	-0.638734	0.0990367	0.0597052	0.730108	FALSE	FALSE
Cardiomyocyte	ALDH1A1	0.0126192	-0.113065	0.0106094	-0.23674	0.0276963	-0.400339	0.400339	0.134856	0.147174	-0.126107	FALSE	FALSE
Cardiomyocyte	ALDH1A2	0.904901	-0.0123785	0.110953	-0.13571	0.913346	0.142145	-0.142145	0.290016	0.25602	0.179876	FALSE	FALSE
Cardiomyocyte	ALDH1A3	0.00169388	0.0750024	0.120263	0.0297421	0.00532793	2.04514	-2.04514	0.0541039	0.0154791	1.80541	FALSE	FALSE
Cardiomyocyte	ALDH1L1	8.78814e-05	-0.145902	-0.0361628	-0.255641	0.000486487	-1.98414	1.98414	0.0355309	0.109828	-1.6281	TRUE	FALSE
Cardiomyocyte	ALDH1L2	0.196056	0.0469119	0.128664	-0.0348402	0.261811	0.520641	-0.520641	0.14968	0.100246	0.57834	FALSE	FALSE
Cardiomyocyte	ALDH2	0.0317226	-0.0860163	-0.0143658	-0.157667	0.0594215	-0.494698	0.494698	0.101286	0.116953	-0.207494	FALSE	FALSE
Cardiomyocyte	ALDH3A2	0.0866404	-0.0262077	0.0635528	-0.115968	0.13526	0.375194	-0.375194	0.14322	0.097543	0.55412	FALSE	FALSE
Cardiomyocyte	ALDH5A1	0.333711	0.00354705	0.0175697	-0.0104756	0.402166	0.648531	-0.648531	0.0300513	0.0176904	0.764461	FALSE	FALSE
Cardiomyocyte	ALDH6A1	0.0275926	-0.0677513	-0.00355842	-0.131944	0.0529963	-0.765792	0.765792	0.0502971	0.0683047	-0.44151	FALSE	FALSE
Cardiomyocyte	ALDH7A1	1.45196e-05	-0.234774	-0.123663	-0.345885	0.000117682	-1.43456	1.43456	0.0994982	0.190909	-0.940144	FALSE	FALSE
Cardiomyocyte	ALDH8A1	0.107599	0.00347936	0.00840742	-0.00144869	0.161228	0.427689	-0.427689	0.0109015	0.00737101	0.564598	FALSE	FALSE
Cardiomyocyte	ALDH9A1	0.508273	0.00092971	0.0273524	-0.025493	0.56349	0.187158	-0.187158	0.0554883	0.041769	0.409749	FALSE	FALSE
Cardiomyocyte	ALG1	0.0332952	0.0132397	0.0229567	0.0035227	0.0618601	0.883241	-0.883241	0.0263021	0.0130221	1.01422	FALSE	FALSE
Cardiomyocyte	ALG10	0.00381206	0.0142421	0.0216843	0.00679986	0.0103222	1.62108	-1.62108	0.019842	0.00540541	1.87608	FALSE	FALSE
Cardiomyocyte	ALG10B	0.00549104	0.0252809	0.0392424	0.0113193	0.0139014	1.85413	-1.85413	0.0370306	0.0100737	1.87812	FALSE	FALSE
Cardiomyocyte	ALG11	0.306443	-0.00924313	0.00697635	-0.0254626	0.375687	-0.179769	0.179769	0.0483936	0.0479115	0.0144431	FALSE	FALSE
Cardiomyocyte	ALG12	0.00666244	-0.0282989	-0.00660359	-0.0499942	0.0163555	-0.82405	0.82405	0.0258984	0.0378378	-0.546968	FALSE	FALSE
Cardiomyocyte	ALG13	0.00073593	0.165073	0.236035	0.094112	0.00269664	0.65791	-0.65791	0.378555	0.261916	0.531394	FALSE	FALSE
Cardiomyocyte	ALG13-AS1	2.1719e-06	-0.100344	-0.0226709	-0.178017	2.77966e-05	-1.4188	1.4188	0.0407222	0.0840295	-1.04508	FALSE	FALSE
Cardiomyocyte	ALG14	0.182629	-0.0297347	0.00219235	-0.0616617	0.247107	-0.175463	0.175463	0.098633	0.102703	-0.0583321	FALSE	FALSE
Cardiomyocyte	ALG1L2	0.0290498	-0.0172987	-0.00226643	-0.032331	0.0552482	-1.15046	1.15046	0.0119975	0.0226044	-0.913876	FALSE	FALSE
Cardiomyocyte	ALG2	0.107179	0.0126289	0.0260352	-0.000777488	0.160725	0.417184	-0.417184	0.0346657	0.0226044	0.616906	FALSE	FALSE
Cardiomyocyte	ALG3	0.00030906	-0.0393171	-0.0210164	-0.0576179	0.00133226	-1.45164	1.45164	0.0181692	0.0412776	-1.18386	FALSE	FALSE
Cardiomyocyte	ALG5	0.00629032	0.0282149	0.0492052	0.0072247	0.0155782	0.412327	-0.412327	0.112188	0.0825553	0.442483	FALSE	FALSE
Cardiomyocyte	ALG6	0.0702634	0.0403427	0.0735917	0.00709371	0.113604	0.770323	-0.770323	0.0922882	0.0515971	0.838857	FALSE	FALSE
Cardiomyocyte	ALG8	0.567291	-0.0188766	0.0233318	-0.0610851	0.615374	-0.230062	0.230062	0.0947684	0.101229	-0.0951373	FALSE	FALSE
Cardiomyocyte	ALK	0.000323587	-0.0486173	-0.0232533	-0.0739813	0.00138408	-1.58572	1.58572	0.0159197	0.0405405	-1.34855	FALSE	FALSE
Cardiomyocyte	ALKBH1	0.0515331	-0.0261232	-0.00491089	-0.0473356	0.0882173	-0.243206	0.243206	0.0798869	0.0859951	-0.106294	FALSE	FALSE
Cardiomyocyte	ALKBH2	3.34842e-07	-0.0763254	-0.0546202	-0.0980306	6.58026e-06	-2.49473	2.49473	0.0140163	0.0628993	-2.16594	FALSE	FALSE
Cardiomyocyte	ALKBH3	0.328873	-0.0102389	0.00767403	-0.0281517	0.397716	-0.0562078	0.0562078	0.0648901	0.0609337	0.0907594	FALSE	FALSE
Cardiomyocyte	ALKBH4	3.20098e-05	-0.0320122	-0.0191497	-0.0448747	0.000218957	-1.66561	1.66561	0.0127473	0.0321867	-1.33627	FALSE	FALSE
Cardiomyocyte	ALKBH5	0.00169039	0.0656126	0.0985356	0.0326895	0.00531951	0.785516	-0.785516	0.121186	0.0673219	0.848075	FALSE	FALSE
Cardiomyocyte	ALKBH8	0.203089	0.0109764	0.0286884	-0.00673564	0.26916	0.364253	-0.364253	0.0618908	0.0444717	0.476835	FALSE	FALSE
Cardiomyocyte	ALMS1	2.574e-05	0.141041	0.187625	0.0944577	0.000184486	0.729207	-0.729207	0.27623	0.174201	0.665113	FALSE	FALSE
Cardiomyocyte	ALMS1P1	0.30456	-0.00364837	0.00727939	-0.0145761	0.373656	-0.0406473	0.0406473	0.0151699	0.0132678	0.193278	FALSE	FALSE
Cardiomyocyte	ALOX12	4.90049e-05	-0.0142409	-0.00144889	-0.0270328	0.000306746	-0.80336	0.80336	0.0107862	0.0154791	-0.521139	FALSE	FALSE
Cardiomyocyte	ALOX12-AS1	0.885812	0.00183897	0.0472765	-0.0435986	0.896272	0.339276	-0.339276	0.0889427	0.0665848	0.417684	FALSE	FALSE
Cardiomyocyte	ALOX12P2	3.65191e-05	-0.1372	-0.0028309	-0.271569	0.000243123	-1.22061	1.22061	0.0534695	0.0958231	-0.841658	FALSE	FALSE
Cardiomyocyte	ALPK1	0.000149804	0.196724	0.262127	0.131321	0.00074456	1.0714	-1.0714	0.296591	0.152826	0.95659	FALSE	FALSE
Cardiomyocyte	ALPK3	0.232783	0.0205303	0.05813	-0.0170695	0.300927	1.12817	-1.12817	0.039857	0.0194103	1.03801	FALSE	FALSE
Cardiomyocyte	ALS2	0.0250292	0.0819818	0.142464	0.0214997	0.0488974	0.67068	-0.67068	0.221434	0.136364	0.699417	FALSE	FALSE
Cardiomyocyte	ALS2CL	0.172964	-0.00272103	0.00858818	-0.0140302	0.236939	0.0429297	-0.0429297	0.014247	0.0130221	0.129693	FALSE	FALSE
Cardiomyocyte	AMBRA1	1.87936e-06	0.369674	0.462728	0.276619	2.46258e-05	1.05778	-1.05778	0.447713	0.267813	0.741347	FALSE	FALSE
Cardiomyocyte	AMD1	0.00266113	0.0823385	0.125596	0.0390808	0.00768518	0.906985	-0.906985	0.135375	0.0742015	0.867444	FALSE	FALSE
Cardiomyocyte	AMDHD2	1.77582e-06	-0.0382872	-0.0235107	-0.0530637	2.36925e-05	-1.98454	1.98454	0.0092865	0.0309582	-1.73712	FALSE	TRUE
Cardiomyocyte	AMER1	0.0165292	0.00865101	0.0139333	0.0033687	0.0347884	1.90256	-1.90256	0.0116514	0.0031941	1.86702	FALSE	FALSE
Cardiomyocyte	AMFR	2.57654e-06	0.140303	0.177161	0.103446	3.17092e-05	1.40638	-1.40638	0.158274	0.0616708	1.35977	FALSE	FALSE
Cardiomyocyte	AMIGO2	0.0128222	-0.0101049	-0.00304211	-0.0171678	0.0280808	-0.868554	0.868554	0.0107862	0.0159705	-0.566227	FALSE	FALSE
Cardiomyocyte	AMMECR1	0.321045	-0.0242457	0.0140969	-0.0625883	0.390216	-0.0244824	0.0244824	0.106997	0.0997543	0.101114	FALSE	FALSE
Cardiomyocyte	AMMECR1L	0.016943	0.0276483	0.0512104	0.00408613	0.0355256	0.402266	-0.402266	0.0776374	0.0530713	0.548822	FALSE	FALSE
Cardiomyocyte	AMN1	0.00937286	-0.0385349	-0.00450048	-0.0725694	0.0216974	-0.496204	0.496204	0.0435485	0.0513514	-0.23778	FALSE	FALSE
Cardiomyocyte	AMOT	0.219184	0.0297009	0.0660349	-0.0066331	0.286264	1.28347	-1.28347	0.0749265	0.0287469	1.38207	FALSE	FALSE
Cardiomyocyte	AMOTL1	5.55925e-06	0.429614	0.543672	0.315556	5.60813e-05	1.89397	-1.89397	0.33962	0.11941	1.508	FALSE	FALSE
Cardiomyocyte	AMOTL2	0.995228	-0.000641103	0.0165532	-0.0178354	0.995832	0.825765	-0.825765	0.0243987	0.0120393	1.01905	FALSE	FALSE
Cardiomyocyte	AMPD2	0.387755	-0.00464344	0.008701	-0.0179879	0.454054	-0.387609	0.387609	0.0194959	0.022113	-0.181727	FALSE	FALSE
Cardiomyocyte	AMPD3	0.558404	-0.00515658	0.0128072	-0.0231204	0.607932	0.371383	-0.371383	0.0208802	0.0167076	0.321629	FALSE	FALSE
Cardiomyocyte	AMPH	0.00557043	0.183098	0.295595	0.0706006	0.0140772	1.48422	-1.48422	0.218492	0.0918919	1.24957	FALSE	FALSE
Cardiomyocyte	AMY2B	0.000532553	-0.0963214	-0.0357951	-0.156848	0.0020686	-0.89117	0.89117	0.0624676	0.0955774	-0.613562	FALSE	FALSE
Cardiomyocyte	AMYH02020865.1	6.25384e-05	-0.0575872	0.00724247	-0.122417	0.000374238	-1.13239	1.13239	0.0308589	0.0528256	-0.775551	TRUE	FALSE
Cardiomyocyte	AMZ1	0.0193567	-0.115465	-0.0151563	-0.215774	0.039458	-0.52045	0.52045	0.108842	0.123833	-0.186155	FALSE	FALSE
Cardiomyocyte	AMZ2	0.222089	-0.00688986	0.00109993	-0.0148796	0.289515	-0.478883	0.478883	0.0149391	0.0184275	-0.302764	FALSE	FALSE
Cardiomyocyte	AMZ2P1	6.26531e-06	-0.0315924	-0.00829095	-0.0548939	6.13424e-05	-1.2954	1.2954	0.0143047	0.0289926	-1.0192	FALSE	FALSE
Cardiomyocyte	ANAPC1	0.498111	0.0100449	0.047949	-0.0278591	0.554789	0.190174	-0.190174	0.13849	0.115725	0.259083	FALSE	FALSE
Cardiomyocyte	ANAPC11	0.00895952	-0.0329334	-0.00937482	-0.056492	0.0208982	-1.44982	1.44982	0.0124012	0.0309582	-1.31984	FALSE	FALSE
Cardiomyocyte	ANAPC13	1.58167e-05	-0.0316881	-0.0192253	-0.044151	0.000125346	-1.203	1.203	0.0175924	0.0351351	-0.997959	FALSE	FALSE
Cardiomyocyte	ANAPC16	0.0219666	-0.147913	-0.0211975	-0.274628	0.0438502	-0.392978	0.392978	0.223856	0.238329	-0.0903818	FALSE	FALSE
Cardiomyocyte	ANAPC2	0.177008	-0.00460654	0.00392397	-0.013137	0.241158	-0.460246	0.460246	0.0127473	0.0144963	-0.185494	FALSE	FALSE
Cardiomyocyte	ANAPC4	0.00779053	0.0933499	0.147167	0.0395333	0.0186326	0.685609	-0.685609	0.209263	0.126781	0.722978	FALSE	FALSE
Cardiomyocyte	ANAPC5	0.325806	0.0279503	0.105058	-0.0491569	0.39473	0.178597	-0.178597	0.29786	0.242998	0.293693	FALSE	FALSE
Cardiomyocyte	ANAPC7	0.107813	-0.0372509	0.000741597	-0.0752434	0.161406	-0.443823	0.443823	0.0755609	0.0857494	-0.182486	FALSE	FALSE
Cardiomyocyte	ANGEL1	0.443039	-0.0231519	0.0127023	-0.0590061	0.504479	-0.201947	0.201947	0.088539	0.0918919	-0.0536251	FALSE	FALSE
Cardiomyocyte	ANGEL2	0.0342536	-0.0845692	-0.0221882	-0.14695	0.0633909	-0.426106	0.426106	0.155275	0.171499	-0.143374	FALSE	FALSE
Cardiomyocyte	ANGPT1	0.101949	-0.295377	-0.0245874	-0.566166	0.154512	-0.273474	0.273474	0.252639	0.287224	-0.185098	FALSE	FALSE
Cardiomyocyte	ANGPT2	1.97167e-05	-0.263325	-0.0810914	-0.445558	0.00014995	-1.9151	1.9151	0.0697929	0.178624	-1.35577	FALSE	FALSE
Cardiomyocyte	ANGPTL1	2.80463e-06	-0.359698	-0.174769	-0.544628	3.38893e-05	-2.33711	2.33711	0.0800023	0.253317	-1.66283	FALSE	FALSE
Cardiomyocyte	ANGPTL2	0.00964232	0.0558864	0.113113	-0.00134037	0.0222198	1.15441	-1.15441	0.133183	0.0599509	1.15156	FALSE	FALSE
Cardiomyocyte	ANGPTL4	0.0393689	-0.0810516	0.00198844	-0.164092	0.0707825	-1.54796	1.54796	0.0467209	0.105405	-1.17381	FALSE	FALSE
Cardiomyocyte	ANGPTL5	0.01318	-0.0398941	-0.0102672	-0.069521	0.028698	-1.12173	1.12173	0.0267059	0.0476658	-0.835798	FALSE	FALSE
Cardiomyocyte	ANK2	0.00136608	0.278851	0.473335	0.0843657	0.00447838	1.36778	-1.36778	0.348099	0.180835	0.944823	TRUE	FALSE
Cardiomyocyte	ANK2-AS1	0.00190256	-0.00735682	0.0175845	-0.0322982	0.00584365	1.01236	-1.01236	0.0348965	0.0169533	1.04151	TRUE	FALSE
Cardiomyocyte	ANK3	0.778839	-0.0242582	0.231402	-0.279919	0.800685	0.826504	-0.826504	0.23222	0.143489	0.694553	TRUE	FALSE
Cardiomyocyte	ANKAR	1.24563e-05	-0.37745	-0.25244	-0.502459	0.000104605	-0.830118	0.830118	0.278826	0.365111	-0.38897	FALSE	FALSE
Cardiomyocyte	ANKDD1A	0.715857	0.0190391	0.0711599	-0.0330817	0.745814	0.0689808	-0.0689808	0.11438	0.101229	0.176215	FALSE	FALSE
Cardiomyocyte	ANKDD1B	0.531583	-0.00547747	0.0171145	-0.0280695	0.584228	0.119017	-0.119017	0.0365115	0.0289926	0.332665	FALSE	FALSE
Cardiomyocyte	ANKFN1	0.504422	0.00655728	0.037146	-0.0240314	0.560162	0.444741	-0.444741	0.0433178	0.0309582	0.484636	FALSE	FALSE
Cardiomyocyte	ANKFY1	5.80749e-05	0.140775	0.189216	0.0923338	0.000354439	0.794396	-0.794396	0.262271	0.1543	0.765325	FALSE	FALSE
Cardiomyocyte	ANKH	4.44488e-05	0.531977	0.709398	0.354556	0.000284572	1.71245	-1.71245	0.378555	0.165848	1.19064	FALSE	FALSE
Cardiomyocyte	ANKHD1-EIF4EBP3	0.118342	-0.0176569	-0.000507506	-0.0348063	0.173869	-0.428489	0.428489	0.0335121	0.0398034	-0.248209	FALSE	FALSE
Cardiomyocyte	ANKIB1	6.94699e-05	0.196566	0.264796	0.128336	0.000407947	0.70503	-0.70503	0.394474	0.263391	0.582727	FALSE	FALSE
Cardiomyocyte	ANKLE2	0.0189994	0.136821	0.2235	0.0501414	0.038922	0.654727	-0.654727	0.190575	0.121376	0.650877	FALSE	FALSE
Cardiomyocyte	ANKMY1	0.802941	-0.00740149	0.0339837	-0.0487866	0.822897	0.114796	-0.114796	0.101344	0.0835381	0.278754	FALSE	FALSE
Cardiomyocyte	ANKMY2	0.0670806	0.0509587	0.0970989	0.00481846	0.109383	0.926255	-0.926255	0.109823	0.055774	0.977516	FALSE	FALSE
Cardiomyocyte	ANKRA2	0.000354914	-0.0828886	-0.0432608	-0.122516	0.00148824	-0.90635	0.90635	0.0639672	0.0972973	-0.605067	FALSE	FALSE
Cardiomyocyte	ANKRD10	0.10899	0.138264	0.271171	0.00535754	0.162703	0.451612	-0.451612	0.403472	0.300983	0.422789	FALSE	FALSE
Cardiomyocyte	ANKRD11	9.69348e-10	0.984724	1.15284	0.816612	1.03988e-07	1.93321	-1.93321	0.731672	0.379853	0.945758	FALSE	FALSE
Cardiomyocyte	ANKRD12	0.109945	-0.0317325	0.021133	-0.0845981	0.163831	-0.0254991	0.0254991	0.258234	0.234152	0.141231	FALSE	FALSE
Cardiomyocyte	ANKRD13A	0.0947082	0.0277968	0.0686143	-0.0130206	0.145428	0.397939	-0.397939	0.0946531	0.0683047	0.470665	FALSE	FALSE
Cardiomyocyte	ANKRD13C	0.01295	0.101665	0.174101	0.0292288	0.0282919	0.410905	-0.410905	0.31303	0.237346	0.399306	FALSE	FALSE
Cardiomyocyte	ANKRD13D	0.00453713	-0.128361	-0.0559804	-0.200743	0.0119008	-0.687585	0.687585	0.122686	0.161425	-0.395899	FALSE	FALSE
Cardiomyocyte	ANKRD16	0.139363	0.00983403	0.0409264	-0.0212583	0.198734	0.34997	-0.34997	0.0869239	0.0616708	0.495167	FALSE	FALSE
Cardiomyocyte	ANKRD17	0.00098873	0.455141	0.657796	0.252486	0.00342512	0.889961	-0.889961	0.648613	0.467813	0.471425	FALSE	FALSE
Cardiomyocyte	ANKRD20A11P	0.655892	-0.00513055	0.00784997	-0.0181111	0.694081	-0.423793	0.423793	0.0117091	0.0117936	-0.0103802	FALSE	FALSE
Cardiomyocyte	ANKRD23	0.00793078	-0.0639098	-0.000796614	-0.127023	0.0188995	-0.457758	0.457758	0.0782719	0.087715	-0.164329	FALSE	FALSE
Cardiomyocyte	ANKRD26	0.228283	0.0101728	0.0917985	-0.0714529	0.296236	0.177876	-0.177876	0.228413	0.185504	0.300198	FALSE	FALSE
Cardiomyocyte	ANKRD27	0.016347	0.0508174	0.0859107	0.015724	0.0344622	0.623782	-0.623782	0.104978	0.065602	0.678273	FALSE	FALSE
Cardiomyocyte	ANKRD28	0.132827	0.115085	0.218734	0.0114349	0.191213	0.788692	-0.788692	0.287535	0.184521	0.639955	FALSE	FALSE
Cardiomyocyte	ANKRD31	0.293629	0.00528607	0.0112865	-0.000714373	0.363252	0.685027	-0.685027	0.0136702	0.00884521	0.628065	FALSE	FALSE
Cardiomyocyte	ANKRD33B	0.470306	0.0339848	0.109785	-0.0418152	0.529541	1.02541	-1.02541	0.139355	0.0685504	1.02353	FALSE	FALSE
Cardiomyocyte	ANKRD35	4.00941e-05	-0.055241	-0.0276482	-0.0828338	0.000262579	-1.66251	1.66251	0.0172464	0.0452088	-1.39031	FALSE	FALSE
Cardiomyocyte	ANKRD36	0.0298832	0.20639	0.339392	0.0733892	0.056556	1.02292	-1.02292	0.325835	0.173956	0.905421	FALSE	FALSE
Cardiomyocyte	ANKRD36B	0.472853	0.00805007	0.0769635	-0.0608633	0.531869	0.244246	-0.244246	0.146854	0.114496	0.359077	FALSE	FALSE
Cardiomyocyte	ANKRD36BP1	8.50659e-09	-0.269769	-0.0710417	-0.468497	4.71615e-07	-3.20321	3.20321	0.0275134	0.169042	-2.61917	FALSE	FALSE
Cardiomyocyte	ANKRD36C	0.595799	0.0394135	0.160413	-0.0815864	0.640871	0.205477	-0.205477	0.273865	0.220393	0.313386	FALSE	FALSE
Cardiomyocyte	ANKRD37	2.99811e-05	-0.0404118	-0.0186197	-0.0622038	0.000208475	-1.89547	1.89547	0.0114207	0.0358722	-1.65122	FALSE	FALSE
Cardiomyocyte	ANKRD40	0.0564436	-0.00706346	0.0146746	-0.0288015	0.0949998	0.052711	-0.052711	0.0520275	0.0432432	0.266798	FALSE	FALSE
Cardiomyocyte	ANKRD42	0.000105348	0.041895	0.0572921	0.0264978	0.000561191	0.907835	-0.907835	0.0739459	0.0395577	0.90251	FALSE	FALSE
Cardiomyocyte	ANKRD44	0.16714	0.173882	0.352139	-0.00437473	0.230499	0.593016	-0.593016	0.489243	0.371253	0.398147	TRUE	FALSE
Cardiomyocyte	ANKRD46	0.912205	0.000320025	0.0389404	-0.0383003	0.920085	0.326656	-0.326656	0.0838092	0.0619165	0.436785	FALSE	FALSE
Cardiomyocyte	ANKRD49	2.60519e-06	-0.135222	-0.089066	-0.181378	3.19291e-05	-1.87901	1.87901	0.0392225	0.110811	-1.49835	FALSE	FALSE
Cardiomyocyte	ANKRD50	7.1235e-05	0.0756056	0.100899	0.050312	0.000415222	1.69985	-1.69985	0.0894618	0.0285012	1.65025	FALSE	FALSE
Cardiomyocyte	ANKRD52	0.210151	0.00432018	0.0271632	-0.0185228	0.276795	0.112351	-0.112351	0.0721001	0.0592138	0.284069	FALSE	FALSE
Cardiomyocyte	ANKRD54	8.39538e-05	-0.0331035	-0.0199265	-0.0462805	0.000470871	-1.49598	1.49598	0.015862	0.0356265	-1.16737	FALSE	FALSE
Cardiomyocyte	ANKRD55	0.000438748	-0.0263798	0.00469731	-0.0574569	0.00176317	-1.08349	1.08349	0.0128627	0.0206388	-0.682171	FALSE	FALSE
Cardiomyocyte	ANKRD6	0.00478805	0.142867	0.216982	0.0687528	0.0124342	0.959442	-0.959442	0.206264	0.119902	0.78264	FALSE	FALSE
Cardiomyocyte	ANKRD7	0.633322	0.00124449	0.00999743	-0.00750844	0.674198	0.417667	-0.417667	0.0125166	0.00835381	0.583335	FALSE	FALSE
Cardiomyocyte	ANKS1A	0.0011113	0.259888	0.365015	0.154761	0.00379102	1.12606	-1.12606	0.382823	0.206634	0.8896	FALSE	FALSE
Cardiomyocyte	ANKS1B	0.00265893	0.262919	0.418827	0.107011	0.00768051	0.979303	-0.979303	0.464383	0.32113	0.532155	FALSE	FALSE
Cardiomyocyte	ANKS3	0.0956957	-0.0382404	3.43729e-05	-0.0765152	0.14669	-0.298496	0.298496	0.10717	0.115725	-0.110802	FALSE	FALSE
Cardiomyocyte	ANKS6	0.00151046	0.0632577	0.093638	0.0328775	0.00485686	1.18293	-1.18293	0.0939609	0.039312	1.25709	FALSE	FALSE
Cardiomyocyte	ANKUB1	3.31023e-05	-0.557384	-0.302253	-0.812515	0.000224684	-1.45658	1.45658	0.190979	0.345946	-0.857134	FALSE	FALSE
Cardiomyocyte	ANKZF1	0.00295507	-0.0531651	-0.0238272	-0.0825031	0.00835127	-0.988399	0.988399	0.0455673	0.070516	-0.629952	FALSE	TRUE
Cardiomyocyte	ANO1	0.363175	0.0270621	0.0694233	-0.0152991	0.430672	1.26578	-1.26578	0.0335121	0.017199	0.962358	FALSE	FALSE
Cardiomyocyte	ANO10	0.0283006	0.137679	0.22634	0.049018	0.054065	0.796303	-0.796303	0.268501	0.16683	0.686544	FALSE	FALSE
Cardiomyocyte	ANO2	0.00031923	-0.0274915	-0.00550043	-0.0494826	0.00136939	-1.04678	1.04678	0.0116514	0.0280098	-1.26543	TRUE	FALSE
Cardiomyocyte	ANO3	8.62656e-07	-0.200011	-0.0355474	-0.364475	1.3423e-05	-2.75045	2.75045	0.0301667	0.138084	-2.19451	FALSE	FALSE
Cardiomyocyte	ANO4	0.749555	-0.00243345	0.0164826	-0.0213496	0.775169	0.122105	-0.122105	0.0261291	0.0250614	0.0601883	FALSE	FALSE
Cardiomyocyte	ANO6	3.78446e-06	0.530592	0.67005	0.391134	4.21756e-05	1.37799	-1.37799	0.499164	0.266585	0.904919	TRUE	FALSE
Cardiomyocyte	ANO7	0.0636597	0.00568555	0.0105534	0.000817717	0.104946	0.58231	-0.58231	0.0129203	0.00810811	0.672207	FALSE	FALSE
Cardiomyocyte	ANOS1	0.655025	0.0374012	0.121321	-0.0465189	0.693386	0.739353	-0.739353	0.106189	0.0673219	0.657488	FALSE	FALSE
Cardiomyocyte	ANOS2P	0.55105	0.0162693	0.0874723	-0.0549336	0.601414	0.454547	-0.454547	0.0661591	0.0447174	0.565101	FALSE	FALSE
Cardiomyocyte	ANP32A	0.000807859	0.0888691	0.132083	0.0456552	0.0029101	0.861303	-0.861303	0.169291	0.0896806	0.916639	FALSE	FALSE
Cardiomyocyte	ANP32AP1	0.00124053	-0.0402563	-0.0105342	-0.0699784	0.00414926	-1.71586	1.71586	0.0136125	0.0348894	-1.35786	FALSE	FALSE
Cardiomyocyte	ANP32B	0.00878084	0.0556227	0.0974535	0.013792	0.0205613	0.530358	-0.530358	0.151987	0.100491	0.596877	FALSE	FALSE
Cardiomyocyte	ANP32E	0.24071	-0.00790998	0.00692288	-0.0227428	0.309147	-0.0557578	0.0557578	0.0636212	0.0599509	0.0857262	FALSE	FALSE
Cardiomyocyte	ANPEP	0.00365558	-0.0233154	-0.000896362	-0.0457345	0.00997631	-1.16365	1.16365	0.0133241	0.02457	-0.882861	FALSE	FALSE
Cardiomyocyte	ANTKMT	1.91981e-07	-0.0826385	-0.0464907	-0.118786	4.32284e-06	-2.80933	2.80933	0.0111323	0.0611794	-2.4583	FALSE	FALSE
Cardiomyocyte	ANTXR1	0.148337	0.130423	0.254853	0.00599267	0.209381	0.66683	-0.66683	0.42839	0.303686	0.496347	FALSE	FALSE
Cardiomyocyte	ANTXR2	0.0446608	0.298965	0.637536	-0.0396054	0.078522	1.35698	-1.35698	0.558574	0.326781	0.773423	FALSE	FALSE
Cardiomyocyte	ANXA1	0.641305	-0.00642031	0.05653	-0.0693706	0.681048	-0.0289787	0.0289787	0.178808	0.162899	0.134434	FALSE	FALSE
Cardiomyocyte	ANXA11	0.0202081	0.118867	0.201895	0.0358399	0.0408778	0.883439	-0.883439	0.249351	0.135135	0.883776	FALSE	FALSE
Cardiomyocyte	ANXA2	0.000674845	0.286849	0.402772	0.170925	0.00250974	0.849626	-0.849626	0.440791	0.286486	0.621629	FALSE	FALSE
Cardiomyocyte	ANXA4	0.310563	0.0407624	0.112769	-0.0312441	0.379891	0.386997	-0.386997	0.259676	0.193612	0.423545	FALSE	FALSE
Cardiomyocyte	ANXA5	0.0361118	0.211001	0.360417	0.0615857	0.0660514	0.638321	-0.638321	0.352772	0.230467	0.614175	FALSE	FALSE
Cardiomyocyte	ANXA6	0.0895837	0.0435929	0.105371	-0.0181849	0.139016	0.392602	-0.392602	0.171771	0.118428	0.536485	FALSE	FALSE
Cardiomyocyte	ANXA7	0.12612	0.0305868	0.0743379	-0.0131643	0.183298	0.273401	-0.273401	0.171195	0.133661	0.357059	FALSE	FALSE
Cardiomyocyte	AOAH	0.00938173	-0.0138253	-0.00376967	-0.0238809	0.0217141	-1.11808	1.11808	0.0095749	0.0203931	-1.09075	TRUE	FALSE
Cardiomyocyte	AOPEP	0.00868154	0.30283	0.496389	0.109271	0.0203629	0.761427	-0.761427	0.508104	0.382801	0.408529	TRUE	FALSE
Cardiomyocyte	AOX1	0.0389568	-0.223511	-0.0443846	-0.402638	0.0702041	-0.866264	0.866264	0.181519	0.256511	-0.498898	FALSE	FALSE
Cardiomyocyte	AOX3P	0.011029	-0.0276096	-0.0101494	-0.0450697	0.0247895	-1.12295	1.12295	0.0188614	0.0361179	-0.937279	FALSE	FALSE
Cardiomyocyte	AP000311.1	4.60866e-07	-0.420112	-0.254405	-0.585818	8.37622e-06	-2.77636	2.77636	0.0592375	0.244963	-2.04798	FALSE	FALSE
Cardiomyocyte	AP000317.2	0.101958	0.0126046	0.0274492	-0.00224002	0.154512	1.24345	-1.24345	0.0289554	0.0100737	1.52324	FALSE	FALSE
Cardiomyocyte	AP000331.1	0.109826	0.0258525	0.0536063	-0.0019013	0.16369	0.365145	-0.365145	0.0463748	0.0331695	0.483483	FALSE	FALSE
Cardiomyocyte	AP000442.1	0.000992084	-0.108363	-0.0471664	-0.169559	0.00343494	-1.17258	1.17258	0.0531811	0.0965602	-0.860516	FALSE	FALSE
Cardiomyocyte	AP000446.1	0.700423	-0.00239943	0.0111698	-0.0159687	0.733041	0.0506575	-0.0506575	0.0325316	0.0321867	0.0153748	FALSE	FALSE
Cardiomyocyte	AP000487.1	0.383679	-0.0213283	0.0131231	-0.0557797	0.450399	-0.0404565	0.0404565	0.052835	0.0484029	0.126398	FALSE	TRUE
Cardiomyocyte	AP000662.1	0.11701	0.00938136	0.0195205	-0.00075775	0.172296	0.540064	-0.540064	0.02163	0.0140049	0.627103	FALSE	FALSE
Cardiomyocyte	AP000688.1	0.192272	-0.00687036	0.00552463	-0.0192653	0.257611	-0.214856	0.214856	0.014247	0.0135135	0.0762539	FALSE	FALSE
Cardiomyocyte	AP000695.2	0.00315736	0.0272957	0.0437154	0.0108759	0.00882842	2.63337	-2.63337	0.0240526	0.0044226	2.44322	FALSE	FALSE
Cardiomyocyte	AP000753.2	0.0440334	-0.0291083	-0.00379116	-0.0544254	0.0776351	-0.775742	0.775742	0.0248601	0.0363636	-0.548663	FALSE	FALSE
Cardiomyocyte	AP000757.1	0.00109714	-0.00868728	0.00919939	-0.0265739	0.00375215	0.32621	-0.32621	0.0205918	0.0142506	0.531046	FALSE	FALSE
Cardiomyocyte	AP000766.1	0.448855	-0.00224838	0.0101393	-0.0146361	0.509606	-0.0459404	0.0459404	0.0228413	0.019656	0.216675	FALSE	FALSE
Cardiomyocyte	AP000769.1	0.00747641	-0.036972	-0.0157728	-0.0581711	0.018035	-0.813712	0.813712	0.0333391	0.0538084	-0.690615	FALSE	FALSE
Cardiomyocyte	AP000779.1	0.000202051	-0.15483	-0.0611253	-0.248534	0.000949451	-1.50208	1.50208	0.0569879	0.120393	-1.07902	FALSE	FALSE
Cardiomyocyte	AP000781.2	0.994945	0.000342193	0.0113125	-0.0106281	0.995624	0.281047	-0.281047	0.0104978	0.0103194	0.0247236	FALSE	FALSE
Cardiomyocyte	AP000787.1	0.036352	-0.0449296	-0.00257724	-0.087282	0.0664046	-0.534019	0.534019	0.0410106	0.0501229	-0.289473	FALSE	FALSE
Cardiomyocyte	AP000829.1	0.0991184	-0.0264264	0.00991545	-0.0627683	0.151024	-0.145432	0.145432	0.0226106	0.0297297	-0.394907	FALSE	FALSE
Cardiomyocyte	AP000866.1	0.0359121	-0.00621692	0.00732369	-0.0197575	0.06575	-0.0504406	0.0504406	0.0141316	0.0120393	0.231175	FALSE	FALSE
Cardiomyocyte	AP000873.2	0.00072439	-0.0716191	-0.0386679	-0.10457	0.00265731	-0.780953	0.780953	0.0660437	0.0953317	-0.529535	FALSE	FALSE
Cardiomyocyte	AP000892.1	0.00686911	-0.0247449	-0.00773694	-0.0417529	0.0167879	-1.11439	1.11439	0.0148815	0.0265356	-0.834414	FALSE	FALSE
Cardiomyocyte	AP000892.4	2.26319e-08	-0.0765913	-0.0359824	-0.1172	8.9678e-07	-2.56228	2.56228	0.0136702	0.0626536	-2.19636	FALSE	FALSE
Cardiomyocyte	AP000919.1	0.00814214	-0.0222639	-0.00658568	-0.0379422	0.0193125	-1.15055	1.15055	0.0155736	0.0285012	-0.871919	FALSE	FALSE
Cardiomyocyte	AP000926.2	0.000975256	-0.129449	-0.060703	-0.198196	0.00338645	-1.30333	1.30333	0.063102	0.120639	-0.934936	FALSE	FALSE
Cardiomyocyte	AP000943.2	0.00208011	-0.0688555	-0.0281811	-0.10953	0.00629087	-1.20992	1.20992	0.0318971	0.060688	-0.927985	FALSE	FALSE
Cardiomyocyte	AP000944.5	0.0855117	-0.0587561	-0.0080813	-0.109431	0.133751	-0.451588	0.451588	0.0832324	0.100737	-0.275378	FALSE	FALSE
Cardiomyocyte	AP000944.7	0.0754497	-0.0370238	-0.00349924	-0.0705484	0.120513	-0.536718	0.536718	0.0524312	0.0638821	-0.284985	FALSE	FALSE
Cardiomyocyte	AP000962.1	1.44143e-10	-0.117584	-0.0667038	-0.168464	2.96152e-08	-3.13492	3.13492	0.0123435	0.0796069	-2.68914	FALSE	FALSE
Cardiomyocyte	AP001007.1	1.45349e-06	0.00518119	0.0157864	-0.00542408	2.03165e-05	0.90503	-0.90503	0.0182846	0.00712531	1.3596	FALSE	FALSE
Cardiomyocyte	AP001011.2	0.000163436	-0.314987	-0.139376	-0.490598	0.000795477	-1.21567	1.21567	0.138836	0.228747	-0.720371	FALSE	FALSE
Cardiomyocyte	AP001057.1	1.08732e-11	-0.137719	-0.0929776	-0.18246	5.73887e-09	-4.71615	4.71615	0.00496049	0.0879607	-4.1483	FALSE	FALSE
Cardiomyocyte	AP001107.1	0.0263913	-0.0145908	-0.0024774	-0.0267042	0.0510457	-0.928274	0.928274	0.0104401	0.0167076	-0.678371	FALSE	FALSE
Cardiomyocyte	AP001107.9	0.883641	0.000895434	0.00931346	-0.00752259	0.894493	0.224854	-0.224854	0.0136702	0.0105651	0.371725	FALSE	FALSE
Cardiomyocyte	AP001160.1	3.5196e-10	-0.0553047	-0.0370037	-0.0736056	5.16013e-08	-3.11493	3.11493	0.00605641	0.0407862	-2.75155	FALSE	FALSE
Cardiomyocyte	AP001172.1	1.19869e-08	-0.0789907	-0.0299928	-0.127989	5.98967e-07	-1.96598	1.96598	0.0208225	0.0611794	-1.5549	FALSE	FALSE
Cardiomyocyte	AP001266.2	7.37514e-05	-0.0166398	-0.00597852	-0.0273011	0.000427382	-1.20638	1.20638	0.00940186	0.0174447	-0.891773	FALSE	FALSE
Cardiomyocyte	AP001267.3	2.28814e-05	-0.0457028	-0.0143265	-0.0770792	0.000168388	-1.12089	1.12089	0.0243987	0.0427518	-0.809183	FALSE	FALSE
Cardiomyocyte	AP001273.2	0.192175	-0.00379114	0.00279694	-0.0103792	0.257515	-0.319255	0.319255	0.011536	0.0125307	-0.119323	FALSE	FALSE
Cardiomyocyte	AP001318.2	0.0988905	-0.0128401	0.000284837	-0.025965	0.150729	-0.564117	0.564117	0.0190344	0.0228501	-0.26359	FALSE	FALSE
Cardiomyocyte	AP001347.1	0.866243	-0.0170197	0.0517214	-0.0857608	0.879304	-0.0371437	0.0371437	0.111323	0.106388	0.0654083	FALSE	FALSE
Cardiomyocyte	AP001432.1	0.606277	-0.00861531	0.0119041	-0.0291347	0.649701	0.0531664	-0.0531664	0.0313203	0.0262899	0.252588	FALSE	FALSE
Cardiomyocyte	AP001439.1	0.020697	-0.0254008	-0.00523349	-0.0455681	0.0416751	-0.690246	0.690246	0.0280902	0.0363636	-0.372429	FALSE	FALSE
Cardiomyocyte	AP001442.1	0.000121672	-0.173079	-0.0638051	-0.282353	0.000627377	-1.88628	1.88628	0.0490858	0.128256	-1.38564	FALSE	FALSE
Cardiomyocyte	AP001453.2	2.47454e-08	-0.0438206	-0.0192202	-0.0684211	9.57525e-07	-1.68516	1.68516	0.0143623	0.0358722	-1.32058	FALSE	FALSE
Cardiomyocyte	AP001528.1	0.383812	-0.088906	0.0490726	-0.226885	0.450489	-0.196064	0.196064	0.204418	0.211548	-0.0494601	FALSE	FALSE
Cardiomyocyte	AP001599.1	9.18534e-06	-0.168402	-0.0384476	-0.298356	8.23374e-05	-1.9572	1.9572	0.0391648	0.104914	-1.42158	FALSE	FALSE
Cardiomyocyte	AP001605.1	0.130468	-0.0135641	0.0032043	-0.0303325	0.188536	-0.481898	0.481898	0.0116514	0.0132678	-0.18743	FALSE	FALSE
Cardiomyocyte	AP001628.1	0.10038	-0.00546968	0.000948002	-0.0118874	0.152577	-0.363887	0.363887	0.011363	0.0137592	-0.276057	FALSE	FALSE
Cardiomyocyte	AP001631.2	0.383144	0.00232279	0.0106301	-0.00598453	0.449906	0.301051	-0.301051	0.0168426	0.0115479	0.544482	FALSE	FALSE
Cardiomyocyte	AP001767.3	0.000352223	-0.119703	-0.0492768	-0.190129	0.00148039	-2.01962	2.01962	0.0291861	0.0886978	-1.60362	FALSE	FALSE
Cardiomyocyte	AP001825.1	4.5093e-08	-0.104497	-0.0123167	-0.196677	1.46206e-06	-2.04969	2.04969	0.0226683	0.0690418	-1.60679	FALSE	FALSE
Cardiomyocyte	AP001831.1	0.027904	-0.0441361	-0.00998191	-0.0782902	0.0534232	-0.447275	0.447275	0.0458557	0.0567568	-0.307692	FALSE	FALSE
Cardiomyocyte	AP001885.3	0.39242	0.00757456	0.0182358	-0.0030867	0.458351	1.34543	-1.34543	0.0203611	0.00687961	1.56542	FALSE	TRUE
Cardiomyocyte	AP001970.1	0.0387031	-0.00623752	0.00721376	-0.0196888	0.0698423	0.182075	-0.182075	0.0145931	0.0103194	0.499923	FALSE	FALSE
Cardiomyocyte	AP001977.1	0.829389	1.55974e-05	0.00562956	-0.00559836	0.846388	-0.120984	0.120984	0.0107862	0.00958231	0.170739	FALSE	FALSE
Cardiomyocyte	AP001992.1	0.00891961	-0.167292	-0.0411419	-0.293441	0.0208382	-1.18972	1.18972	0.102325	0.17715	-0.791819	FALSE	FALSE
Cardiomyocyte	AP002026.1	0.177123	-0.012063	0.0604504	-0.0845763	0.241266	0.57355	-0.57355	0.1074	0.0685504	0.647762	FALSE	FALSE
Cardiomyocyte	AP002336.2	0.000117417	-0.28653	-0.149642	-0.423418	0.000610929	-1.44985	1.44985	0.118706	0.227273	-0.937036	FALSE	FALSE
Cardiomyocyte	AP002373.1	0.233624	0.000432708	0.0102297	-0.00936432	0.301867	-0.461805	0.461805	0.0119975	0.0135135	-0.171674	FALSE	FALSE
Cardiomyocyte	AP002381.2	0.00278863	-0.0295547	-0.0101323	-0.0489771	0.0079783	-0.889837	0.889837	0.023072	0.0358722	-0.636722	FALSE	FALSE
Cardiomyocyte	AP002383.2	0.00102676	-0.0130928	0.0027579	-0.0289434	0.00354013	-0.927876	0.927876	0.0102671	0.0162162	-0.659414	FALSE	FALSE
Cardiomyocyte	AP002433.1	2.02143e-07	-0.076689	-0.0449107	-0.108467	4.47531e-06	-3.16801	3.16801	0.00761377	0.0515971	-2.7606	FALSE	FALSE
Cardiomyocyte	AP002433.2	6.53482e-06	-0.0240061	-0.0126376	-0.0353745	6.32626e-05	-1.43592	1.43592	0.011363	0.0250614	-1.14113	FALSE	FALSE
Cardiomyocyte	AP002449.1	0.637937	-0.00463467	0.00656563	-0.015835	0.677962	0.0597192	-0.0597192	0.014247	0.0127764	0.157174	FALSE	FALSE
Cardiomyocyte	AP002453.1	0.000296259	-0.029473	-0.0140679	-0.0448781	0.00129057	-2.21079	2.21079	0.00669089	0.0253071	-1.91927	FALSE	FALSE
Cardiomyocyte	AP002490.1	0.0544334	-0.00673413	0.00628411	-0.0197524	0.0922843	-0.0612281	0.0612281	0.0185153	0.0162162	0.191282	FALSE	FALSE
Cardiomyocyte	AP002495.1	0.510207	0.00705993	0.0466277	-0.0325078	0.565112	0.229227	-0.229227	0.108439	0.0850123	0.351135	FALSE	FALSE
Cardiomyocyte	AP002518.2	5.3027e-07	-1.45528	-1.02616	-1.8844	9.25518e-06	-2.29998	2.29998	0.337486	0.65602	-0.95891	FALSE	FALSE
Cardiomyocyte	AP002748.6	0.00680706	-0.0214989	-0.00771959	-0.0352782	0.0166517	-0.660768	0.660768	0.0218608	0.0326781	-0.579982	FALSE	FALSE
Cardiomyocyte	AP002754.1	0.0272629	0.0097199	0.0175044	0.0019354	0.0524394	2.04652	-2.04652	0.0128627	0.0027027	2.25071	FALSE	FALSE
Cardiomyocyte	AP002784.1	0.107232	0.0200634	0.0387991	0.0013277	0.160787	1.1483	-1.1483	0.028494	0.0135135	1.07625	FALSE	FALSE
Cardiomyocyte	AP002812.2	5.07534e-05	-0.211505	-0.126519	-0.29649	0.000315649	-1.51683	1.51683	0.0745227	0.161425	-1.11511	FALSE	FALSE
Cardiomyocyte	AP002884.2	0.00588142	0.0522221	0.080563	0.0238812	0.0147539	0.841331	-0.841331	0.0839822	0.0479115	0.809711	FALSE	FALSE
Cardiomyocyte	AP002954.1	4.4867e-05	-0.047994	-0.0194464	-0.0765415	0.000286554	-1.19273	1.19273	0.0227836	0.0444717	-0.964891	FALSE	FALSE
Cardiomyocyte	AP002961.1	0.00666819	-0.0352428	-0.00238756	-0.068098	0.0163635	-0.733994	0.733994	0.0287824	0.0395577	-0.458774	FALSE	FALSE
Cardiomyocyte	AP002989.1	0.0612317	0.0524549	0.274889	-0.169979	0.101604	0.639198	-0.639198	0.241564	0.193612	0.31924	FALSE	FALSE
Cardiomyocyte	AP003071.5	0.650327	-0.00156616	0.00508147	-0.00821379	0.689132	-0.0891945	0.0891945	0.0117091	0.0117936	-0.0103802	FALSE	FALSE
Cardiomyocyte	AP003086.1	2.90325e-07	-0.747939	-0.495088	-1.00079	5.91179e-06	-1.65567	1.65567	0.248832	0.443489	-0.833726	FALSE	FALSE
Cardiomyocyte	AP003096.1	1.00748e-07	-0.0445339	-0.0131519	-0.0759158	2.64816e-06	-2.5196	2.5196	0.00669089	0.031941	-2.25514	FALSE	FALSE
Cardiomyocyte	AP003108.2	0.0354615	0.018213	0.0420485	-0.00562252	0.0650876	0.215568	-0.215568	0.109419	0.0855037	0.355807	FALSE	FALSE
Cardiomyocyte	AP003110.1	0.00136034	-0.0154048	-0.00683143	-0.0239781	0.00446508	-1.22308	1.22308	0.00865202	0.0186732	-1.10986	FALSE	FALSE
Cardiomyocyte	AP003119.2	4.88104e-10	-0.087558	-0.0622652	-0.112851	6.44054e-08	-4.6254	4.6254	0.00334545	0.0621622	-4.21577	FALSE	FALSE
Cardiomyocyte	AP003120.1	0.0049384	-0.0203595	-0.00736629	-0.0333527	0.0127669	-1.38498	1.38498	0.0101517	0.0213759	-1.07427	FALSE	FALSE
Cardiomyocyte	AP003392.1	0.0203356	-0.0108746	0.00169834	-0.0234476	0.0410666	-0.510437	0.510437	0.0141893	0.0176904	-0.318164	FALSE	FALSE
Cardiomyocyte	AP003486.1	0.859277	-0.00224293	0.00577213	-0.010258	0.87277	-0.0936732	0.0936732	0.0115937	0.0132678	-0.194589	FALSE	FALSE
Cardiomyocyte	AP003498.1	0.209172	-0.00627514	0.0169494	-0.0294997	0.275782	-0.0567487	0.0567487	0.0381266	0.0336609	0.179721	FALSE	FALSE
Cardiomyocyte	AP005230.1	0.237888	-0.00392216	0.00642736	-0.0142717	0.30621	-0.111535	0.111535	0.010094	0.0100737	0.00290553	FALSE	FALSE
Cardiomyocyte	AP005329.2	0.000404888	-0.0553663	-0.0212128	-0.0895198	0.001653	-2.60624	2.60624	0.00963258	0.0471744	-2.29201	FALSE	FALSE
Cardiomyocyte	AP005899.1	6.47981e-10	-0.0799726	-0.0363288	-0.123616	7.92239e-08	-3.30942	3.30942	0.00882506	0.0624079	-2.82205	FALSE	FALSE
Cardiomyocyte	AP005901.5	0.0343036	-0.00465041	0.00536848	-0.0146693	0.06343	-0.475139	0.475139	0.0110746	0.0115479	-0.0603799	FALSE	FALSE
Cardiomyocyte	AP006333.1	3.1802e-05	0.0043241	0.0117711	-0.0031229	0.000217875	1.7369	-1.7369	0.0133818	0.0031941	2.06679	FALSE	FALSE
Cardiomyocyte	AP006621.3	0.17283	-0.0221903	0.00359924	-0.0479799	0.236836	-0.662451	0.662451	0.0328777	0.041769	-0.345326	FALSE	FALSE
Cardiomyocyte	AP006621.4	0.291235	0.00296214	0.0104153	-0.00449098	0.361	0.902815	-0.902815	0.0116514	0.00515971	1.17514	FALSE	FALSE
Cardiomyocyte	AP006623.1	0.0598119	-0.0201046	0.00267796	-0.0428872	0.0998125	-0.334858	0.334858	0.0219761	0.0255528	-0.217546	FALSE	FALSE
Cardiomyocyte	AP1AR	0.170061	0.0215695	0.0461912	-0.00305213	0.233769	0.686192	-0.686192	0.0658707	0.0375921	0.809206	FALSE	FALSE
Cardiomyocyte	AP1B1	0.0737286	-0.0229707	-0.0022335	-0.043708	0.118234	-0.268377	0.268377	0.0689277	0.0724816	-0.0725298	FALSE	FALSE
Cardiomyocyte	AP1G1	1.69921e-06	0.201057	0.255609	0.146506	2.29254e-05	0.902089	-0.902089	0.308473	0.180344	0.774394	FALSE	FALSE
Cardiomyocyte	AP1G2	0.0875417	-0.00902808	0.000771208	-0.0188274	0.136506	-0.60941	0.60941	0.0159774	0.0191646	-0.262414	FALSE	FALSE
Cardiomyocyte	AP1M1	0.0076205	0.0517407	0.0868878	0.0165937	0.0183122	0.637302	-0.637302	0.120378	0.072973	0.722142	FALSE	FALSE
Cardiomyocyte	AP1S2	0.042831	0.000971975	0.0250106	-0.0230666	0.0758598	0.620597	-0.620597	0.027225	0.0179361	0.602065	FALSE	FALSE
Cardiomyocyte	AP2A1	0.434948	0.00100168	0.0487317	-0.0467283	0.497113	0.0246307	-0.0246307	0.128338	0.113268	0.180213	FALSE	FALSE
Cardiomyocyte	AP2A2	0.000434654	0.38095	0.525141	0.236759	0.00174962	1.47319	-1.47319	0.323989	0.140541	1.20496	TRUE	FALSE
Cardiomyocyte	AP2B1	0.0452945	0.0986713	0.179689	0.0176539	0.079434	0.495385	-0.495385	0.324566	0.238084	0.447044	FALSE	FALSE
Cardiomyocyte	AP2M1	0.0145034	-0.0127717	0.0342485	-0.0597919	0.0311631	-0.190988	0.190988	0.0566419	0.0511057	0.148386	FALSE	FALSE
Cardiomyocyte	AP2S1	0.000659976	0.0143439	0.023693	0.00499485	0.00246278	0.507595	-0.507595	0.0354733	0.0213759	0.730746	FALSE	FALSE
Cardiomyocyte	AP3B1	1.62034e-06	0.380402	0.47438	0.286424	2.21329e-05	1.00462	-1.00462	0.498991	0.3086	0.693277	FALSE	FALSE
Cardiomyocyte	AP3B2	0.0681647	-0.0001971	0.00697369	-0.00736789	0.110836	0.36314	-0.36314	0.0132087	0.0103194	0.356133	FALSE	FALSE
Cardiomyocyte	AP3D1	0.00768475	0.140645	0.222223	0.0590661	0.0184197	0.992085	-0.992085	0.162081	0.0840295	0.947748	FALSE	FALSE
Cardiomyocyte	AP3M1	0.00277109	-0.0460093	-0.0207118	-0.0713067	0.00794017	-0.593319	0.593319	0.0701967	0.0891892	-0.345466	FALSE	FALSE
Cardiomyocyte	AP3M2	0.0906049	-0.0231643	0.00421039	-0.0505389	0.140321	-0.534821	0.534821	0.0454519	0.055774	-0.29525	FALSE	FALSE
Cardiomyocyte	AP3S1	4.22346e-05	0.168881	0.220581	0.117181	0.000273447	1.01711	-1.01711	0.26106	0.141769	0.88084	FALSE	FALSE
Cardiomyocyte	AP4B1	0.163051	0.00562431	0.019913	-0.00866439	0.226089	0.289822	-0.289822	0.0267059	0.0189189	0.497328	FALSE	FALSE
Cardiomyocyte	AP4B1-AS1	8.54092e-05	-0.033421	-0.0184275	-0.0484146	0.000476561	-1.83589	1.83589	0.00940186	0.0292383	-1.63684	FALSE	FALSE
Cardiomyocyte	AP4E1	0.000168309	0.0688295	0.100597	0.0370624	0.000816184	0.645427	-0.645427	0.150314	0.0941032	0.675667	FALSE	FALSE
Cardiomyocyte	AP4M1	0.000477117	-0.0608324	-0.0318917	-0.0897732	0.00188999	-1.36763	1.36763	0.0282056	0.0601966	-1.0937	FALSE	FALSE
Cardiomyocyte	AP4S1	0.0348757	-0.075257	-0.0217593	-0.128755	0.0642358	-0.471462	0.471462	0.111957	0.134398	-0.263566	FALSE	FALSE
Cardiomyocyte	AP5B1	0.0583215	0.01163	0.0228807	0.00037929	0.0976713	0.476989	-0.476989	0.0314933	0.0211302	0.575739	FALSE	FALSE
Cardiomyocyte	AP5M1	0.0019211	-0.0149816	0.0403764	-0.0703396	0.00588687	0.312684	-0.312684	0.0913653	0.0648649	0.494209	FALSE	FALSE
Cardiomyocyte	AP5S1	0.0675419	-0.00600026	0.000674611	-0.0126751	0.109986	-0.537803	0.537803	0.011536	0.0135135	-0.228257	FALSE	FALSE
Cardiomyocyte	AP5Z1	1.00192e-06	-0.100263	-0.0693341	-0.131193	1.50918e-05	-1.75192	1.75192	0.0316664	0.0874693	-1.46582	FALSE	FALSE
Cardiomyocyte	APAF1	0.00154026	0.0985161	0.145526	0.0515058	0.00493534	0.870013	-0.870013	0.148123	0.0791155	0.904759	FALSE	FALSE
Cardiomyocyte	APBA1	0.000242154	0.151821	0.211797	0.0918455	0.00109801	1.15687	-1.15687	0.210878	0.1086	0.957394	FALSE	FALSE
Cardiomyocyte	APBA3	0.384934	-1.80571e-05	0.0130767	-0.0131128	0.451565	0.0890802	-0.0890802	0.0174194	0.0159705	0.125283	FALSE	FALSE
Cardiomyocyte	APBB1	0.506723	0.00139055	0.0186473	-0.0158662	0.56215	0.18613	-0.18613	0.0516237	0.0420147	0.297138	FALSE	FALSE
Cardiomyocyte	APBB1IP	0.641938	0.034084	0.121925	-0.0537571	0.681611	0.483202	-0.483202	0.16981	0.118182	0.522915	TRUE	FALSE
Cardiomyocyte	APBB2	0.504312	0.148251	0.433968	-0.137467	0.560111	0.409963	-0.409963	0.565957	0.478133	0.243282	TRUE	FALSE
Cardiomyocyte	APBB3	8.17786e-06	-0.0414624	-0.0264114	-0.0565133	7.51936e-05	-1.82709	1.82709	0.0125166	0.0375921	-1.58659	FALSE	FALSE
Cardiomyocyte	APC	0.0168149	0.0560252	0.104292	0.00775877	0.0352907	0.422883	-0.422883	0.239776	0.172973	0.471142	FALSE	FALSE
Cardiomyocyte	APCDD1	0.000308926	-0.53235	-0.16184	-0.90286	0.00133212	-0.736656	0.736656	0.29463	0.374693	-0.346804	FALSE	FALSE
Cardiomyocyte	APCDD1L	0.0185434	-0.0125499	0.000619488	-0.0257194	0.0381598	-0.896538	0.896538	0.010094	0.0157248	-0.639542	FALSE	FALSE
Cardiomyocyte	APCDD1L-DT	0.6194	0.00668364	0.0224436	-0.00907632	0.66178	0.54067	-0.54067	0.0158043	0.0117936	0.422316	FALSE	FALSE
Cardiomyocyte	APEX1	2.46222e-08	-0.132861	-0.0721177	-0.193605	9.5556e-07	-3.26136	3.26136	0.0151122	0.0990172	-2.71197	FALSE	FALSE
Cardiomyocyte	APEX2	0.0227967	0.00625879	0.011029	0.00148854	0.0451994	0.746482	-0.746482	0.0126319	0.00687961	0.876679	FALSE	FALSE
Cardiomyocyte	APH1A	0.212659	0.00868521	0.0235616	-0.00619117	0.279319	0.415763	-0.415763	0.0351272	0.0233415	0.589689	FALSE	FALSE
Cardiomyocyte	APH1B	0.000222297	-0.0975443	-0.0543087	-0.14078	0.00102271	-0.711336	0.711336	0.0810982	0.114005	-0.491354	FALSE	FALSE
Cardiomyocyte	API5	0.0050685	-0.0680438	-0.0276083	-0.108479	0.0130191	-0.425645	0.425645	0.127819	0.142015	-0.151937	FALSE	FALSE
Cardiomyocyte	APIP	0.00476981	-0.0562037	-0.00845619	-0.103951	0.0123942	-0.456473	0.456473	0.0739459	0.085258	-0.205365	FALSE	FALSE
Cardiomyocyte	APLF	0.170182	0.0497575	0.098719	0.000796094	0.233887	0.730483	-0.730483	0.156082	0.0972973	0.681836	FALSE	FALSE
Cardiomyocyte	APLNR	0.000558447	0.0366593	0.0548948	0.0184238	0.00214864	2.91687	-2.91687	0.0384726	0.004914	2.96886	FALSE	FALSE
Cardiomyocyte	APLP2	0.00084119	0.193251	0.272521	0.113982	0.00300474	1.34994	-1.34994	0.254254	0.107371	1.24367	FALSE	FALSE
Cardiomyocyte	APMAP	0.0323515	0.0194985	0.038358	0.000638991	0.06043	0.568693	-0.568693	0.0511623	0.0309582	0.724757	TRUE	FALSE
Cardiomyocyte	APOA1-AS	0.00440206	-0.0237326	0.00107573	-0.0485409	0.0116078	-0.704575	0.704575	0.0231874	0.0289926	-0.322345	FALSE	FALSE
Cardiomyocyte	APOBEC3F	0.426467	-0.00196451	0.00610065	-0.0100297	0.489495	0.0918284	-0.0918284	0.0105555	0.00859951	0.295663	FALSE	FALSE
Cardiomyocyte	APOD	0.105993	-0.343893	0.429264	-1.11705	0.159364	0.353351	-0.353351	0.473208	0.45258	0.0643009	FALSE	FALSE
Cardiomyocyte	APOE	0.00273251	-0.171402	-0.0396235	-0.303181	0.00785351	-1.24619	1.24619	0.0620638	0.123587	-0.993706	FALSE	FALSE
Cardiomyocyte	APOL1	0.000104341	0.0406577	0.0557931	0.0255222	0.00055785	1.34655	-1.34655	0.0467209	0.0176904	1.4011	FALSE	FALSE
Cardiomyocyte	APOL2	0.326063	0.0145009	0.0575013	-0.0284995	0.394933	0.11789	-0.11789	0.0653516	0.055774	0.22863	FALSE	FALSE
Cardiomyocyte	APOL3	0.0908628	0.0768419	0.146946	0.00673797	0.140621	0.809591	-0.809591	0.189537	0.110074	0.784008	FALSE	FALSE
Cardiomyocyte	APOL4	2.93531e-05	-0.0518084	0.0088869	-0.112504	0.000205063	-1.54264	1.54264	0.0201304	0.0479115	-1.251	FALSE	FALSE
Cardiomyocyte	APOL6	0.0426785	0.0836675	0.15743	0.00990505	0.0757015	1.79064	-1.79064	0.146161	0.046683	1.64659	TRUE	FALSE
Cardiomyocyte	APOLD1	0.213	-0.0502907	0.00959991	-0.110181	0.279655	-0.127402	0.127402	0.0557767	0.0601966	-0.110019	FALSE	FALSE
Cardiomyocyte	APOO	0.495063	0.000956031	0.0173058	-0.0153937	0.552034	0.276916	-0.276916	0.0353002	0.0285012	0.308653	FALSE	FALSE
Cardiomyocyte	APOOL	0.0516293	0.0268845	0.0538165	-4.7529e-05	0.088359	0.498622	-0.498622	0.105266	0.070516	0.57802	FALSE	FALSE
Cardiomyocyte	APP	2.11782e-06	0.512347	0.658181	0.366512	2.721e-05	1.22371	-1.22371	0.681433	0.45258	0.590399	FALSE	FALSE
Cardiomyocyte	APPBP2	0.122925	0.0680917	0.145523	-0.00933942	0.179513	0.323385	-0.323385	0.313491	0.246192	0.348644	FALSE	FALSE
[truncated: 107,957 more rows]

## Sheet: Microthrombi
Cell Type	Gene	Pr(>Chisq)	Coef	Coef.Hi	Coef.Low	FDR	LFC Microthrombi(+)	LFC Microthrombi(-)	Percentage Microthrombi (+)	Percentage Microthrombi(-)	Percentage Ratio	AUC Removed	Secreted
Cardiomyocyte	A2M	0.241169	-0.0180372	0.0601497	-0.0962242	0.257123	-0.00701542	0.00701542	0.0416987	0.0645347	-0.630074	TRUE	FALSE		Cell Type	Cell Type using in analysis
Cardiomyocyte	A4GALT	0.0704257	-0.0105434	0.0403337	-0.0614205	0.102692	-0.59372	0.59372	0.0732129	0.164428	-1.16728	FALSE	TRUE		Gene	HGNC Gene Symbol
Cardiomyocyte	AACS	0.00195569	0.11404	0.189935	0.0381462	0.0134323	0.055739	-0.055739	0.0882014	0.131707	-0.578458	FALSE	FALSE		Pr(>Chisq)	P-value
Cardiomyocyte	AAGAB	0.374045	0.0193356	0.191766	-0.153095	0.384093	-0.302211	0.302211	0.128939	0.226655	-0.813803	FALSE	FALSE		Coef	Log-fold Change of gene expression calculated with a Hurdle model
Cardiomyocyte	AAK1	0.00305316	0.174384	0.330897	0.0178711	0.0171244	-0.566019	0.566019	0.220984	0.407236	-0.881926	FALSE	FALSE		Coef.Hi	Upper error estimate of log-fold change
Cardiomyocyte	AAMDC	0.00415188	-0.119235	-0.0439218	-0.194548	0.0202764	-1.7505	1.7505	0.0532283	0.226078	-2.08655	FALSE	FALSE		Coef.Low	Lower error estimate of log-fold change
Cardiomyocyte	AARS1	0.0805119	-0.00607823	0.0729486	-0.0851051	0.11165	-0.922553	0.922553	0.0518832	0.145389	-1.48658	FALSE	FALSE		FDR	False discovery rate-corrected P-value
Cardiomyocyte	AASDH	0.0213591	-0.0241075	0.00628128	-0.0544962	0.0509237	-1.01027	1.01027	0.0451576	0.127091	-1.49283	FALSE	FALSE		LFC Microthrombi(+)	Log-fold change of gene expression for COVID-19(+) cells that are microthrombi (+), calculated with a Wilcoxon test
Cardiomyocyte	AASDHPPT	0.0133432	-0.0217876	0.00739782	-0.0509731	0.0388839	-0.979142	0.979142	0.0367025	0.108052	-1.55778	FALSE	FALSE		LFC Microthrombi(-)	Log-fold change of gene expression for COVID-19(+) cells that are microthrombi(-), calculated with a Wilcoxon test
Cardiomyocyte	AASS	0.0125639	-0.201931	-0.0933331	-0.31053	0.037563	-1.76165	1.76165	0.0874327	0.322426	-1.88272	FALSE	FALSE		Percentage Microthrombi(+)	Percentage of COVID-19(+) microthrombi(+) cells expressing gene of interest
Cardiomyocyte	AATF	0.168103	0.0762777	0.200751	-0.0481956	0.18946	-0.237647	0.237647	0.157379	0.266793	-0.761479	FALSE	FALSE		Percentage Microthrombi(-)	Percentage of COVID-19(+) microthrombi(-) cells expressing gene of interest
Cardiomyocyte	ABAT	0.000801342	-0.0391605	-0.0153398	-0.0629813	0.00829872	-1.45252	1.45252	0.0217141	0.0825023	-1.9258	FALSE	FALSE		Percentage Ratio	The ratio of the percentage of COVID-19(+) microthrombi (+) cells expressing the gene of interest to the percentage of COVID-19(+) microthrombi(-) cells expressing the gene of interest
Cardiomyocyte	ABCA1	0.040379	0.0816602	0.244283	-0.0809626	0.0729902	-0.250235	0.250235	0.249231	0.413665	-0.730978	TRUE	FALSE		AUC Removed	TRUE for genes blacklisted by the AUC calculation and excluded from downstream analyses
Cardiomyocyte	ABCA10	0.00140409	-1.16364	-0.648137	-1.67914	0.0112281	-2.35388	2.35388	0.502882	0.920547	-0.872271	FALSE	FALSE		Secreted	TRUE for secreted proteins according to the Human Protein Atlas
Cardiomyocyte	ABCA5	0.0177698	-0.058424	0.0461731	-0.163021	0.0458938	-0.854342	0.854342	0.170061	0.381686	-1.16633	FALSE	FALSE
Cardiomyocyte	ABCA6	0.000733464	-0.800755	-0.468392	-1.13312	0.00796728	-2.08538	2.08538	0.524212	0.920465	-0.812212	FALSE	FALSE
Cardiomyocyte	ABCA8	0.00247474	-0.881792	-0.453557	-1.31003	0.0152088	-2.00731	2.00731	0.573597	0.937114	-0.708186	FALSE	FALSE
Cardiomyocyte	ABCA9	0.000144343	-1.07429	-0.688601	-1.45998	0.0034666	-2.40035	2.40035	0.545926	0.942636	-0.787994	FALSE	FALSE
Cardiomyocyte	ABCA9-AS1	0.000687635	-0.983207	-0.643173	-1.32324	0.00772373	-4.61553	4.61553	0.0507302	0.62499	-3.62292	FALSE	FALSE
Cardiomyocyte	ABCB10	0.0379532	-0.0158512	0.0376774	-0.0693798	0.0702934	-1.10809	1.10809	0.0522675	0.1444	-1.46608	FALSE	FALSE
Cardiomyocyte	ABCB7	0.0393721	-0.0539603	0.0298887	-0.137809	0.0719038	-0.743101	0.743101	0.102806	0.237369	-1.20721	FALSE	FALSE
Cardiomyocyte	ABCB8	0.121227	-0.00316568	0.0368546	-0.0431859	0.148229	-0.907595	0.907595	0.0226749	0.0623918	-1.46026	FALSE	FALSE
Cardiomyocyte	ABCC1	0.0146753	0.323531	0.638239	0.00882353	0.0412569	0.2332	-0.2332	0.265373	0.348141	-0.391653	FALSE	FALSE
Cardiomyocyte	ABCC10	0.0588413	-0.00780962	0.0211342	-0.0367534	0.0919718	-1.07828	1.07828	0.0211376	0.0623918	-1.56155	FALSE	FALSE
Cardiomyocyte	ABCC4	0.0870581	0.0574735	0.179244	-0.0642969	0.117575	-0.643818	0.643818	0.205419	0.400066	-0.961669	FALSE	FALSE
Cardiomyocyte	ABCC5	0.016536	-0.225675	0.0760001	-0.52735	0.0442571	-2.5811	2.5811	0.0363182	0.225913	-2.637	FALSE	FALSE
Cardiomyocyte	ABCC9	1.62491e-05	-0.350731	-0.269469	-0.431994	0.00133297	-2.13958	2.13958	0.0943505	0.408885	-2.11559	TRUE	FALSE
Cardiomyocyte	ABCD3	0.00653769	-0.22076	-0.032316	-0.409203	0.026305	-2.4021	2.4021	0.0545734	0.284019	-2.37972	FALSE	FALSE
Cardiomyocyte	ABCD4	0.0208581	0.00611034	0.0293476	-0.0171269	0.0501786	-0.637457	0.637457	0.0284397	0.0660183	-1.21496	FALSE	FALSE
Cardiomyocyte	ABCE1	0.224436	0.0130381	0.115489	-0.0894125	0.241434	-0.499349	0.499349	0.0855111	0.173988	-1.02481	FALSE	FALSE
Cardiomyocyte	ABCF1	0.0830621	0.0403495	0.112998	-0.0322992	0.114142	-0.430505	0.430505	0.0682168	0.134344	-0.977738	FALSE	FALSE
Cardiomyocyte	ABHD12	0.0671127	-0.0140773	0.031293	-0.0594476	0.0996314	-0.91986	0.91986	0.0486164	0.124536	-1.35705	FALSE	FALSE
Cardiomyocyte	ABHD13	0.0877665	-0.0140823	0.0334166	-0.0615812	0.118313	-0.912453	0.912453	0.0461184	0.124866	-1.43697	FALSE	FALSE
Cardiomyocyte	ABHD15-AS1	0.00651942	-0.198195	-0.0853725	-0.311018	0.0262843	-2.26746	2.26746	0.037279	0.238935	-2.68018	FALSE	FALSE
Cardiomyocyte	ABHD17B	0.000301434	-0.0309245	-0.0151361	-0.0467128	0.0048475	-1.23278	1.23278	0.0263259	0.0848924	-1.68915	FALSE	FALSE
Cardiomyocyte	ABHD18	0.0514717	-0.0230765	0.0599849	-0.106138	0.0842744	-1.1187	1.1187	0.0872406	0.236133	-1.43653	FALSE	FALSE
Cardiomyocyte	ABHD2	0.000140243	-0.106585	0.181668	-0.394839	0.00343596	-1.2418	1.2418	0.0743659	0.214621	-1.52908	FALSE	FALSE
Cardiomyocyte	ABHD3	0.000137168	-0.0817355	-0.0248702	-0.138601	0.00340992	-1.57041	1.57041	0.0453497	0.168054	-1.88976	FALSE	FALSE
Cardiomyocyte	ABHD5	0.0874499	0.0123764	0.0945428	-0.0697901	0.117973	-0.614503	0.614503	0.0674481	0.142751	-1.08165	FALSE	FALSE
Cardiomyocyte	ABI1	0.0316578	0.173176	0.322211	0.0241412	0.0635681	-0.323152	0.323152	0.234627	0.399324	-0.76719	FALSE	FALSE
Cardiomyocyte	ABI2	0.16629	0.100052	0.223497	-0.0233927	0.187965	-0.538306	0.538306	0.228478	0.424627	-0.89414	FALSE	FALSE
Cardiomyocyte	ABI3BP	0.00828556	0.618897	1.11404	0.12375	0.0299915	0.119946	-0.119946	0.519216	0.644606	-0.312082	FALSE	FALSE
Cardiomyocyte	ABL1	0.000846859	0.442398	0.639044	0.245751	0.00851642	0.176806	-0.176806	0.484051	0.625649	-0.370195	FALSE	FALSE
Cardiomyocyte	ABL2	0.00331861	0.310971	0.478551	0.143391	0.0178434	0.00530745	-0.00530745	0.280938	0.40089	-0.512956	FALSE	FALSE
Cardiomyocyte	ABLIM1	0.0792429	-0.45365	-0.087371	-0.819929	0.110453	-2.70442	2.70442	0.108378	0.52724	-2.28238	TRUE	FALSE
Cardiomyocyte	ABLIM3	0.0139642	-0.0905947	0.00583078	-0.18702	0.039872	-1.28735	1.28735	0.132206	0.361988	-1.45315	FALSE	FALSE
Cardiomyocyte	ABR	0.0643462	0.100014	0.218584	-0.0185546	0.0970844	-0.298724	0.298724	0.174481	0.306437	-0.812519	FALSE	FALSE
Cardiomyocyte	ABRAXAS2	0.0117874	-0.00235065	0.0152975	-0.0199988	0.0362826	-0.545747	0.545747	0.0297848	0.0699744	-1.23225	FALSE	FALSE
Cardiomyocyte	ABTB2	0.552748	0.0762595	0.381933	-0.229414	0.55988	-0.520418	0.520418	0.327248	0.511085	-0.643179	FALSE	FALSE
Cardiomyocyte	AC002072.1	0.00313593	-0.151393	-0.0855223	-0.217264	0.0174252	-2.66975	2.66975	0.0217141	0.156186	-2.84656	FALSE	FALSE
Cardiomyocyte	AC002074.1	0.00895868	-0.110979	-0.0505754	-0.171382	0.0313103	-1.50332	1.50332	0.0461184	0.162779	-1.8195	FALSE	FALSE
Cardiomyocyte	AC002377.1	0.0296675	-0.100497	-0.0208878	-0.180107	0.0610664	-1.393	1.393	0.0461184	0.15396	-1.73914	FALSE	FALSE
Cardiomyocyte	AC002460.2	0.0993628	-0.0431584	0.0195764	-0.105893	0.129196	-2.62012	2.62012	0.0101845	0.0720349	-2.82233	FALSE	TRUE
Cardiomyocyte	AC002463.1	0.000920207	-0.096817	-0.0473214	-0.146313	0.0088965	-3.16594	3.16594	0.0115296	0.127339	-3.46526	FALSE	FALSE
Cardiomyocyte	AC004160.1	0.2101	-0.336768	0.0515537	-0.725091	0.228469	-1.84152	1.84152	0.149116	0.440617	-1.56309	TRUE	FALSE
Cardiomyocyte	AC004253.1	0.00666681	-0.0239084	0.00458907	-0.0524058	0.0265545	-1.39211	1.39211	0.015565	0.065771	-2.07915	FALSE	FALSE
Cardiomyocyte	AC004943.2	0.000754829	-0.109938	-0.0668192	-0.153056	0.00803353	-2.17051	2.17051	0.0244043	0.147696	-2.59743	FALSE	FALSE
Cardiomyocyte	AC004980.1	0.162802	0.109057	0.241908	-0.0237944	0.185057	-0.740747	0.740747	0.380284	0.665211	-0.806732	FALSE	FALSE
Cardiomyocyte	AC005162.2	0.00085683	-0.092323	-0.0408517	-0.143794	0.00856632	-3.68272	3.68272	0.00691776	0.107228	-3.95424	FALSE	FALSE
Cardiomyocyte	AC005165.1	0.284283	-0.113383	0.02841	-0.255176	0.297911	-3.1867	3.1867	0.0197925	0.168961	-3.09366	FALSE	FALSE
Cardiomyocyte	AC005225.2	0.0037187	-0.0358518	-0.0138112	-0.0578924	0.0190775	-1.38833	1.38833	0.0172944	0.0670073	-1.95401	FALSE	FALSE
Cardiomyocyte	AC005237.1	0.0569156	-0.133662	0.055477	-0.322802	0.0901194	-1.50413	1.50413	0.0670638	0.225006	-1.74636	FALSE	FALSE
Cardiomyocyte	AC005261.1	0.00778346	-0.0414098	-0.000460821	-0.0823587	0.029023	-1.28245	1.28245	0.0474635	0.152147	-1.68058	FALSE	FALSE
Cardiomyocyte	AC005291.1	0.0846104	0.0283102	0.150109	-0.0934888	0.115332	-0.585622	0.585622	0.0630284	0.140361	-1.15507	FALSE	FALSE
Cardiomyocyte	AC005291.2	0.123584	-0.0188205	0.0787575	-0.116399	0.150031	-0.943744	0.943744	0.0532283	0.140031	-1.39548	FALSE	FALSE
Cardiomyocyte	AC005480.1	0.000773794	-0.0526411	-0.0285146	-0.0767676	0.00810541	-1.76385	1.76385	0.0205611	0.0965136	-2.23081	FALSE	FALSE
Cardiomyocyte	AC005670.3	4.94393e-05	-0.0562068	-0.0115417	-0.100872	0.00201651	-1.02724	1.02724	0.0930054	0.251133	-1.43307	FALSE	TRUE
Cardiomyocyte	AC005920.2	0.00487545	-0.0270983	-0.00109814	-0.0530984	0.0222223	-1.18566	1.18566	0.0197925	0.0731064	-1.88505	FALSE	FALSE
Cardiomyocyte	AC006001.3	0.053022	0.140087	0.286329	-0.00615477	0.0857584	-0.0143104	0.0143104	0.217525	0.329927	-0.600964	TRUE	FALSE
Cardiomyocyte	AC006030.1	0.0148898	-0.0258565	0.00441485	-0.0561279	0.0415243	-0.796411	0.796411	0.0259416	0.077145	-1.57231	FALSE	FALSE
Cardiomyocyte	AC006059.1	0.00334399	-0.114546	-0.0482759	-0.180816	0.0178861	-1.95028	1.95028	0.0407379	0.205308	-2.33335	FALSE	FALSE
Cardiomyocyte	AC006453.3	0.049185	-0.0252486	0.0350949	-0.085592	0.0820425	-0.995658	0.995658	0.0466949	0.136075	-1.54307	FALSE	FALSE
Cardiomyocyte	AC006460.2	0.0496523	-0.0412935	0.00750553	-0.0900926	0.0823328	-1.39414	1.39414	0.0265181	0.101047	-1.92998	FALSE	TRUE
Cardiomyocyte	AC006978.2	0.148335	0.0012865	0.0671008	-0.0645278	0.172122	-0.781518	0.781518	0.0418909	0.100305	-1.25969	FALSE	FALSE
Cardiomyocyte	AC007000.4	0.00872658	-0.116088	-0.0309933	-0.201183	0.0308536	-1.27033	1.27033	0.142006	0.380203	-1.42082	FALSE	FALSE
Cardiomyocyte	AC007098.1	0.000137457	-0.113891	-0.0748563	-0.152926	0.00340992	-3.90319	3.90319	0.0076864	0.135828	-4.14333	FALSE	FALSE
Cardiomyocyte	AC007216.4	0.0158389	-0.0233286	0.0169484	-0.0636056	0.0431813	-0.906968	0.906968	0.0549577	0.148108	-1.43026	FALSE	FALSE
Cardiomyocyte	AC007262.2	0.0800008	-0.0685318	0.000205226	-0.137269	0.111149	-2.58347	2.58347	0.0157571	0.0972554	-2.62578	FALSE	FALSE
Cardiomyocyte	AC007319.1	0.0346425	-0.640289	-0.245271	-1.03531	0.0669113	-2.00078	2.00078	0.280938	0.7098	-1.33716	FALSE	FALSE
Cardiomyocyte	AC007376.2	0.00403548	-0.0888238	-0.030961	-0.146687	0.01995	-1.922	1.922	0.0309377	0.14918	-2.26961	FALSE	FALSE
Cardiomyocyte	AC007384.1	8.11127e-05	-0.0739273	-0.0451887	-0.102666	0.00263433	-5.37123	5.37123	0.0019216	0.0890134	-5.53364	FALSE	FALSE
Cardiomyocyte	AC007389.1	0.0172867	-0.150895	-0.0415921	-0.260198	0.0451881	-1.21642	1.21642	0.0787855	0.245694	-1.64086	FALSE	FALSE
Cardiomyocyte	AC007529.2	0.70433	-0.0665043	0.0863017	-0.21931	0.708503	-0.996521	0.996521	0.0651422	0.15668	-1.26616	FALSE	FALSE
Cardiomyocyte	AC007566.1	0.00339477	-0.106759	-0.0428766	-0.170642	0.0179994	-1.88745	1.88745	0.0355496	0.162367	-2.19136	FALSE	FALSE
Cardiomyocyte	AC007877.1	2.61986e-05	-0.0396733	-0.0222879	-0.0570587	0.00154255	-1.55173	1.55173	0.0167179	0.0768153	-2.2	FALSE	FALSE
Cardiomyocyte	AC008014.1	0.371455	-0.105115	0.0509319	-0.261163	0.381595	-2.13879	2.13879	0.0257494	0.11786	-2.19447	FALSE	FALSE
Cardiomyocyte	AC008050.1	0.0564089	-0.109672	-0.00571861	-0.213626	0.0895892	-1.97721	1.97721	0.0342045	0.151653	-2.14851	FALSE	FALSE
Cardiomyocyte	AC008105.3	0.102073	0.00631764	0.0725638	-0.0599285	0.131557	-0.47381	0.47381	0.043236	0.088931	-1.04045	FALSE	FALSE
Cardiomyocyte	AC008124.1	0.000278417	-0.0301828	-0.0105679	-0.0497977	0.00465632	-1.39005	1.39005	0.0171022	0.0681612	-1.99477	FALSE	FALSE
Cardiomyocyte	AC008267.3	0.0123408	-0.145401	-0.0145346	-0.276267	0.0371572	-1.93565	1.93565	0.0357417	0.183796	-2.36243	FALSE	FALSE
Cardiomyocyte	AC008269.1	0.287887	-0.0294257	0.0290772	-0.0879287	0.30117	-1.45238	1.45238	0.0313221	0.102283	-1.70732	FALSE	FALSE
Cardiomyocyte	AC008440.1	0.0338967	-0.0563056	0.0196137	-0.132225	0.0661559	-3.7627	3.7627	0.0067256	0.108382	-4.01032	FALSE	FALSE
Cardiomyocyte	AC008443.1	0.00110446	-0.0174959	0.00315764	-0.0381494	0.00977372	-0.888465	0.888465	0.0397771	0.108052	-1.44172	FALSE	FALSE
Cardiomyocyte	AC008537.1	0.070812	0.0271309	0.0882251	-0.0339633	0.103039	-0.277691	0.277691	0.0520753	0.0928872	-0.834879	FALSE	FALSE
Cardiomyocyte	AC008591.1	0.000496284	-0.0800762	-0.0447488	-0.115404	0.00653119	-3.09549	3.09549	0.00826287	0.103272	-3.64366	FALSE	FALSE
Cardiomyocyte	AC008735.2	0.0301122	-0.08941	0.00959636	-0.188416	0.0615824	-2.30866	2.30866	0.0194081	0.128163	-2.72324	FALSE	FALSE
Cardiomyocyte	AC008771.1	0.00391167	-0.0867066	-0.0344151	-0.138998	0.019561	-2.18047	2.18047	0.02402	0.148933	-2.63235	FALSE	FALSE
Cardiomyocyte	AC009022.1	0.0296479	0.0636852	0.135683	-0.00831213	0.0610664	-0.0626762	0.0626762	0.0522675	0.0813484	-0.6382	FALSE	FALSE
Cardiomyocyte	AC009053.2	0.0380089	0.0342008	0.0787099	-0.0103083	0.0703429	-0.224719	0.224719	0.038432	0.0718701	-0.903085	FALSE	FALSE
Cardiomyocyte	AC009060.1	0.00387699	-0.0591166	-0.021381	-0.0968521	0.019462	-3.17421	3.17421	0.0067256	0.0756614	-3.49182	FALSE	FALSE
Cardiomyocyte	AC009061.2	0.00524283	-0.0333157	-0.0057559	-0.0608755	0.0231405	-1.42925	1.42925	0.0176787	0.072447	-2.03491	FALSE	FALSE
Cardiomyocyte	AC009093.10	0.0292232	-0.00150575	0.0445599	-0.0475714	0.0606133	-0.600799	0.600799	0.0449654	0.105168	-1.2258	FALSE	FALSE
Cardiomyocyte	AC009093.8	0.0239249	-0.0431019	0.0258448	-0.112049	0.0542495	-0.843611	0.843611	0.0465027	0.129482	-1.47736	FALSE	FALSE
Cardiomyocyte	AC009120.2	0.0352773	0.150934	0.342389	-0.0405217	0.0674114	-0.270148	0.270148	0.170254	0.292014	-0.778349	FALSE	FALSE
Cardiomyocyte	AC009554.1	3.56349e-05	-0.0964369	-0.0649787	-0.127895	0.00172962	-3.05096	3.05096	0.0103766	0.122806	-3.56497	FALSE	FALSE
Cardiomyocyte	AC009690.1	0.00650516	-0.0745811	-0.0225134	-0.126649	0.0262843	-1.3348	1.3348	0.0501537	0.165334	-1.72096	FALSE	FALSE
Cardiomyocyte	AC010201.3	0.00578041	-0.118616	-0.0365212	-0.200711	0.0245508	-1.72509	1.72509	0.0330515	0.165911	-2.32762	FALSE	FALSE
Cardiomyocyte	AC010210.1	2.80654e-05	-0.0718487	-0.0269078	-0.116789	0.00157683	-2.24829	2.24829	0.0153728	0.105085	-2.77311	FALSE	FALSE
Cardiomyocyte	AC010542.3	0.00521622	-0.0268477	0.0217531	-0.0754485	0.023081	-1.32902	1.32902	0.0207533	0.0694799	-1.74326	FALSE	FALSE
Cardiomyocyte	AC010615.4	0.056943	-0.0548739	0.0360911	-0.145839	0.0901238	-1.43835	1.43835	0.0441968	0.149674	-1.75981	FALSE	FALSE
Cardiomyocyte	AC010618.3	0.00287955	-0.0717164	-0.0064816	-0.136951	0.0164766	-1.4062	1.4062	0.0376633	0.143163	-1.92643	FALSE	FALSE
Cardiomyocyte	AC010894.3	0.00680314	-0.0945594	-0.0364096	-0.152709	0.0269359	-2.26195	2.26195	0.0203689	0.13657	-2.74519	FALSE	FALSE
Cardiomyocyte	AC010976.1	0.00720863	-0.0533053	-0.0195325	-0.0870781	0.0278581	-3.34231	3.34231	0.00614912	0.074013	-3.58933	FALSE	FALSE
Cardiomyocyte	AC011092.2	0.000392459	-0.0689566	-0.0404107	-0.0975025	0.00567967	-2.29619	2.29619	0.0128747	0.0951949	-2.88634	FALSE	FALSE
Cardiomyocyte	AC011246.1	0.442519	-0.444742	0.225156	-1.11464	0.451171	-1.72777	1.72777	0.349539	0.666612	-0.931394	FALSE	FALSE
Cardiomyocyte	AC011346.1	0.00476787	-0.0899547	-0.0390112	-0.140898	0.0219623	-2.01638	2.01638	0.0242121	0.122806	-2.34257	FALSE	FALSE
Cardiomyocyte	AC011603.3	0.0464279	-0.00624909	0.0373724	-0.0498706	0.0794028	-0.423334	0.423334	0.0518832	0.107475	-1.05067	FALSE	FALSE
Cardiomyocyte	AC012063.1	2.60366e-06	-0.0486935	-0.0250175	-0.0723695	0.000490236	-1.90091	1.90091	0.0126826	0.0666777	-2.39436	FALSE	FALSE
Cardiomyocyte	AC012085.2	0.000127788	-0.0870912	-0.0466966	-0.127486	0.00336156	-3.3334	3.3334	0.00653344	0.0957719	-3.87369	FALSE	FALSE
Cardiomyocyte	AC012358.4	0.000339626	-0.0567442	-0.0340645	-0.079424	0.00517664	-1.98867	1.98867	0.0163336	0.0932993	-2.51402	FALSE	FALSE
Cardiomyocyte	AC012404.1	0.00149507	-0.170725	-0.08105	-0.2604	0.0116308	-3.40537	3.40537	0.0153728	0.201681	-3.71363	FALSE	FALSE
Cardiomyocyte	AC012409.2	0.0348604	-0.0482624	0.0174342	-0.113959	0.0671245	-3.35715	3.35715	0.00730208	0.105745	-3.85613	TRUE	FALSE
Cardiomyocyte	AC012459.1	0.00387854	-0.0907788	-0.0302111	-0.151346	0.019462	-1.54118	1.54118	0.0484243	0.190225	-1.9739	FALSE	FALSE
Cardiomyocyte	AC012618.3	0.000335269	-0.0394024	-0.0192901	-0.0595148	0.00513166	-1.45498	1.45498	0.0182552	0.0712107	-1.96379	FALSE	FALSE
Cardiomyocyte	AC013451.1	0.425245	-0.0322	0.0285324	-0.0929324	0.434348	-2.28005	2.28005	0.0134512	0.0693975	-2.36715	FALSE	FALSE
Cardiomyocyte	AC013652.1	0.73235	-0.0170133	0.0644864	-0.0985129	0.736283	-0.174455	0.174455	0.0430438	0.0718701	-0.739586	FALSE	FALSE
Cardiomyocyte	AC016745.1	6.00813e-06	-0.266975	-0.198304	-0.335646	0.000769567	-3.2914	3.2914	0.0196003	0.214127	-3.44952	FALSE	FALSE
Cardiomyocyte	AC016831.6	0.108318	-0.118994	0.053394	-0.291382	0.137059	-0.92239	0.92239	0.173905	0.407154	-1.22728	FALSE	FALSE
Cardiomyocyte	AC017101.1	0.0181058	-0.0214534	0.0270292	-0.069936	0.0463825	-1.79143	1.79143	0.0163336	0.0713756	-2.12759	FALSE	FALSE
Cardiomyocyte	AC018682.1	0.00727619	-0.0601628	-0.0100021	-0.110324	0.0279744	-1.47274	1.47274	0.0309377	0.133932	-2.11406	FALSE	FALSE
Cardiomyocyte	AC018816.1	0.0314876	0.00652006	0.0749748	-0.0619347	0.0634162	-0.129009	0.129009	0.042083	0.0706338	-0.747121	FALSE	FALSE
Cardiomyocyte	AC019205.1	0.0206812	-0.0232647	0.00656813	-0.0530976	0.0499649	-0.890899	0.890899	0.0317064	0.0900025	-1.50519	FALSE	FALSE
Cardiomyocyte	AC020611.2	0.00235019	-0.0502825	-0.0262851	-0.07428	0.0147971	-2.16394	2.16394	0.00941583	0.0697272	-2.88856	FALSE	FALSE
Cardiomyocyte	AC020915.3	0.11424	-0.00279278	0.0318061	-0.0373916	0.142307	-0.670024	0.670024	0.0320907	0.0797	-1.31242	FALSE	FALSE
Cardiomyocyte	AC020916.1	0.000585771	0.227649	0.389509	0.0657893	0.0070924	0.763602	-0.763602	0.105688	0.104673	0.0139185	FALSE	FALSE
Cardiomyocyte	AC021231.1	0.0114679	-0.0590734	-0.027391	-0.0907559	0.0359807	-1.53378	1.53378	0.032475	0.114893	-1.82289	FALSE	FALSE
Cardiomyocyte	AC021723.2	0.0637376	-0.0847175	0.0129335	-0.182368	0.096535	-3.88746	3.88746	0.00557264	0.0825023	-3.888	FALSE	FALSE
Cardiomyocyte	AC021851.1	0.0347459	-0.034441	0.00701592	-0.075898	0.0669727	-0.656723	0.656723	0.0340123	0.0854694	-1.32935	FALSE	FALSE
Cardiomyocyte	AC021851.2	0.0563807	-0.0361265	-0.00490278	-0.0673501	0.0895639	-1.02503	1.02503	0.0232513	0.064782	-1.47828	FALSE	FALSE
Cardiomyocyte	AC023424.2	0.00654609	-0.0832756	-0.0260573	-0.140494	0.0263177	-2.82229	2.82229	0.0134512	0.113904	-3.08202	FALSE	FALSE
Cardiomyocyte	AC023509.6	0.000370042	-0.146262	-0.0898003	-0.202723	0.00545793	-2.45666	2.45666	0.0272867	0.197231	-2.85361	FALSE	FALSE
Cardiomyocyte	AC025171.1	1.95142e-06	-0.0935306	-0.067612	-0.119449	0.000483089	-1.87605	1.87605	0.0278632	0.145471	-2.3843	FALSE	FALSE
Cardiomyocyte	AC025171.2	0.0542119	-0.0333732	0.0332064	-0.0999528	0.0871042	-1.49045	1.49045	0.0290161	0.109289	-1.91322	FALSE	FALSE
Cardiomyocyte	AC025279.1	0.251102	0.00305157	0.0717221	-0.0656189	0.266352	-0.470609	0.470609	0.0488086	0.103107	-1.07894	FALSE	FALSE
Cardiomyocyte	AC025280.3	0.0754514	-0.0473421	0.0121102	-0.106794	0.106882	-2.92187	2.92187	0.00922367	0.0843979	-3.19379	FALSE	FALSE
Cardiomyocyte	AC025283.2	2.92523e-05	-0.0570566	-0.0421096	-0.0720036	0.00157683	-2.15604	2.15604	0.0128747	0.0768153	-2.57685	FALSE	FALSE
Cardiomyocyte	AC025682.2	0.000685052	-0.0593907	-0.0261992	-0.0925822	0.00772373	-1.67752	1.67752	0.0272867	0.125361	-2.19981	FALSE	FALSE
Cardiomyocyte	AC025809.1	0.00377105	-0.0654499	-0.0195832	-0.111317	0.0191724	-1.88171	1.88171	0.0261337	0.125525	-2.26399	FALSE	FALSE
Cardiomyocyte	AC026202.2	1.84859e-05	-0.0591834	-0.0441921	-0.0741747	0.0013772	-3.01834	3.01834	0.00710992	0.0762384	-3.42261	FALSE	FALSE
Cardiomyocyte	AC026412.1	0.0179678	-0.0198928	0.0151705	-0.054956	0.046218	-1.10888	1.10888	0.0311299	0.0965136	-1.63243	FALSE	FALSE
Cardiomyocyte	AC026894.3	0.00830561	-0.0485436	-0.00847566	-0.0886115	0.0300492	-2.52586	2.52586	0.00883935	0.0702217	-2.9899	FALSE	FALSE
Cardiomyocyte	AC027097.2	0.015754	-0.111901	-0.0343921	-0.18941	0.042966	-1.34943	1.34943	0.0893543	0.277343	-1.63406	FALSE	FALSE
Cardiomyocyte	AC027698.1	0.00494124	-0.0675509	-0.0160266	-0.119075	0.0223964	-3.80027	3.80027	0.00499616	0.0983269	-4.2987	FALSE	FALSE
Cardiomyocyte	AC027808.1	0.00949661	-0.0291844	0.00780961	-0.0661785	0.0322787	-0.914958	0.914958	0.0413144	0.113822	-1.46206	FALSE	FALSE
Cardiomyocyte	AC040168.1	0.12351	-0.0574941	-0.00178891	-0.113199	0.149978	-2.56755	2.56755	0.0124904	0.0833265	-2.73796	FALSE	FALSE
Cardiomyocyte	AC040934.1	2.59503e-05	-0.0562841	-0.0411639	-0.0714043	0.00154035	-1.87322	1.87322	0.013259	0.0773098	-2.54368	FALSE	FALSE
Cardiomyocyte	AC046134.2	0.00187765	-0.137832	-0.0743591	-0.201305	0.0131515	-2.03711	2.03711	0.0370869	0.189401	-2.35246	FALSE	FALSE
Cardiomyocyte	AC048341.1	0.14625	-0.07224	0.0231673	-0.167647	0.170215	-1.09905	1.09905	0.0607225	0.176461	-1.53904	FALSE	FALSE
Cardiomyocyte	AC053513.1	0.000910372	-0.0722958	-0.0347317	-0.10986	0.00885036	-3.723	3.723	0.0057648	0.0980796	-4.08861	FALSE	FALSE
Cardiomyocyte	AC053527.2	0.000842183	-0.178222	-0.111664	-0.24478	0.00849739	-2.00269	2.00269	0.0484243	0.235391	-2.28126	FALSE	FALSE
Cardiomyocyte	AC058822.1	0.0127393	-0.173715	-0.0660166	-0.281413	0.0379156	-1.9384	1.9384	0.0662952	0.293003	-2.14394	FALSE	FALSE
Cardiomyocyte	AC063952.1	0.0032695	-0.124151	-0.0382566	-0.210046	0.0177477	-3.55734	3.55734	0.0126826	0.162697	-3.68127	FALSE	FALSE
Cardiomyocyte	AC064875.1	0.27624	0.0320008	0.0913609	-0.0273593	0.290274	0.327435	-0.327435	0.0463105	0.0552213	-0.253885	FALSE	FALSE
Cardiomyocyte	AC068234.1	0.129617	-0.0556249	0.0713612	-0.182611	0.155264	-0.243554	0.243554	0.0628363	0.124372	-0.984987	FALSE	FALSE
Cardiomyocyte	AC068282.1	0.00292102	-0.0849094	-0.0359038	-0.133915	0.0166352	-2.25278	2.25278	0.0217141	0.143987	-2.72924	FALSE	FALSE
Cardiomyocyte	AC068587.4	0.0552576	-0.0379646	0.10133	-0.177259	0.0883179	-1.23671	1.23671	0.0634128	0.195582	-1.62493	TRUE	FALSE
Cardiomyocyte	AC068888.1	0.000291908	-0.0841587	-0.0451644	-0.123153	0.00475719	-1.68792	1.68792	0.0317064	0.152477	-2.26574	FALSE	FALSE
Cardiomyocyte	AC069368.1	0.00242434	0.104238	0.197297	0.0111781	0.0150639	0.636399	-0.636399	0.0657187	0.0633809	0.0522562	FALSE	FALSE
Cardiomyocyte	AC072022.1	0.0018428	-0.089144	-0.0361747	-0.142113	0.0130751	-2.9389	2.9389	0.0124904	0.113739	-3.18684	FALSE	FALSE
Cardiomyocyte	AC072022.2	0.00374608	-0.0712996	-0.0206471	-0.121952	0.0191257	-3.58877	3.58877	0.00499616	0.078134	-3.96706	FALSE	FALSE
Cardiomyocyte	AC073107.1	0.00612164	-0.0762039	-0.00115696	-0.151251	0.0252746	-1.51089	1.51089	0.0539969	0.206709	-1.93665	FALSE	FALSE
Cardiomyocyte	AC073365.1	0.121332	-0.0648557	-0.00424197	-0.125469	0.148283	-1.56075	1.56075	0.0230592	0.0900849	-1.96594	FALSE	FALSE
Cardiomyocyte	AC073475.1	0.181434	-0.0603552	0.00692149	-0.127632	0.201818	-1.06617	1.06617	0.0522675	0.133273	-1.3504	FALSE	FALSE
Cardiomyocyte	AC073610.2	0.0312796	0.0726381	0.132443	0.0128329	0.0631212	-0.0407274	0.0407274	0.0732129	0.111679	-0.609187	FALSE	FALSE
Cardiomyocyte	AC074032.1	0.0046513	-0.0900071	-0.0308612	-0.149153	0.0216294	-1.26182	1.26182	0.067256	0.219731	-1.70801	FALSE	FALSE
Cardiomyocyte	AC079447.1	0.00100794	-0.0946017	-0.0494892	-0.139714	0.00936259	-1.42986	1.42986	0.0443889	0.163356	-1.87975	FALSE	FALSE
Cardiomyocyte	AC079781.5	0.0273001	-0.027226	0.0300697	-0.0845217	0.058485	-0.933801	0.933801	0.0741737	0.189071	-1.34995	FALSE	FALSE
Cardiomyocyte	AC083798.2	0.000100661	-0.0683726	-0.04347	-0.0932752	0.00301199	-2.04752	2.04752	0.018063	0.109454	-2.59921	FALSE	FALSE
Cardiomyocyte	AC083870.1	0.000771302	-0.188652	-0.108283	-0.269022	0.00809091	-2.64814	2.64814	0.033628	0.25204	-2.90592	FALSE	FALSE
Cardiomyocyte	AC084198.4	0.0234216	-0.0132596	0.0221845	-0.0487038	0.0535076	-1.2091	1.2091	0.0201768	0.0654414	-1.69751	FALSE	FALSE
Cardiomyocyte	AC084337.2	0.233508	0.0369219	0.0879431	-0.0140993	0.24994	-0.1439	0.1439	0.0751345	0.127339	-0.761123	FALSE	FALSE
Cardiomyocyte	AC084357.2	0.00512985	-0.0923786	0.0280433	-0.2128	0.0229211	-2.03163	2.03163	0.02402	0.131872	-2.45683	FALSE	FALSE
Cardiomyocyte	AC087286.2	0.0047053	-0.167447	-0.071483	-0.26341	0.0217564	-2.37446	2.37446	0.0353574	0.229869	-2.70073	FALSE	FALSE
Cardiomyocyte	AC087477.2	0.0130075	-0.0377466	-0.0110828	-0.0644104	0.0383398	-1.51081	1.51081	0.0167179	0.0658535	-1.97786	FALSE	FALSE
Cardiomyocyte	AC087500.1	0.158739	-0.0113839	0.0569401	-0.0797079	0.181366	-0.696142	0.696142	0.052844	0.125938	-1.2529	FALSE	FALSE
Cardiomyocyte	AC087854.1	0.00138111	-0.0765099	-0.0269196	-0.1261	0.0111297	-2.23376	2.23376	0.0186395	0.121157	-2.70044	FALSE	FALSE
Cardiomyocyte	AC090114.3	0.0149595	0.119404	0.200172	0.0386359	0.0416233	-0.0155778	0.0155778	0.120292	0.188247	-0.646085	FALSE	FALSE
Cardiomyocyte	AC090517.4	0.00583795	-0.0772414	-0.0408083	-0.113675	0.0247089	-2.43009	2.43009	0.0149885	0.0918981	-2.61618	FALSE	FALSE
Cardiomyocyte	AC090578.1	0.248047	-0.0477371	0.0094594	-0.104934	0.263561	-1.35168	1.35168	0.0367025	0.109289	-1.57419	FALSE	FALSE
Cardiomyocyte	AC090630.1	0.525095	-0.0554223	0.047383	-0.158228	0.532757	-2.22107	2.22107	0.0259416	0.137971	-2.41102	FALSE	FALSE
Cardiomyocyte	AC090825.1	0.0733519	-0.169266	-0.0313551	-0.307177	0.105318	-1.89347	1.89347	0.0726364	0.276271	-1.92732	FALSE	FALSE
Cardiomyocyte	AC091078.1	0.0545946	-0.017232	0.0340276	-0.0684916	0.0875263	-1.24402	1.24402	0.0207533	0.0636281	-1.61633	FALSE	FALSE
Cardiomyocyte	AC092120.3	0.032153	-0.0469557	-0.00411065	-0.0898007	0.0642971	-1.62728	1.62728	0.0197925	0.0881892	-2.15565	FALSE	FALSE
Cardiomyocyte	AC092535.4	0.00166308	-0.10081	-0.0531991	-0.148421	0.0123228	-2.16593	2.16593	0.0247886	0.139207	-2.48948	FALSE	FALSE
Cardiomyocyte	AC092683.1	0.0706683	0.0127331	0.157878	-0.132412	0.102933	-0.990791	0.990791	0.0645657	0.169455	-1.39206	FALSE	FALSE
Cardiomyocyte	AC092802.2	0.000550451	-0.11693	-0.0693376	-0.164523	0.00691712	-2.88602	2.88602	0.0147963	0.144482	-3.28758	FALSE	FALSE
Cardiomyocyte	AC092839.1	0.00336863	-0.13411	-0.0602287	-0.207991	0.0179364	-2.84952	2.84952	0.0178709	0.16995	-3.24943	FALSE	FALSE
Cardiomyocyte	AC092902.4	0.000105526	-0.0617802	-0.041299	-0.0822615	0.00308177	-2.07999	2.07999	0.0147963	0.0864584	-2.54677	FALSE	FALSE
Cardiomyocyte	AC092944.1	0.00163405	-0.0764341	-0.038377	-0.114491	0.0121861	-1.74908	1.74908	0.0317064	0.136405	-2.10505	FALSE	FALSE
Cardiomyocyte	AC093110.1	0.00588689	-0.109588	-0.0181625	-0.201013	0.024844	-4.67344	4.67344	0.00518832	0.148933	-4.84325	FALSE	FALSE
Cardiomyocyte	AC093152.1	0.000351284	-0.0790582	-0.0445467	-0.11357	0.0052975	-1.45093	1.45093	0.0426595	0.1594	-1.90171	FALSE	FALSE
Cardiomyocyte	AC093157.1	0.000611821	-0.0481492	-0.0260249	-0.0702736	0.00723662	-1.34643	1.34643	0.0334358	0.115305	-1.78599	FALSE	FALSE
Cardiomyocyte	AC093535.1	2.08305e-06	-0.109089	-0.0670873	-0.15109	0.000483089	-3.65976	3.65976	0.00710992	0.123712	-4.12101	FALSE	FALSE
Cardiomyocyte	AC093752.1	0.0247382	-0.264401	-0.0898116	-0.43899	0.0553181	-1.59187	1.59187	0.138163	0.440534	-1.67288	FALSE	FALSE
Cardiomyocyte	AC093895.2	0.124399	-0.239918	0.0695096	-0.549345	0.150694	-1.93604	1.93604	0.038432	0.170362	-2.14822	FALSE	FALSE
Cardiomyocyte	AC096531.2	0.00256429	-0.0483888	-0.0113874	-0.0853901	0.0154344	-1.86251	1.86251	0.0146042	0.0693975	-2.24851	FALSE	FALSE
Cardiomyocyte	AC097376.3	0.000806936	-0.136912	-0.0932425	-0.180582	0.00831995	-2.33802	2.33802	0.0311299	0.17506	-2.49147	FALSE	FALSE
Cardiomyocyte	AC099489.1	0.0622515	0.0267027	0.0800686	-0.0266632	0.095003	0.3882	-0.3882	0.0416987	0.053985	-0.372556	FALSE	FALSE
Cardiomyocyte	AC104123.1	0.170676	-0.0279418	0.0241425	-0.0800261	0.191591	-1.01126	1.01126	0.0584166	0.144482	-1.30644	FALSE	FALSE
Cardiomyocyte	AC104389.5	0.0083215	-0.102796	-0.0335912	-0.172001	0.0300769	-1.89849	1.89849	0.0370869	0.171186	-2.20659	FALSE	FALSE
Cardiomyocyte	AC104574.2	0.0598983	-0.174559	-0.0338521	-0.315266	0.0930265	-2.19191	2.19191	0.0320907	0.160142	-2.31912	FALSE	FALSE
Cardiomyocyte	AC104596.1	0.000314755	-0.0682607	-0.035479	-0.101042	0.00497409	-2.28804	2.28804	0.0113374	0.0778868	-2.78028	FALSE	FALSE
Cardiomyocyte	AC104806.2	0.0439666	-0.0725506	0.0277832	-0.172884	0.0766842	-0.988247	0.988247	0.0593774	0.160636	-1.43581	FALSE	FALSE
Cardiomyocyte	AC105285.1	0.10212	-0.0603245	0.0145909	-0.13524	0.131557	-2.42409	2.42409	0.0178709	0.121569	-2.7661	FALSE	FALSE
Cardiomyocyte	AC105916.2	0.0346986	-0.0347969	0.00376475	-0.0733586	0.0669727	-1.57777	1.57777	0.0171022	0.0759087	-2.15008	FALSE	FALSE
Cardiomyocyte	AC106791.1	0.000831271	-0.0719405	-0.0420175	-0.101864	0.0084528	-2.30865	2.30865	0.019216	0.118602	-2.62575	TRUE	FALSE
Cardiomyocyte	AC106845.1	0.00665548	-0.096549	-0.0301411	-0.162957	0.0265383	-2.81433	2.81433	0.0122982	0.124207	-3.33622	TRUE	FALSE
Cardiomyocyte	AC107021.1	0.174363	-0.0125494	0.0261955	-0.0512944	0.1951	-1.05845	1.05845	0.0242121	0.0701393	-1.53449	FALSE	FALSE
Cardiomyocyte	AC107204.1	0.00111911	-0.059968	-0.0344842	-0.0854519	0.00982047	-2.47912	2.47912	0.00941583	0.0706338	-2.9072	FALSE	FALSE
Cardiomyocyte	AC107208.1	0.054065	-0.0426878	0.0162602	-0.101636	0.0869664	-2.14093	2.14093	0.0174865	0.101129	-2.53188	FALSE	FALSE
Cardiomyocyte	AC107223.1	0.00749908	-0.055032	0.0153588	-0.125423	0.0283897	-1.42532	1.42532	0.0326672	0.124207	-1.92683	FALSE	FALSE
Cardiomyocyte	AC107884.1	0.000785479	-0.0348672	-0.0137721	-0.0559624	0.00820427	-1.64466	1.64466	0.0146042	0.0692327	-2.24507	FALSE	FALSE
Cardiomyocyte	AC108519.1	0.0179882	-0.0746056	0.00693304	-0.156144	0.046218	-1.52794	1.52794	0.0478478	0.179428	-1.90688	FALSE	FALSE
Cardiomyocyte	AC109927.1	0.312823	-0.0279446	0.109954	-0.165843	0.324882	-0.451219	0.451219	0.0955035	0.16995	-0.831483	FALSE	FALSE
Cardiomyocyte	AC110795.1	0.00177055	-0.0557743	-0.0206126	-0.090936	0.0128242	-2.14151	2.14151	0.0142198	0.0984917	-2.7921	FALSE	FALSE
Cardiomyocyte	AC112206.2	0.0132683	-0.104499	-0.0344147	-0.174584	0.0387954	-3.90936	3.90936	0.0067256	0.104756	-3.96122	FALSE	FALSE
Cardiomyocyte	AC114763.1	2.39075e-06	-0.124609	-0.100545	-0.148674	0.000484857	-1.8487	1.8487	0.0392006	0.170279	-2.11896	FALSE	FALSE
Cardiomyocyte	AC114956.2	0.0141949	-0.0383988	-0.0104452	-0.0663525	0.0402552	-1.90194	1.90194	0.013259	0.0691503	-2.38276	FALSE	FALSE
Cardiomyocyte	AC114971.1	0.270822	-0.0496596	0.0336637	-0.132983	0.28532	-1.3449	1.3449	0.0272867	0.0825023	-1.59624	FALSE	FALSE
Cardiomyocyte	AC116366.3	0.0283017	-0.134788	-0.0540759	-0.215501	0.0596596	-1.65986	1.65986	0.0524596	0.193027	-1.87952	FALSE	FALSE
Cardiomyocyte	AC118549.1	0.313652	0.0382641	0.20828	-0.131752	0.325651	-0.646848	0.646848	0.280169	0.515866	-0.880698	FALSE	FALSE
Cardiomyocyte	AC119674.2	0.000942708	-0.0590477	-0.0239442	-0.0941511	0.00900878	-2.30908	2.30908	0.0149885	0.0952773	-2.66828	FALSE	FALSE
Cardiomyocyte	AC123768.3	0.00121879	-0.0618525	-0.0256954	-0.0980096	0.0103635	-2.38697	2.38697	0.0115296	0.0898376	-2.96198	FALSE	FALSE
Cardiomyocyte	AC124852.1	0.158355	-0.0815412	0.0374961	-0.200578	0.181101	-2.19646	2.19646	0.0290161	0.151405	-2.38349	FALSE	FALSE
Cardiomyocyte	AC124944.2	0.0157473	-0.0385682	-0.00211661	-0.0750197	0.0429639	-1.52621	1.52621	0.0211376	0.0904146	-2.09674	FALSE	FALSE
Cardiomyocyte	AC127502.1	0.0765241	0.0394916	0.106799	-0.0278155	0.107879	-0.288329	0.288329	0.0428517	0.0811011	-0.920371	FALSE	FALSE
Cardiomyocyte	AC131571.1	6.98194e-05	-0.0517535	-0.0343926	-0.0691145	0.00241588	-3.0973	3.0973	0.0057648	0.0706338	-3.61502	FALSE	FALSE
Cardiomyocyte	AC132008.2	0.01409	-0.00760318	0.108891	-0.124098	0.0400275	-0.955901	0.955901	0.0962721	0.240666	-1.32184	FALSE	FALSE
Cardiomyocyte	AC133644.2	0.0420125	0.0583684	0.156112	-0.0393753	0.0747947	0.12766	-0.12766	0.0463105	0.0641226	-0.469494	FALSE	FALSE
Cardiomyocyte	AC134878.2	0.081109	0.0313208	0.112824	-0.0501827	0.112317	-0.399492	0.399492	0.0309377	0.0645347	-1.06071	FALSE	FALSE
Cardiomyocyte	AC135983.3	0.101842	0.00589237	0.0596062	-0.0478215	0.131416	-0.676877	0.676877	0.0338201	0.0787934	-1.22019	FALSE	FALSE
Cardiomyocyte	AC138150.1	0.0186227	-0.0160921	0.0363909	-0.0685751	0.0471002	-0.655896	0.655896	0.050538	0.130306	-1.36646	FALSE	FALSE
Cardiomyocyte	AC138207.8	0.00932398	-0.061387	-0.00972187	-0.113052	0.0319748	-1.31602	1.31602	0.0466949	0.15462	-1.72739	FALSE	FALSE
Cardiomyocyte	AC138393.1	0.00239801	-0.0205329	0.00254459	-0.0436103	0.0150154	-0.947565	0.947565	0.037279	0.106981	-1.52092	FALSE	FALSE
Cardiomyocyte	AC138409.2	0.00163301	-0.0879941	-0.0403475	-0.135641	0.0121861	-1.66063	1.66063	0.0465027	0.190802	-2.03669	FALSE	FALSE
Cardiomyocyte	AC139795.1	0.0775456	0.0021085	0.0593172	-0.0551002	0.10894	-0.801695	0.801695	0.0753267	0.182148	-1.27388	FALSE	FALSE
Cardiomyocyte	AC139887.2	0.0170494	-0.249246	-0.0836166	-0.414876	0.0448245	-1.72721	1.72721	0.114527	0.406907	-1.82901	FALSE	FALSE
Cardiomyocyte	AC145285.4	0.000466877	-0.0556034	-0.0145558	-0.096651	0.00632009	-2.00423	2.00423	0.0161414	0.10014	-2.63318	FALSE	FALSE
Cardiomyocyte	AC211433.1	0.00225036	-0.0404411	-0.00154657	-0.0793357	0.0145621	-1.84093	1.84093	0.015565	0.0850573	-2.45013	FALSE	FALSE
Cardiomyocyte	AC240274.1	0.0115033	-0.0085934	0.0424174	-0.0596042	0.0360298	-0.9936	0.9936	0.0215219	0.063216	-1.55448	FALSE	FALSE
Cardiomyocyte	AC241952.2	0.000557559	-0.0211657	0.121612	-0.163944	0.00695853	-1.06847	1.06847	0.0416987	0.114646	-1.45911	TRUE	FALSE
Cardiomyocyte	AC242426.2	0.000123844	-0.0582717	-0.0367029	-0.0798406	0.00333647	-2.25566	2.25566	0.0122982	0.0768977	-2.64449	FALSE	FALSE
Cardiomyocyte	AC244131.2	0.423023	-0.033123	0.025159	-0.0914049	0.43226	-1.63274	1.63274	0.0211376	0.0779692	-1.88309	FALSE	FALSE
Cardiomyocyte	AC244669.1	0.00272969	-0.0725354	-0.030359	-0.114712	0.0159435	-1.52532	1.52532	0.0413144	0.16179	-1.96941	FALSE	FALSE
Cardiomyocyte	AC245060.5	0.00919486	0.291669	0.599788	-0.0164492	0.0317858	0.859183	-0.859183	0.152959	0.152559	0.00377889	FALSE	FALSE
Cardiomyocyte	AC245060.7	0.0351253	0.000587711	0.0267489	-0.0255735	0.0672622	-0.654359	0.654359	0.0357417	0.089508	-1.32441	FALSE	FALSE
Cardiomyocyte	AC245297.4	0.00876748	-0.0833909	-0.00500879	-0.161773	0.0309084	-1.19595	1.19595	0.115872	0.32696	-1.49658	FALSE	FALSE
Cardiomyocyte	ACACA	0.107927	0.0520641	0.159947	-0.0558191	0.136659	-0.547816	0.547816	0.245004	0.452238	-0.884277	TRUE	FALSE
Cardiomyocyte	ACACB	0.0027549	-0.296562	-0.156684	-0.43644	0.0160651	-2.88808	2.88808	0.0430438	0.326877	-2.92487	TRUE	FALSE
Cardiomyocyte	ACAD10	0.00419036	-0.0232512	0.0208952	-0.0673975	0.0203959	-0.974713	0.974713	0.0430438	0.126679	-1.5573	FALSE	FALSE
Cardiomyocyte	ACAD9	0.0755452	-0.00201626	0.0316107	-0.0356432	0.106932	-0.714982	0.714982	0.0457341	0.107311	-1.23045	FALSE	FALSE
Cardiomyocyte	ACADL	0.112774	-0.0467097	0.00717657	-0.100596	0.141035	-1.62505	1.62505	0.0313221	0.116624	-1.89661	FALSE	FALSE
Cardiomyocyte	ACADM	0.000129306	-0.0429302	-0.0205151	-0.0653454	0.00336156	-1.26399	1.26399	0.050538	0.160059	-1.66317	FALSE	FALSE
Cardiomyocyte	ACADSB	1.91798e-05	-0.068649	-0.0462777	-0.0910203	0.00140856	-2.6237	2.6237	0.0122982	0.0928047	-2.91575	FALSE	FALSE
Cardiomyocyte	ACADVL	0.0162731	-0.0384381	0.0659285	-0.142805	0.0439387	-1.26789	1.26789	0.0490008	0.159235	-1.70028	FALSE	FALSE
Cardiomyocyte	ACAP2	0.0049909	0.162941	0.260915	0.0649659	0.0225087	-0.634503	0.634503	0.258263	0.485535	-0.910736	TRUE	FALSE
Cardiomyocyte	ACAT1	0.00980708	-0.104671	0.00177461	-0.211117	0.0328645	-2.6196	2.6196	0.0182552	0.129894	-2.83095	FALSE	FALSE
Cardiomyocyte	ACBD3	0.0310605	0.1321	0.263159	0.00104127	0.0628456	-0.388545	0.388545	0.152191	0.275859	-0.858053	FALSE	FALSE
Cardiomyocyte	ACBD5	8.38086e-07	-0.0326039	-0.00641724	-0.0587906	0.000323641	-1.54921	1.54921	0.02402	0.0941235	-1.97032	FALSE	FALSE
Cardiomyocyte	ACBD6	0.0102026	-0.158005	-0.0525568	-0.263454	0.0336144	-1.25657	1.25657	0.153151	0.409132	-1.41761	FALSE	FALSE
Cardiomyocyte	ACCS	0.126857	-0.0120127	0.0230016	-0.047027	0.152911	-1.38397	1.38397	0.018063	0.0649468	-1.84622	FALSE	FALSE
Cardiomyocyte	ACER2	0.16398	-0.0529352	0.0629271	-0.168797	0.185971	-0.368641	0.368641	0.0780169	0.156186	-1.0014	FALSE	FALSE
Cardiomyocyte	ACER3	0.0277971	-0.100967	-0.00411834	-0.197816	0.0590133	-1.31595	1.31595	0.10319	0.296299	-1.52175	FALSE	FALSE
Cardiomyocyte	ACIN1	0.00621243	0.308743	0.611635	0.00584962	0.0254973	-0.0701813	0.0701813	0.214258	0.343526	-0.681068	FALSE	FALSE
Cardiomyocyte	ACKR3	0.0977171	-0.0378644	0.111069	-0.186798	0.12749	-0.680042	0.680042	0.0795542	0.185197	-1.21905	FALSE	FALSE
Cardiomyocyte	ACLY	0.0477148	0.0405102	0.105061	-0.02404	0.0807337	-0.372209	0.372209	0.0710992	0.139619	-0.973593	FALSE	FALSE
Cardiomyocyte	ACO1	0.00732285	-0.0702852	0.0235302	-0.164101	0.0280819	-1.34627	1.34627	0.0795542	0.246353	-1.63072	TRUE	FALSE
Cardiomyocyte	ACO2	0.00206309	-0.0869134	0.0624375	-0.236264	0.013834	-1.68076	1.68076	0.033628	0.127833	-1.92653	TRUE	FALSE
Cardiomyocyte	ACOT9	0.034957	0.0674548	0.13341	0.00149968	0.0672094	-0.409522	0.409522	0.0891622	0.170444	-0.934796	FALSE	FALSE
Cardiomyocyte	ACOX1	0.00138344	0.0244429	0.108384	-0.059498	0.0111362	-0.74392	0.74392	0.0603382	0.133026	-1.14056	FALSE	FALSE
Cardiomyocyte	ACOX3	0.15658	0.0225637	0.0804978	-0.0353705	0.179634	-0.665164	0.665164	0.0536126	0.122641	-1.19379	FALSE	FALSE
Cardiomyocyte	ACP1	0.0311072	-0.0138414	0.00567992	-0.0333627	0.0628776	-1.10303	1.10303	0.0265181	0.0810187	-1.61128	FALSE	FALSE
Cardiomyocyte	ACSF3	0.0183398	-0.0320513	0.00456512	-0.0686678	0.0466872	-1.16468	1.16468	0.0401614	0.124536	-1.63269	FALSE	FALSE
Cardiomyocyte	ACSL1	0.00946637	0.0552485	0.620898	-0.510401	0.032251	-0.552318	0.552318	0.140661	0.267205	-0.925725	TRUE	FALSE
Cardiomyocyte	ACSL3	0.00340354	0.190068	0.324489	0.0556468	0.0180328	-0.389379	0.389379	0.21176	0.373444	-0.818462	FALSE	FALSE
Cardiomyocyte	ACSL4	0.0962638	0.38638	0.832899	-0.0601386	0.126201	0.433069	-0.433069	0.378939	0.450342	-0.249054	FALSE	FALSE
Cardiomyocyte	ACSM1	0.000321778	-0.221515	-0.141258	-0.301771	0.00504935	-3.97701	3.97701	0.0138355	0.223028	-4.01078	FALSE	FALSE
Cardiomyocyte	ACSM3	0.00167827	-0.872193	-0.540168	-1.20422	0.0123555	-3.01291	3.01291	0.158916	0.658205	-2.05027	FALSE	FALSE
Cardiomyocyte	ACSS1	0.000567557	-0.0722279	-0.0393814	-0.105075	0.0070021	-2.13911	2.13911	0.0163336	0.103849	-2.66857	FALSE	FALSE
Cardiomyocyte	ACSS2	0.0400575	0.0273047	0.118005	-0.0633955	0.0727331	-0.767359	0.767359	0.0609147	0.142339	-1.22447	TRUE	FALSE
Cardiomyocyte	ACSS3	0.0903399	-0.276762	-0.0511353	-0.502388	0.120712	-1.39626	1.39626	0.200423	0.516525	-1.36579	FALSE	FALSE
Cardiomyocyte	ACTA2	0.0290947	-0.0970433	0.0027872	-0.196874	0.0605869	-2.37399	2.37399	0.0211376	0.141515	-2.74307	TRUE	FALSE
Cardiomyocyte	ACTB	0.230821	0.0252615	0.127444	-0.0769211	0.247391	-1.17549	1.17549	0.0280553	0.0743427	-1.40592	FALSE	FALSE
Cardiomyocyte	ACTG1	0.30836	0.00413807	0.114801	-0.106525	0.320384	-1.23674	1.23674	0.0355496	0.108959	-1.61588	FALSE	FALSE
Cardiomyocyte	ACTL6A	0.000300774	-0.0486723	-0.0264257	-0.0709188	0.0048475	-1.44868	1.44868	0.0199846	0.0834913	-2.06274	FALSE	FALSE
Cardiomyocyte	ACTN1	0.000218487	0.0927644	0.435949	-0.250421	0.00422081	-0.623459	0.623459	0.136626	0.265722	-0.959687	FALSE	FALSE
Cardiomyocyte	ACTN4	0.00982264	0.17809	0.364471	-0.00829151	0.0328667	-0.25964	0.25964	0.158148	0.259787	-0.71606	FALSE	FALSE
Cardiomyocyte	ACTR10	0.0147128	0.0609305	0.0998189	0.022042	0.0413146	-0.346777	0.346777	0.101653	0.191132	-0.91092	FALSE	FALSE
Cardiomyocyte	ACTR1A	0.0736731	0.0217214	0.056349	-0.0129062	0.105451	-0.446348	0.446348	0.0399693	0.0828319	-1.0513	FALSE	FALSE
Cardiomyocyte	ACTR2	0.0306276	0.0929293	0.208905	-0.0230461	0.062297	-0.661647	0.661647	0.134704	0.270667	-1.00672	FALSE	FALSE
Cardiomyocyte	ACTR3	0.0145193	0.163756	0.323523	0.0039903	0.0409605	-0.506851	0.506851	0.210799	0.388033	-0.880307	FALSE	FALSE
Cardiomyocyte	ACTR3B	0.132881	0.00325392	0.0720901	-0.0655823	0.158239	-0.554109	0.554109	0.0607225	0.133932	-1.1412	FALSE	FALSE
Cardiomyocyte	ACTR6	0.0283276	-0.00108417	0.0162475	-0.0184159	0.0596651	-0.568542	0.568542	0.0326672	0.0754966	-1.20857	FALSE	FALSE
Cardiomyocyte	ACVR1	0.0025943	-0.0495261	0.0174045	-0.116457	0.0155893	-0.951494	0.951494	0.152575	0.361411	-1.24412	FALSE	FALSE
Cardiomyocyte	ACVR1B	0.0928707	0.0443188	0.103974	-0.0153361	0.122966	-0.196142	0.196142	0.109531	0.191461	-0.805712	FALSE	FALSE
Cardiomyocyte	ACVR2A	0.113203	-0.0160592	0.0655877	-0.0977061	0.141536	-0.807118	0.807118	0.107802	0.245529	-1.18751	FALSE	FALSE
Cardiomyocyte	ACVR2B	0.000688719	-0.0463027	-0.0215037	-0.0711016	0.00772402	-1.74113	1.74113	0.0163336	0.0787934	-2.27023	FALSE	FALSE
Cardiomyocyte	ACVRL1	0.0987834	-0.0223893	0.0436432	-0.0884219	0.128674	-0.55075	0.55075	0.0407379	0.0952773	-1.22576	FALSE	FALSE
Cardiomyocyte	ACYP1	0.0640169	-0.0192503	0.0171504	-0.0556511	0.0967462	-0.757996	0.757996	0.0315142	0.0831616	-1.39992	FALSE	FALSE
Cardiomyocyte	ACYP2	0.186959	-0.0720201	0.13572	-0.279761	0.206879	-0.850429	0.850429	0.291122	0.562268	-0.949634	FALSE	FALSE
Cardiomyocyte	ADA	0.0492987	0.0138295	0.0700996	-0.0424406	0.0821402	-0.599743	0.599743	0.0472713	0.102118	-1.1112	FALSE	FALSE
Cardiomyocyte	ADAM10	0.184824	0.00902107	0.162894	-0.144851	0.204983	-0.924684	0.924684	0.191776	0.409956	-1.09605	FALSE	FALSE
Cardiomyocyte	ADAM12	0.000802488	0.340701	0.617414	0.0639876	0.00829882	1.39868	-1.39868	0.147387	0.0975851	0.594873	TRUE	FALSE
Cardiomyocyte	ADAM17	0.000168237	0.643367	0.930215	0.356519	0.00372212	0.627112	-0.627112	0.373367	0.421083	-0.173512	FALSE	FALSE
Cardiomyocyte	ADAM19	0.0439367	0.00498229	0.0654817	-0.0555172	0.0766504	-0.535318	0.535318	0.154304	0.306519	-0.990199	FALSE	FALSE
Cardiomyocyte	ADAM22	0.249087	-0.0507159	0.0227408	-0.124173	0.26456	-1.62874	1.62874	0.0297848	0.116624	-1.96922	FALSE	FALSE
Cardiomyocyte	ADAM23	0.00429903	-0.0429454	0.0297626	-0.115653	0.020704	-1.39343	1.39343	0.0416987	0.141432	-1.76204	TRUE	FALSE
Cardiomyocyte	ADAM32	0.00487608	-0.0161909	-0.0016009	-0.0307809	0.0222223	-1.04438	1.04438	0.0270945	0.0726119	-1.4222	FALSE	FALSE
Cardiomyocyte	ADAM33	0.0109929	-0.113818	-0.0306501	-0.196985	0.0352632	-1.8752	1.8752	0.0426595	0.19517	-2.19379	FALSE	FALSE
Cardiomyocyte	ADAM9	0.147195	0.0571182	0.178029	-0.0637922	0.171126	-0.494409	0.494409	0.175442	0.330833	-0.91511	FALSE	FALSE
Cardiomyocyte	ADAMTS10	0.00921677	0.132393	0.350544	-0.0857584	0.0318362	0.16429	-0.16429	0.090123	0.117119	-0.378003	FALSE	FALSE
Cardiomyocyte	ADAMTS12	0.123943	-0.189635	-0.0245423	-0.354729	0.150292	-1.31664	1.31664	0.0962721	0.282206	-1.55156	TRUE	FALSE
Cardiomyocyte	ADAMTS17	0.0534491	0.00679228	0.278968	-0.265383	0.0862201	-0.964907	0.964907	0.12279	0.263908	-1.10384	FALSE	FALSE
Cardiomyocyte	ADAMTS19	0.0692651	-0.280756	-0.0756617	-0.485851	0.10171	-1.18379	1.18379	0.118947	0.325558	-1.4526	FALSE	FALSE
Cardiomyocyte	ADAMTS2	0.00715547	0.0344909	0.37793	-0.308948	0.0277588	-1.18176	1.18176	0.177748	0.440617	-1.30969	FALSE	FALSE
Cardiomyocyte	ADAMTS4	0.0525951	0.0489836	0.200901	-0.102934	0.0853326	-0.330475	0.330475	0.0332437	0.0611555	-0.879404	FALSE	FALSE
Cardiomyocyte	ADAMTS5	0.0661178	-0.303937	-0.056236	-0.551638	0.0986869	-1.20642	1.20642	0.153151	0.403198	-1.39653	FALSE	FALSE
Cardiomyocyte	ADAMTS6	0.116166	0.149656	0.402925	-0.103613	0.143965	-0.115608	0.115608	0.100307	0.145801	-0.539569	FALSE	FALSE
Cardiomyocyte	ADAMTS9-AS2	0.204199	-0.279271	0.0922079	-0.65075	0.222948	-1.05823	1.05823	0.155842	0.357702	-1.19868	FALSE	FALSE
Cardiomyocyte	ADAMTSL1	0.521557	-0.0103994	0.0332493	-0.0540481	0.529388	-0.859592	0.859592	0.0286318	0.0689854	-1.26867	FALSE	FALSE
Cardiomyocyte	ADAMTSL2	0.00147996	0.382822	0.752352	0.0132917	0.0115564	0.555415	-0.555415	0.17525	0.208522	-0.250788	FALSE	FALSE
Cardiomyocyte	ADAMTSL3	0.140766	-0.506719	-0.0634295	-0.950008	0.165337	-1.80071	1.80071	0.319946	0.723317	-1.1768	FALSE	FALSE
Cardiomyocyte	ADAMTSL4	0.0103925	-0.0517259	-0.00967747	-0.0937743	0.0339944	-1.30125	1.30125	0.0295926	0.105333	-1.83164	FALSE	FALSE
Cardiomyocyte	ADAMTSL4-AS1	0.260214	0.0314356	0.146134	-0.0832623	0.275177	-0.0234281	0.0234281	0.0872406	0.13863	-0.66817	FALSE	FALSE
Cardiomyocyte	ADAR	0.0703213	0.054718	0.143208	-0.0337725	0.102601	-0.554539	0.554539	0.131437	0.271409	-1.04609	FALSE	FALSE
Cardiomyocyte	ADARB1	0.0117877	-0.117911	-0.0142441	-0.221577	0.0362826	-1.64645	1.64645	0.070907	0.258057	-1.86369	FALSE	FALSE
Cardiomyocyte	ADAT2	0.010023	-0.0299613	-0.00337458	-0.056548	0.0332779	-1.29372	1.29372	0.0197925	0.0750845	-1.92356	FALSE	FALSE
Cardiomyocyte	ADCK1	0.0221963	-0.0241878	0.00374638	-0.052122	0.0520576	-1.2322	1.2322	0.0207533	0.072447	-1.80359	FALSE	FALSE
Cardiomyocyte	ADCY1	0.119684	-0.134629	-0.0119047	-0.257354	0.147056	-2.54737	2.54737	0.0263259	0.178109	-2.75821	FALSE	FALSE
Cardiomyocyte	ADCY2	0.0200288	0.00223626	0.056794	-0.0523215	0.049054	-0.885445	0.885445	0.0272867	0.0642051	-1.23449	FALSE	FALSE
Cardiomyocyte	ADCY3	0.0190862	0.0433651	0.227465	-0.140735	0.0477469	-0.540543	0.540543	0.181783	0.351109	-0.949698	FALSE	FALSE
Cardiomyocyte	ADCY6	0.0703364	0.0127759	0.0933691	-0.0678172	0.102603	-0.732221	0.732221	0.0478478	0.108712	-1.18398	FALSE	FALSE
Cardiomyocyte	ADCY7	0.133596	0.0287748	0.0836693	-0.0261196	0.158961	-0.581005	0.581005	0.0426595	0.087942	-1.04369	FALSE	FALSE
Cardiomyocyte	ADCY9	0.0584069	-0.104031	0.135595	-0.343658	0.0915678	-1.29854	1.29854	0.169293	0.437897	-1.37107	FALSE	FALSE
Cardiomyocyte	ADD1	0.0205748	0.165972	0.291198	0.040746	0.0497928	-0.539388	0.539388	0.288624	0.526251	-0.866558	FALSE	FALSE
Cardiomyocyte	ADD3	0.339157	-0.135615	0.177286	-0.448517	0.350238	-0.894536	0.894536	0.48136	0.785131	-0.705816	FALSE	FALSE
Cardiomyocyte	ADGRA2	0.0900163	-0.0129783	0.10198	-0.127937	0.120478	-1.16914	1.16914	0.0545734	0.159565	-1.54787	FALSE	FALSE
Cardiomyocyte	ADGRA3	0.000493001	-0.129075	-0.0809122	-0.177237	0.00652814	-1.47671	1.47671	0.0908916	0.292508	-1.68626	FALSE	FALSE
Cardiomyocyte	ADGRB3	0.0989385	-0.461201	-0.0727174	-0.849684	0.128807	-0.974109	0.974109	0.603766	0.848842	-0.491506	TRUE	FALSE
Cardiomyocyte	ADGRD1	0.299788	-0.289972	0.184581	-0.764525	0.312367	-0.975009	0.975009	0.385665	0.708728	-0.877885	FALSE	FALSE
Cardiomyocyte	ADGRE5	0.00700613	0.0813858	0.149507	0.0132651	0.0274461	0.273797	-0.273797	0.0743659	0.10525	-0.50111	FALSE	FALSE
Cardiomyocyte	ADGRG2	0.0055427	-0.0984404	-0.0378125	-0.159068	0.0238463	-2.2776	2.2776	0.019216	0.124701	-2.6981	FALSE	FALSE
Cardiomyocyte	ADGRL1	0.043625	0.0048746	0.0381141	-0.0283649	0.0763862	-0.52423	0.52423	0.032475	0.0702217	-1.11259	FALSE	FALSE
Cardiomyocyte	ADGRL2	0.105901	-0.171561	0.0345603	-0.377682	0.134866	-0.871057	0.871057	0.189277	0.423391	-1.16149	FALSE	FALSE
Cardiomyocyte	ADGRL3	0.330946	-0.392588	0.0863657	-0.871542	0.342438	-1.30949	1.30949	0.259608	0.553449	-1.09212	TRUE	FALSE
Cardiomyocyte	ADH1B	0.00542412	-0.984828	-0.5512	-1.41845	0.0235583	-3.41255	3.41255	0.109339	0.636776	-2.54198	TRUE	FALSE
Cardiomyocyte	ADH5	2.83109e-05	-0.14921	-0.11468	-0.18374	0.00157683	-2.2212	2.2212	0.0351653	0.208687	-2.56912	FALSE	FALSE
Cardiomyocyte	ADI1	0.00797342	-0.0515109	-0.0155285	-0.0874934	0.029401	-2.85197	2.85197	0.00826287	0.0705514	-3.09396	FALSE	FALSE
Cardiomyocyte	ADIPOR2	0.0373872	-0.0903471	0.0394372	-0.220131	0.0697221	-1.02161	1.02161	0.139508	0.34229	-1.29487	TRUE	FALSE
Cardiomyocyte	ADK	0.222212	0.0432253	0.209202	-0.122752	0.239727	-0.695924	0.695924	0.296695	0.538037	-0.858725	FALSE	FALSE
Cardiomyocyte	ADNP	0.0321292	0.0244208	0.0991885	-0.0503469	0.0642672	-0.778986	0.778986	0.205611	0.436331	-1.0855	FALSE	FALSE
Cardiomyocyte	ADNP2	0.101896	-0.00919188	0.054201	-0.0725847	0.131445	-0.70146	0.70146	0.0703305	0.166406	-1.24248	FALSE	FALSE
Cardiomyocyte	ADPGK	0.0775321	0.0218746	0.0659077	-0.0221586	0.10894	-0.601051	0.601051	0.0699462	0.153218	-1.13127	FALSE	FALSE
Cardiomyocyte	ADRA1B	0.0369066	-0.0593113	-0.000692047	-0.117931	0.0691619	-2.5953	2.5953	0.0121061	0.0996456	-3.04108	FALSE	FALSE
Cardiomyocyte	ADSS2	0.106307	0.0330451	0.09988	-0.0337898	0.135264	-0.457585	0.457585	0.0843582	0.167477	-0.989364	FALSE	FALSE
Cardiomyocyte	AEBP1	0.00128194	0.236304	0.413182	0.0594264	0.0106358	0.444733	-0.444733	0.124327	0.147532	-0.246879	FALSE	FALSE
Cardiomyocyte	AEBP2	0.116466	0.0942378	0.217976	-0.0295006	0.144152	-0.524788	0.524788	0.251537	0.449106	-0.836283	FALSE	FALSE
Cardiomyocyte	AF117829.1	0.23402	0.0872786	0.313493	-0.138936	0.250415	-0.770529	0.770529	0.202729	0.394379	-0.960032	FALSE	FALSE
Cardiomyocyte	AF165147.1	0.0397952	-0.104229	-0.031746	-0.176712	0.0724009	-1.88555	1.88555	0.0269024	0.121981	-2.18085	FALSE	FALSE
Cardiomyocyte	AF228730.5	0.000939635	-0.0646247	-0.0353567	-0.0938926	0.00900298	-2.58573	2.58573	0.0117218	0.0880244	-2.90872	FALSE	FALSE
Cardiomyocyte	AF241726.2	0.000579908	-0.161063	-0.101884	-0.220242	0.00706829	-2.86478	2.86478	0.0238278	0.197808	-3.05338	FALSE	FALSE
Cardiomyocyte	AFAP1	5.03747e-05	0.323396	0.612132	0.0346596	0.00204325	-0.319343	0.319343	0.266141	0.441358	-0.729757	FALSE	FALSE
Cardiomyocyte	AFDN	0.0634036	0.172201	0.420417	-0.0760144	0.0962189	-0.604951	0.604951	0.349154	0.607269	-0.798471	TRUE	FALSE
Cardiomyocyte	AFF1	0.244947	0.1475	0.332374	-0.0373743	0.260579	-0.513336	0.513336	0.488278	0.742191	-0.604086	FALSE	FALSE
Cardiomyocyte	AFF3	0.244142	-0.169525	0.259401	-0.598451	0.259836	-1.65807	1.65807	0.130092	0.394379	-1.60005	FALSE	FALSE
Cardiomyocyte	AFF4	2.68388e-05	0.607025	0.783423	0.430628	0.00155516	0.307357	-0.307357	0.406418	0.518586	-0.351618	FALSE	FALSE
Cardiomyocyte	AFG1L	0.00865329	-0.0347469	-0.00435996	-0.0651339	0.0307239	-1.06914	1.06914	0.0536126	0.151735	-1.50091	FALSE	FALSE
Cardiomyocyte	AFG3L1P	0.155106	0.0333206	0.107863	-0.0412219	0.178364	-0.482614	0.482614	0.0593774	0.124042	-1.06284	FALSE	FALSE
Cardiomyocyte	AFG3L2	0.00230284	-0.0439915	0.048064	-0.136047	0.0146949	-1.39634	1.39634	0.0513067	0.167807	-1.70958	FALSE	FALSE
Cardiomyocyte	AFTPH	0.164806	0.055214	0.116155	-0.00572728	0.186666	-0.438774	0.438774	0.136818	0.257232	-0.910816	FALSE	FALSE
Cardiomyocyte	AGAP1	0.158299	0.101436	0.322209	-0.119337	0.181065	-0.855489	0.855489	0.476172	0.774664	-0.702088	FALSE	FALSE
Cardiomyocyte	AGAP3	0.0373794	0.00935133	0.0891889	-0.0704862	0.0697221	-0.851983	0.851983	0.0639892	0.156515	-1.2904	FALSE	FALSE
Cardiomyocyte	AGBL3	0.000568874	-0.055417	-0.0267079	-0.0841262	0.00700396	-1.82014	1.82014	0.0169101	0.0851397	-2.33195	FALSE	FALSE
Cardiomyocyte	AGFG1	0.109715	0.167958	0.471992	-0.136076	0.1383	-0.606309	0.606309	0.318793	0.564164	-0.823493	TRUE	FALSE
Cardiomyocyte	AGK	0.0336141	-0.0294503	0.0174243	-0.076325	0.0659544	-0.829331	0.829331	0.0682168	0.169867	-1.31621	FALSE	FALSE
Cardiomyocyte	AGL	4.00696e-05	-0.0747193	-0.0437167	-0.105722	0.00177302	-1.33739	1.33739	0.0597617	0.194841	-1.705	FALSE	FALSE
Cardiomyocyte	AGMO	0.0692435	-0.0626603	-0.00600849	-0.119312	0.101699	-1.90547	1.90547	0.02402	0.108712	-2.1782	FALSE	FALSE
Cardiomyocyte	AGO1	0.0860541	-0.00820973	0.0278251	-0.0442446	0.116781	-0.660153	0.660153	0.0511145	0.120168	-1.23325	FALSE	FALSE
Cardiomyocyte	AGO2	0.0170489	0.28453	0.491461	0.0775985	0.0448245	0.0239638	-0.0239638	0.328978	0.473008	-0.523873	FALSE	FALSE
Cardiomyocyte	AGO3	0.0214383	0.265837	0.436425	0.0952482	0.0509707	-0.314816	0.314816	0.363951	0.571499	-0.651008	FALSE	FALSE
Cardiomyocyte	AGO4	0.0558033	0.0590095	0.157093	-0.039074	0.0890113	-0.729416	0.729416	0.122406	0.268441	-1.13293	FALSE	FALSE
Cardiomyocyte	AGPAT3	0.00600717	0.172981	0.304114	0.0418474	0.0250403	-0.168837	0.168837	0.157763	0.257315	-0.705773	FALSE	FALSE
Cardiomyocyte	AGPAT4	0.0841197	-0.0234116	0.0441434	-0.0909667	0.115011	-1.19688	1.19688	0.0555342	0.169208	-1.60735	FALSE	FALSE
Cardiomyocyte	AGPAT5	0.042532	-0.031508	0.0106608	-0.0736769	0.0753917	-0.927977	0.927977	0.032475	0.0910739	-1.48771	FALSE	FALSE
Cardiomyocyte	AGPS	0.00805403	0.0681321	0.173538	-0.0372734	0.0295376	-0.871342	0.871342	0.164105	0.366603	-1.15961	FALSE	FALSE
Cardiomyocyte	AGTPBP1	0.0146274	0.0444981	0.193671	-0.104675	0.0411698	-0.777517	0.777517	0.0586088	0.123795	-1.07876	FALSE	FALSE
Cardiomyocyte	AGTR1	0.135496	-0.0500948	0.0167422	-0.116932	0.160489	-0.894384	0.894384	0.0334358	0.0966785	-1.5318	FALSE	FALSE
Cardiomyocyte	AGTRAP	0.070454	-0.00436007	0.0226472	-0.0313673	0.102713	-0.846837	0.846837	0.0251729	0.0699744	-1.47495	FALSE	FALSE
Cardiomyocyte	AHCTF1	0.0119954	0.26886	0.481632	0.0560876	0.0365826	-0.124503	0.124503	0.276518	0.424215	-0.617422	FALSE	FALSE
Cardiomyocyte	AHCYL1	0.234306	0.080708	0.228139	-0.0667234	0.250684	-0.20123	0.20123	0.169869	0.283689	-0.739885	FALSE	FALSE
Cardiomyocyte	AHCYL2	0.0133736	-0.0629987	0.00624906	-0.132246	0.0389006	-0.81436	0.81436	0.148347	0.31847	-1.10218	FALSE	FALSE
Cardiomyocyte	AHDC1	0.0565876	0.00367921	0.133895	-0.126537	0.0897558	-0.793419	0.793419	0.116257	0.265639	-1.19215	FALSE	FALSE
Cardiomyocyte	AHI1	0.0735221	0.254246	0.47018	0.0383116	0.105387	-0.401207	0.401207	0.430438	0.64988	-0.594369	FALSE	FALSE
Cardiomyocyte	AHNAK	1.71822e-05	0.203763	0.606777	-0.199252	0.00135283	-0.736099	0.736099	0.188701	0.406577	-1.10743	FALSE	FALSE
Cardiomyocyte	AHSA2P	0.0610919	-0.00701668	0.125898	-0.139931	0.0939487	-1.15315	1.15315	0.0864719	0.238688	-1.46482	FALSE	FALSE
Cardiomyocyte	AIDA	0.0797606	0.0150087	0.0493907	-0.0193733	0.11092	-0.616496	0.616496	0.0643736	0.142257	-1.14396	FALSE	FALSE
Cardiomyocyte	AIFM1	0.0417066	-0.00811185	0.00967672	-0.0259004	0.0744863	-0.914341	0.914341	0.0249808	0.0636281	-1.34885	FALSE	FALSE
Cardiomyocyte	AIFM2	0.0403437	-0.0271461	0.00286018	-0.0571525	0.0729455	-1.09594	1.09594	0.0278632	0.0872002	-1.64597	FALSE	FALSE
Cardiomyocyte	AIG1	0.00471897	-0.152846	-0.0546188	-0.251073	0.0218058	-2.60174	2.60174	0.0286318	0.185939	-2.69914	FALSE	FALSE
Cardiomyocyte	AIMP1	0.0149836	-0.0128144	0.0129538	-0.0385826	0.0416743	-0.827019	0.827019	0.0511145	0.128905	-1.3345	FALSE	FALSE
Cardiomyocyte	AK2	0.00784958	0.0564259	0.0978993	0.0149525	0.0291647	-0.0934405	0.0934405	0.0682168	0.114151	-0.742752	FALSE	FALSE
Cardiomyocyte	AK3	0.0256219	0.0605804	0.110113	0.0110474	0.0565835	-0.434098	0.434098	0.0958878	0.184456	-0.943855	FALSE	FALSE
Cardiomyocyte	AK4	0.0483125	0.110184	0.24691	-0.0265417	0.0812555	0.537779	-0.537779	0.142967	0.169785	-0.248026	FALSE	FALSE
Cardiomyocyte	AK9	0.0010356	-0.0714998	-0.0416219	-0.101378	0.00947487	-2.09604	2.09604	0.018063	0.100717	-2.4792	FALSE	FALSE
Cardiomyocyte	AKAP10	0.0186521	0.0978281	0.160688	0.0349686	0.0471274	-0.521207	0.521207	0.179669	0.345339	-0.942669	FALSE	FALSE
Cardiomyocyte	AKAP11	0.00791217	-0.0543881	0.00475721	-0.113533	0.0293077	-0.971572	0.971572	0.11568	0.294733	-1.34927	FALSE	FALSE
Cardiomyocyte	AKAP12	0.0223912	0.0307792	0.253135	-0.191577	0.0522799	-0.791156	0.791156	0.259608	0.549411	-1.08155	TRUE	FALSE
Cardiomyocyte	AKAP13	0.00126193	0.416261	0.626431	0.20609	0.0105537	-0.832624	0.832624	0.562644	0.858403	-0.609432	TRUE	FALSE
Cardiomyocyte	AKAP17A	0.0123579	0.0471947	0.138021	-0.0436317	0.0371909	-0.196758	0.196758	0.0578401	0.100635	-0.798984	FALSE	FALSE
Cardiomyocyte	AKAP7	0.00673892	-0.107534	-0.0472199	-0.167848	0.0267541	-1.25387	1.25387	0.0568793	0.183219	-1.6876	FALSE	FALSE
Cardiomyocyte	AKAP8	0.0316221	0.00272368	0.040513	-0.0350656	0.0635408	-0.596076	0.596076	0.056495	0.132778	-1.23282	FALSE	FALSE
Cardiomyocyte	AKAP8L	0.0261359	0.0521255	0.0880864	0.0161645	0.0569802	-0.230073	0.230073	0.0910838	0.163603	-0.844937	FALSE	FALSE
Cardiomyocyte	AKAP9	0.0257513	0.168984	0.387764	-0.0497962	0.0567503	-0.933731	0.933731	0.332629	0.653837	-0.975017	FALSE	FALSE
Cardiomyocyte	AKIRIN1	0.0181559	0.0469862	0.0948793	-0.000906983	0.0464171	-0.341607	0.341607	0.0559185	0.106074	-0.923678	FALSE	FALSE
Cardiomyocyte	AKIRIN2	0.0213011	0.0384272	0.0732925	0.00356188	0.0508399	-0.272442	0.272442	0.0557264	0.101541	-0.865634	FALSE	FALSE
Cardiomyocyte	AKNA	0.00377401	-0.0879503	-0.03409	-0.141811	0.0191724	-2.08355	2.08355	0.0242121	0.132861	-2.45611	TRUE	FALSE
Cardiomyocyte	AKNAD1	0.000131557	-0.0528655	-0.0317669	-0.0739642	0.00336156	-1.46688	1.46688	0.0286318	0.109618	-1.9368	FALSE	FALSE
Cardiomyocyte	AKR1A1	0.0558586	0.0105748	0.0497534	-0.0286038	0.0890445	-0.545413	0.545413	0.032475	0.0752493	-1.21235	FALSE	FALSE
Cardiomyocyte	AKR1B1	0.000361444	-0.0490376	-0.0251035	-0.0729716	0.00537836	-2.17922	2.17922	0.0115296	0.0698096	-2.59808	FALSE	FALSE
Cardiomyocyte	AKR1C1	0.0127652	0.0020122	0.0693336	-0.0653092	0.0379156	-0.675091	0.675091	0.0686011	0.153548	-1.16239	FALSE	FALSE
Cardiomyocyte	AKR1C3	0.0997361	-0.0201676	0.0229945	-0.0633296	0.129514	-1.24538	1.24538	0.0247886	0.083244	-1.74767	FALSE	FALSE
Cardiomyocyte	AKT2	0.0197116	-0.0350611	0.00944892	-0.0795711	0.0486032	-1.04402	1.04402	0.0584166	0.166488	-1.51097	FALSE	FALSE
Cardiomyocyte	AKT3	0.965038	-0.0257185	0.232095	-0.283532	0.965567	-0.50368	0.50368	0.703113	0.90225	-0.359771	FALSE	FALSE
Cardiomyocyte	AL008633.1	0.160222	0.0831196	0.202348	-0.0361089	0.182656	-0.303331	0.303331	0.0883935	0.132366	-0.582523	FALSE	FALSE
Cardiomyocyte	AL021707.1	0.0190354	-0.0104567	0.0188959	-0.0398093	0.0476929	-0.954752	0.954752	0.0211376	0.0627215	-1.56915	FALSE	FALSE
Cardiomyocyte	AL023882.1	0.565217	-0.0150558	0.0424187	-0.0725304	0.571954	-1.77818	1.77818	0.0161414	0.0656062	-2.02306	FALSE	FALSE
Cardiomyocyte	AL031282.1	0.00118869	-0.0789767	-0.0318796	-0.126074	0.0102343	-3.53688	3.53688	0.00710992	0.106569	-3.90581	FALSE	FALSE
Cardiomyocyte	AL031428.1	0.000970751	-0.068025	-0.0267174	-0.109333	0.00919255	-2.38263	2.38263	0.015565	0.109866	-2.81937	FALSE	FALSE
Cardiomyocyte	AL035446.2	0.00867608	-0.353885	-0.161962	-0.545807	0.0307496	-1.73101	1.73101	0.122214	0.330668	-1.43598	FALSE	FALSE
Cardiomyocyte	AL035530.2	0.000362481	-0.0613958	-0.0352138	-0.0875778	0.00537901	-1.67266	1.67266	0.0224827	0.101706	-2.17752	FALSE	FALSE
Cardiomyocyte	AL049828.1	0.018353	-0.0960373	-0.0363052	-0.15577	0.0466968	-1.25665	1.25665	0.0824366	0.223028	-1.43587	FALSE	FALSE
Cardiomyocyte	AL050309.1	0.17415	-0.0495909	0.121558	-0.22074	0.194921	-1.14267	1.14267	0.0974251	0.241243	-1.30812	FALSE	FALSE
Cardiomyocyte	AL050403.2	0.151295	-0.041167	0.0344976	-0.116832	0.174918	-1.20813	1.20813	0.0503459	0.141515	-1.49101	FALSE	FALSE
Cardiomyocyte	AL078459.1	0.5624	-0.0354617	0.0303761	-0.1013	0.569262	-1.7462	1.7462	0.0224827	0.0867881	-1.94868	FALSE	FALSE
Cardiomyocyte	AL078600.1	0.00130017	-0.13727	-0.0879805	-0.186559	0.0107261	-1.83205	1.83205	0.0418909	0.187917	-2.16539	FALSE	FALSE
Cardiomyocyte	AL078604.4	0.187897	0.0810172	0.406349	-0.244315	0.207607	0.251287	-0.251287	0.203305	0.251381	-0.306226	FALSE	FALSE
Cardiomyocyte	AL109824.1	0.000367784	-0.0769346	-0.038465	-0.115404	0.0054356	-2.43097	2.43097	0.014412	0.11102	-2.94547	FALSE	FALSE
Cardiomyocyte	AL109930.1	0.0289374	-0.161559	-0.0552209	-0.267897	0.0603461	-1.93472	1.93472	0.0503459	0.228221	-2.18048	FALSE	FALSE
Cardiomyocyte	AL117190.2	0.0783459	-0.0939865	0.000211453	-0.188184	0.109705	-2.1726	2.1726	0.0309377	0.171268	-2.46882	FALSE	FALSE
Cardiomyocyte	AL117336.2	0.0215075	-0.0736181	-0.0130626	-0.134174	0.0510988	-1.09035	1.09035	0.0415065	0.134839	-1.69983	FALSE	FALSE
Cardiomyocyte	AL133318.1	0.092416	0.00964573	0.0561185	-0.0368271	0.122611	-0.737799	0.737799	0.0486164	0.115388	-1.24697	FALSE	FALSE
Cardiomyocyte	AL133346.1	0.0208318	-0.076417	-0.0276952	-0.125139	0.0501627	-1.85655	1.85655	0.0209454	0.0950301	-2.18175	FALSE	FALSE
Cardiomyocyte	AL133353.2	0.00230457	-0.0350183	-0.0140732	-0.0559635	0.0146949	-1.80983	1.80983	0.0140277	0.0670073	-2.25604	FALSE	FALSE
Cardiomyocyte	AL136295.1	0.00205457	-0.015825	0.00202786	-0.033678	0.013834	-0.878913	0.878913	0.02402	0.0705514	-1.55444	FALSE	FALSE
Cardiomyocyte	AL136531.2	0.0638694	0.0260063	0.0758748	-0.0238623	0.0966045	-0.422244	0.422244	0.0680246	0.137806	-1.01851	FALSE	FALSE
Cardiomyocyte	AL137009.2	0.000523375	-0.0824212	-0.0340339	-0.130809	0.00675117	-2.38467	2.38467	0.019216	0.13591	-2.82228	FALSE	FALSE
Cardiomyocyte	AL138752.2	5.37724e-06	-0.0637714	-0.0391699	-0.0883729	0.000734751	-1.43124	1.43124	0.0374712	0.147779	-1.97959	FALSE	FALSE
Cardiomyocyte	AL138756.1	0.00290456	-0.036252	-0.00299272	-0.0695113	0.0165803	-1.7756	1.7756	0.0140277	0.0713756	-2.34716	FALSE	FALSE
Cardiomyocyte	AL138828.1	0.00396569	-0.0491187	-0.0103863	-0.0878511	0.0197097	-4.69701	4.69701	0.00211376	0.0707162	-5.06416	FALSE	FALSE
Cardiomyocyte	AL139260.1	0.0336728	-0.219444	0.0341963	-0.473085	0.0659815	-3.48468	3.48468	0.0196003	0.202753	-3.37077	FALSE	FALSE
Cardiomyocyte	AL139317.5	0.00052741	-0.121253	-0.0692011	-0.173305	0.00677782	-2.12787	2.12787	0.0345888	0.190967	-2.46495	FALSE	FALSE
Cardiomyocyte	AL139383.1	0.12322	-0.168391	-0.0126462	-0.324136	0.149828	-2.8911	2.8911	0.0305534	0.221627	-2.85873	FALSE	FALSE
Cardiomyocyte	AL139807.1	0.000268486	-0.0955399	-0.0614095	-0.12967	0.00457994	-1.7692	1.7692	0.0297848	0.142092	-2.25418	FALSE	FALSE
Cardiomyocyte	AL157938.2	0.0267638	-0.0613858	-0.00999315	-0.112779	0.0577431	-2.5891	2.5891	0.0115296	0.0881068	-2.93391	FALSE	FALSE
Cardiomyocyte	AL162253.2	0.00696011	-0.115403	-0.0475779	-0.183229	0.0273566	-1.71643	1.71643	0.0390085	0.169373	-2.11834	FALSE	FALSE
Cardiomyocyte	AL162581.1	0.00744854	0.29495	0.855356	-0.265457	0.0283266	2.72239	-2.72239	0.180438	0.059095	1.6104	FALSE	FALSE
Cardiomyocyte	AL353743.1	0.0117795	-0.0175895	0.00983574	-0.0450148	0.0362826	-0.592476	0.592476	0.0545734	0.121734	-1.15746	FALSE	FALSE
Cardiomyocyte	AL354696.2	0.000889816	-0.0689474	-0.0407327	-0.0971621	0.00870449	-2.07453	2.07453	0.0157571	0.0875299	-2.47377	FALSE	FALSE
Cardiomyocyte	AL354740.1	0.00750113	-0.0271953	9.85161e-05	-0.0544891	0.0283897	-1.30643	1.30643	0.0184473	0.0697272	-1.91831	FALSE	FALSE
Cardiomyocyte	AL355612.1	0.0535721	-0.139508	0.0148163	-0.293832	0.0863231	-3.71922	3.71922	0.0151806	0.173082	-3.51115	FALSE	FALSE
Cardiomyocyte	AL356124.1	0.00510196	-0.337011	-0.153749	-0.520273	0.0228746	-4.28327	4.28327	0.0205611	0.318058	-3.9513	FALSE	FALSE
Cardiomyocyte	AL356534.1	0.0448132	-0.0374597	0.0282236	-0.103143	0.0777337	-1.33304	1.33304	0.0294005	0.0980796	-1.73811	FALSE	FALSE
Cardiomyocyte	AL356599.1	0.00160909	-0.0934944	-0.0502738	-0.136715	0.0120616	-2.32064	2.32064	0.0226749	0.139042	-2.61636	FALSE	FALSE
Cardiomyocyte	AL357153.2	0.0139948	-0.0603982	-0.00583859	-0.114958	0.0399437	-0.984032	0.984032	0.0574558	0.16179	-1.4936	FALSE	FALSE
Cardiomyocyte	AL357507.1	0.793837	-0.0102807	0.0449241	-0.0654854	0.796674	-0.906288	0.906288	0.0320907	0.0759911	-1.24368	FALSE	FALSE
Cardiomyocyte	AL357873.1	0.00134023	-0.293192	-0.183562	-0.402823	0.0109208	-3.02886	3.02886	0.0357417	0.29597	-3.04977	FALSE	FALSE
Cardiomyocyte	AL359232.1	0.193236	-0.0337592	0.00366389	-0.0711822	0.212601	-1.20953	1.20953	0.0269024	0.0742603	-1.46486	FALSE	FALSE
Cardiomyocyte	AL359762.3	0.0209119	-0.0210138	0.0291243	-0.0711518	0.0501996	-0.920241	0.920241	0.0488086	0.127998	-1.39091	FALSE	FALSE
Cardiomyocyte	AL365295.1	0.163897	0.12396	0.376611	-0.128691	0.185924	-0.586867	0.586867	0.12279	0.215445	-0.811128	TRUE	FALSE
Cardiomyocyte	AL365356.1	0.000840112	-0.0567909	-0.0297187	-0.083863	0.00849685	-2.61213	2.61213	0.00980015	0.0802769	-3.03411	FALSE	FALSE
Cardiomyocyte	AL390198.1	0.218858	-0.00211368	0.0373504	-0.0415778	0.236662	-0.482344	0.482344	0.038432	0.0852221	-1.14892	FALSE	FALSE
Cardiomyocyte	AL390728.4	0.184898	0.0029129	0.0412977	-0.0354718	0.205003	-0.882661	0.882661	0.0588009	0.148191	-1.33355	FALSE	FALSE
Cardiomyocyte	AL390879.1	0.0239347	-0.0430886	0.0265295	-0.112707	0.0542524	-0.673225	0.673225	0.114335	0.245776	-1.10408	FALSE	FALSE
Cardiomyocyte	AL445250.1	0.226463	0.00668506	0.239066	-0.225696	0.243292	-1.18815	1.18815	0.0755188	0.191049	-1.33904	FALSE	FALSE
Cardiomyocyte	AL445426.1	0.0368674	-0.125665	-0.0210887	-0.230241	0.069124	-1.24038	1.24038	0.116449	0.310311	-1.41402	FALSE	FALSE
Cardiomyocyte	AL450384.2	3.93382e-05	-0.0595823	-0.040728	-0.0784365	0.00177302	-1.79724	1.79724	0.0207533	0.100387	-2.27417	FALSE	FALSE
Cardiomyocyte	AL512662.2	0.000280076	-0.0492593	-0.021351	-0.0771676	0.0046683	-2.04345	2.04345	0.0151806	0.0850573	-2.4862	FALSE	FALSE
Cardiomyocyte	AL513166.1	0.269545	-0.086714	0.0124535	-0.185882	0.28418	-1.27958	1.27958	0.0603382	0.173576	-1.52443	FALSE	FALSE
Cardiomyocyte	AL513327.1	0.0791857	-0.133864	0.000932753	-0.268661	0.110394	-1.91345	1.91345	0.0382398	0.198797	-2.37815	FALSE	FALSE
Cardiomyocyte	AL583824.1	0.000276796	-0.100692	-0.0642136	-0.137171	0.00465428	-3.06046	3.06046	0.00903151	0.107146	-3.56846	FALSE	FALSE
Cardiomyocyte	AL589843.1	0.00752493	-0.0469776	0.00117646	-0.0951316	0.0284366	-1.23738	1.23738	0.0382398	0.121569	-1.66863	FALSE	FALSE
Cardiomyocyte	AL590807.1	0.118217	-0.208001	0.00195127	-0.417953	0.14577	-3.60978	3.60978	0.0249808	0.243139	-3.28289	FALSE	FALSE
Cardiomyocyte	AL591501.1	0.157248	-0.0721159	0.00232453	-0.146556	0.180173	-1.24998	1.24998	0.043236	0.122146	-1.49831	FALSE	FALSE
Cardiomyocyte	AL591684.2	0.0935425	-0.0221947	0.0623065	-0.106696	0.123544	-0.883182	0.883182	0.0730208	0.191956	-1.3944	FALSE	FALSE
Cardiomyocyte	AL592183.1	0.0719571	-0.0905333	0.0352431	-0.21631	0.104135	-1.77513	1.77513	0.0503459	0.214951	-2.09406	FALSE	FALSE
Cardiomyocyte	AL603839.3	3.3932e-06	-0.0384918	-0.0229239	-0.0540598	0.000572594	-1.29047	1.29047	0.0234435	0.0843155	-1.84661	FALSE	FALSE
Cardiomyocyte	AL645568.1	0.000202183	-0.108349	-0.0685081	-0.148191	0.00411181	-1.93271	1.93271	0.0367025	0.177038	-2.27011	FALSE	FALSE
Cardiomyocyte	AL669831.3	0.205272	-0.080256	0.0928542	-0.253366	0.223952	-1.62202	1.62202	0.0374712	0.13352	-1.8332	FALSE	FALSE
Cardiomyocyte	AL683813.2	0.122094	-0.00734524	0.0498214	-0.0645118	0.148916	-0.894355	0.894355	0.0405457	0.100552	-1.31032	FALSE	FALSE
Cardiomyocyte	AL731577.2	0.0228338	0.152079	0.285276	0.0188816	0.0528565	-0.0961323	0.0961323	0.204458	0.330751	-0.69394	FALSE	FALSE
Cardiomyocyte	AL732509.1	0.0299512	-0.0561292	0.0020744	-0.114333	0.0614079	-1.43577	1.43577	0.0269024	0.101459	-1.91509	FALSE	FALSE
Cardiomyocyte	ALCAM	0.408178	0.00810811	0.0969173	-0.0807011	0.417792	-0.0120192	0.0120192	0.0416987	0.0587654	-0.494964	FALSE	FALSE
Cardiomyocyte	ALDH18A1	0.0438266	0.0830035	0.171168	-0.00516088	0.0765498	-0.220787	0.220787	0.0684089	0.112173	-0.713474	FALSE	FALSE
Cardiomyocyte	ALDH1A1	0.00326207	-0.158793	-0.0819489	-0.235636	0.0177477	-2.36743	2.36743	0.0272867	0.180994	-2.72967	FALSE	FALSE
Cardiomyocyte	ALDH1A2	0.260763	-0.0937505	0.0616105	-0.249111	0.275598	-0.968013	0.968013	0.151422	0.34946	-1.20655	FALSE	FALSE
Cardiomyocyte	ALDH1A3	0.000169157	0.155425	0.248819	0.0620301	0.00373116	1.60783	-1.60783	0.0735972	0.045743	0.6861	FALSE	FALSE
Cardiomyocyte	ALDH1L2	0.168689	-0.0403373	0.0925873	-0.173262	0.189886	-1.32648	1.32648	0.0620676	0.187258	-1.59311	FALSE	FALSE
Cardiomyocyte	ALDH2	1.53433e-06	-0.0737549	-0.0310028	-0.116507	0.000483089	-1.56331	1.56331	0.0305534	0.131624	-2.10702	FALSE	FALSE
Cardiomyocyte	ALDH3A2	0.00287962	-0.145624	-0.0793458	-0.211902	0.0164766	-2.62752	2.62752	0.0263259	0.193357	-2.87671	FALSE	FALSE
Cardiomyocyte	ALDH6A1	2.52955e-08	-0.0592292	-0.0392756	-0.0791827	4.61707e-05	-3.13264	3.13264	0.00518832	0.0696448	-3.74668	FALSE	FALSE
Cardiomyocyte	ALDH7A1	0.000926158	-0.0785349	-0.0272881	-0.129782	0.00893247	-1.92964	1.92964	0.0261337	0.130965	-2.3252	FALSE	FALSE
Cardiomyocyte	ALDH9A1	0.000693841	-0.0346127	-0.0144343	-0.0547911	0.00774577	-1.61865	1.61865	0.0161414	0.0723646	-2.16452	FALSE	FALSE
Cardiomyocyte	ALG13	0.141223	0.0826133	0.195627	-0.0304005	0.165633	-0.51688	0.51688	0.240584	0.437732	-0.863506	FALSE	FALSE
Cardiomyocyte	ALG14	0.00866694	-0.0217538	0.00404249	-0.0475501	0.0307321	-0.801134	0.801134	0.0488086	0.120003	-1.29787	FALSE	FALSE
Cardiomyocyte	ALG5	0.213928	0.0181714	0.0491651	-0.0128224	0.232171	-0.583052	0.583052	0.0614912	0.133932	-1.12305	FALSE	FALSE
Cardiomyocyte	ALG6	0.0349374	-0.0272774	0.0186216	-0.0731765	0.0671965	-1.16106	1.16106	0.037279	0.115882	-1.63622	FALSE	FALSE
Cardiomyocyte	ALG8	0.0635576	0.033967	0.0968203	-0.0288862	0.0963453	-0.325641	0.325641	0.057648	0.11069	-0.941181	FALSE	FALSE
Cardiomyocyte	ALKBH1	0.0155908	-0.000318616	0.0215222	-0.0221595	0.0427285	-0.463545	0.463545	0.0441968	0.0951949	-1.10694	FALSE	FALSE
Cardiomyocyte	ALKBH3	0.00704393	-0.0134539	0.00517094	-0.0320787	0.0275155	-0.803516	0.803516	0.0301691	0.0797824	-1.403	FALSE	FALSE
Cardiomyocyte	ALKBH5	0.122653	0.00931791	0.0611328	-0.042497	0.149348	-0.490756	0.490756	0.0691776	0.143493	-1.0526	FALSE	FALSE
Cardiomyocyte	ALKBH8	0.000132337	-0.0250643	-0.00823005	-0.0418985	0.00336653	-1.17238	1.17238	0.0238278	0.0782164	-1.71482	FALSE	FALSE
Cardiomyocyte	ALMS1	0.0670317	0.0392473	0.102135	-0.0236405	0.0995795	-0.713429	0.713429	0.153344	0.328938	-1.10105	FALSE	FALSE
Cardiomyocyte	ALOX12-AS1	0.0117662	-0.061057	-0.0207843	-0.10133	0.0362776	-1.51789	1.51789	0.0297848	0.114316	-1.94038	FALSE	FALSE
Cardiomyocyte	ALOX12P2	7.69718e-06	-0.0683393	-0.0337714	-0.102907	0.000848335	-4.99212	4.99212	0.00172944	0.0756614	-5.45118	FALSE	FALSE
Cardiomyocyte	ALPK1	0.00058266	-0.0825041	-0.0235165	-0.141492	0.00709	-1.11985	1.11985	0.140661	0.363472	-1.36962	FALSE	FALSE
Cardiomyocyte	ALS2	0.00820065	-0.0455423	0.0108931	-0.101978	0.0298172	-1.14999	1.14999	0.0981937	0.274293	-1.48202	FALSE	FALSE
Cardiomyocyte	AMBRA1	0.0045113	0.249949	0.394729	0.10517	0.0213184	-0.117581	0.117581	0.33186	0.497404	-0.583842	FALSE	FALSE
Cardiomyocyte	AMD1	0.120217	0.0389132	0.122965	-0.0451386	0.147489	-0.317273	0.317273	0.0860876	0.156515	-0.862426	FALSE	FALSE
Cardiomyocyte	AMFR	0.132539	0.0454605	0.124872	-0.0339508	0.157935	-0.333041	0.333041	0.101268	0.182725	-0.85149	FALSE	FALSE
Cardiomyocyte	AMMECR1	6.63401e-05	-0.0502619	-0.0286348	-0.0718891	0.00233911	-1.24209	1.24209	0.0428517	0.134509	-1.65028	FALSE	FALSE
Cardiomyocyte	AMMECR1L	0.0514414	0.0446535	0.083126	0.00618099	0.084266	-0.165969	0.165969	0.051691	0.0887662	-0.780097	FALSE	FALSE
Cardiomyocyte	AMOT	0.000857688	-0.0792954	-0.0393519	-0.119239	0.00856632	-2.04397	2.04397	0.0169101	0.0998104	-2.56131	FALSE	FALSE
Cardiomyocyte	AMOTL1	0.0228483	0.258341	0.484581	0.0321011	0.0528566	0.190392	-0.190392	0.274789	0.367428	-0.419138	FALSE	FALSE
Cardiomyocyte	AMPH	0.0384143	-0.11114	0.0534239	-0.275704	0.0707704	-1.18341	1.18341	0.098578	0.269925	-1.45322	FALSE	FALSE
Cardiomyocyte	AMY2B	0.00540798	-0.0560664	-0.0244476	-0.0876853	0.0235277	-1.95416	1.95416	0.0161414	0.0823374	-2.35078	FALSE	FALSE
Cardiomyocyte	AMZ1	0.00207604	-0.110958	-0.049942	-0.171973	0.0138675	-2.65165	2.65165	0.0184473	0.147614	-3.00034	FALSE	FALSE
Cardiomyocyte	ANAPC1	0.0868861	0.0100873	0.0684008	-0.0482262	0.117473	-0.467635	0.467635	0.0791699	0.163933	-1.05008	FALSE	FALSE
Cardiomyocyte	ANAPC16	0.0016551	-0.135034	-0.0434504	-0.226618	0.0123135	-1.56856	1.56856	0.0782091	0.286327	-1.87225	FALSE	FALSE
Cardiomyocyte	ANAPC4	0.00792112	-0.0512551	0.00900187	-0.111512	0.0293077	-1.13965	1.13965	0.0922367	0.259458	-1.49209	FALSE	FALSE
Cardiomyocyte	ANAPC5	0.109875	0.0527289	0.168301	-0.0628434	0.138382	-0.72669	0.72669	0.163528	0.355477	-1.12022	FALSE	FALSE
Cardiomyocyte	ANAPC7	0.104566	-0.0159154	0.0256446	-0.0574753	0.133656	-0.730253	0.730253	0.0359339	0.0925575	-1.365	FALSE	FALSE
Cardiomyocyte	ANGEL1	0.000795232	-0.0304761	0.00030895	-0.0612611	0.00825888	-0.899823	0.899823	0.0380477	0.110195	-1.53418	FALSE	FALSE
Cardiomyocyte	ANGEL2	6.14064e-05	-0.0570578	-0.0239328	-0.0901828	0.00220851	-1.28497	1.28497	0.0582244	0.196901	-1.75777	FALSE	FALSE
Cardiomyocyte	ANGPT1	0.0892442	-0.284328	-0.0592335	-0.509422	0.119732	-2.26167	2.26167	0.0726364	0.329844	-2.18302	FALSE	FALSE
Cardiomyocyte	ANGPT2	1.81491e-06	-0.0911733	-0.0707703	-0.111576	0.000483089	-4.30549	4.30549	0.00365104	0.098162	-4.74879	FALSE	FALSE
Cardiomyocyte	ANGPTL1	0.000118764	-0.0895972	-0.0620379	-0.117157	0.00330953	-2.83507	2.83507	0.0113374	0.109454	-3.27115	FALSE	FALSE
Cardiomyocyte	ANGPTL2	0.15458	-0.0740418	0.0144535	-0.162537	0.177871	-1.9829	1.9829	0.0380477	0.173988	-2.19311	FALSE	FALSE
Cardiomyocyte	ANK2	0.0272622	-0.169096	0.0611441	-0.399337	0.0584436	-1.5576	1.5576	0.152767	0.43188	-1.4993	TRUE	FALSE
Cardiomyocyte	ANK3	0.138271	-0.36284	-0.00439033	-0.72129	0.162957	-2.85357	2.85357	0.0482321	0.311135	-2.68947	TRUE	FALSE
Cardiomyocyte	ANKAR	0.00607038	-0.156881	-0.0627293	-0.251032	0.0251674	-1.56472	1.56472	0.105496	0.353169	-1.74317	FALSE	FALSE
Cardiomyocyte	ANKDD1A	0.028167	0.0510082	0.135797	-0.0337804	0.0595391	-0.258635	0.258635	0.0734051	0.131954	-0.846085	FALSE	FALSE
Cardiomyocyte	ANKFY1	0.0506899	-0.0131179	0.0531598	-0.0793956	0.0834469	-0.910259	0.910259	0.135281	0.316739	-1.22734	FALSE	FALSE
Cardiomyocyte	ANKH	0.000165399	0.557292	0.813821	0.300763	0.00370054	0.60828	-0.60828	0.345888	0.392566	-0.18263	FALSE	FALSE
Cardiomyocyte	ANKIB1	0.0515042	0.116685	0.217957	0.0154129	0.0842744	-0.635916	0.635916	0.245772	0.458254	-0.898825	FALSE	FALSE
Cardiomyocyte	ANKLE2	0.00184609	0.199351	0.35755	0.0411528	0.0130857	0.031252	-0.031252	0.142775	0.211077	-0.56403	FALSE	FALSE
Cardiomyocyte	ANKMY1	0.000199304	-0.0565373	-0.0314895	-0.0815852	0.00407596	-1.40719	1.40719	0.0351653	0.129729	-1.88328	FALSE	FALSE
Cardiomyocyte	ANKMY2	0.0160131	-0.0521844	0.00807845	-0.112447	0.0434968	-1.45463	1.45463	0.0392006	0.140114	-1.83765	FALSE	FALSE
Cardiomyocyte	ANKRA2	0.0354598	-0.014796	0.0145627	-0.0441546	0.0675569	-1.10059	1.10059	0.0259416	0.0802769	-1.62972	FALSE	FALSE
Cardiomyocyte	ANKRD10	0.000110114	0.34523	0.519607	0.170853	0.00318311	-0.388208	0.388208	0.267294	0.461881	-0.789091	FALSE	FALSE
Cardiomyocyte	ANKRD11	0.0439139	0.317263	0.551702	0.0828249	0.0766399	-0.149011	0.149011	0.589547	0.792632	-0.427045	FALSE	FALSE
Cardiomyocyte	ANKRD12	0.0439151	0.0383699	0.101373	-0.0246331	0.0766399	-0.737386	0.737386	0.144312	0.307096	-1.0895	FALSE	FALSE
Cardiomyocyte	ANKRD13A	0.0304317	0.0361328	0.106214	-0.0339482	0.0620446	-0.557938	0.557938	0.0555342	0.111432	-1.00471	FALSE	FALSE
Cardiomyocyte	ANKRD13C	0.0132868	0.158624	0.256878	0.0603706	0.0388182	-0.313793	0.313793	0.209839	0.35729	-0.767816	FALSE	FALSE
Cardiomyocyte	ANKRD13D	0.0429803	0.00874723	0.0650428	-0.0475484	0.0757968	-0.634621	0.634621	0.0647579	0.147532	-1.1879	FALSE	FALSE
Cardiomyocyte	ANKRD16	0.0147438	-0.0350059	-0.00241996	-0.0675919	0.0413221	-1.1552	1.1552	0.0361261	0.108712	-1.5894	FALSE	FALSE
Cardiomyocyte	ANKRD17	0.00597806	0.458464	0.718766	0.198163	0.0249976	-0.22738	0.22738	0.49289	0.715404	-0.537493	FALSE	FALSE
Cardiomyocyte	ANKRD23	0.000250614	-0.078226	-0.0530512	-0.103401	0.00443035	-2.59206	2.59206	0.0138355	0.10591	-2.93638	FALSE	FALSE
Cardiomyocyte	ANKRD26	0.0434829	-0.0643297	0.0245482	-0.153208	0.076223	-1.19763	1.19763	0.102037	0.282618	-1.46976	FALSE	FALSE
Cardiomyocyte	ANKRD27	0.139161	0.0378811	0.10529	-0.0295275	0.163868	-0.491555	0.491555	0.0609147	0.123877	-1.02405	FALSE	FALSE
Cardiomyocyte	ANKRD28	0.0575386	-0.019375	0.126653	-0.165403	0.0906929	-0.904919	0.904919	0.150846	0.346163	-1.19838	FALSE	FALSE
Cardiomyocyte	ANKRD33B	0.0255844	-0.127495	-0.0262383	-0.228751	0.056518	-1.96116	1.96116	0.0368947	0.183302	-2.31274	FALSE	FALSE
Cardiomyocyte	ANKRD36	0.0562981	-0.105417	0.106579	-0.317413	0.0894717	-1.51368	1.51368	0.133167	0.408473	-1.61701	FALSE	FALSE
Cardiomyocyte	ANKRD36B	0.0670188	-0.0223043	0.0704252	-0.115034	0.0995795	-1.04093	1.04093	0.0662952	0.181406	-1.45225	FALSE	FALSE
Cardiomyocyte	ANKRD36C	0.0294881	-0.02108	0.179196	-0.221356	0.0609203	-1.26064	1.26064	0.122598	0.338746	-1.46627	FALSE	FALSE
Cardiomyocyte	ANKRD40	0.00089624	-0.0287903	-0.0101234	-0.0474571	0.00873625	-1.59424	1.59424	0.0159493	0.0675019	-2.08144	FALSE	FALSE
Cardiomyocyte	ANKRD42	0.0277037	-0.00107755	0.0210397	-0.0231948	0.0589693	-0.470489	0.470489	0.0407379	0.0881892	-1.11423	FALSE	FALSE
Cardiomyocyte	ANKRD44	0.180419	-0.189068	0.0625793	-0.440714	0.201013	-1.45188	1.45188	0.246541	0.59334	-1.26703	TRUE	FALSE
Cardiomyocyte	ANKRD46	0.0019971	-0.0545881	-0.0211981	-0.0879781	0.0136397	-1.33476	1.33476	0.0282475	0.10764	-1.93002	FALSE	FALSE
Cardiomyocyte	ANKRD50	0.243683	-0.00683027	0.0415501	-0.0552106	0.259424	-1.08203	1.08203	0.0413144	0.110113	-1.41427	FALSE	FALSE
Cardiomyocyte	ANKRD52	0.0611865	0.00631866	0.0363345	-0.0236972	0.0939487	-0.635857	0.635857	0.0380477	0.0867057	-1.18832	FALSE	FALSE
Cardiomyocyte	ANKRD6	0.0104118	0.064036	0.202333	-0.0742607	0.0340272	-0.656498	0.656498	0.117986	0.244128	-1.04902	FALSE	FALSE
Cardiomyocyte	ANKS1A	0.060356	-0.086491	0.0545253	-0.227507	0.0933402	-1.17567	1.17567	0.19043	0.465342	-1.28903	FALSE	FALSE
Cardiomyocyte	ANKS1B	0.164396	-0.229455	-0.0137786	-0.445132	0.186317	-1.22573	1.22573	0.264796	0.549988	-1.05452	FALSE	FALSE
Cardiomyocyte	ANKS3	0.0680553	0.022471	0.0768431	-0.031901	0.100419	-0.586855	0.586855	0.0589931	0.127833	-1.11564	FALSE	FALSE
Cardiomyocyte	ANKS6	0.00295784	-0.0335398	0.00987362	-0.0769532	0.0167189	-1.30114	1.30114	0.0347809	0.119344	-1.77876	FALSE	FALSE
Cardiomyocyte	ANKUB1	0.00244722	-0.219342	-0.111121	-0.327564	0.015116	-2.83154	2.83154	0.0307456	0.259705	-3.07842	FALSE	FALSE
Cardiomyocyte	ANO10	0.0564707	-0.053978	0.0682058	-0.176162	0.0896288	-1.22977	1.22977	0.125288	0.329927	-1.39689	FALSE	FALSE
Cardiomyocyte	ANO6	3.47786e-06	0.454831	0.573125	0.336537	0.000572594	-0.0782255	0.0782255	0.382014	0.549411	-0.52426	TRUE	FALSE
Cardiomyocyte	ANOS1	0.182117	0.0575252	0.201535	-0.0864842	0.202442	-0.791734	0.791734	0.0570715	0.127256	-1.15689	FALSE	FALSE
Cardiomyocyte	ANOS2P	0.162405	0.021506	0.142733	-0.0997212	0.18472	-1.44768	1.44768	0.0249808	0.083821	-1.74649	FALSE	FALSE
Cardiomyocyte	ANP32A	0.0217948	-0.0301504	0.0203784	-0.0806792	0.0515298	-1.0409	1.0409	0.0772483	0.208769	-1.43434	FALSE	FALSE
Cardiomyocyte	ANP32B	0.104215	0.019646	0.0938513	-0.0545593	0.133416	-0.586918	0.586918	0.0833974	0.181406	-1.12115	FALSE	FALSE
Cardiomyocyte	ANP32E	0.0820945	0.0156856	0.033089	-0.0017178	0.113137	-0.373854	0.373854	0.0374712	0.0748372	-0.997975	FALSE	FALSE
Cardiomyocyte	ANTXR1	0.0262156	-0.131739	0.0206376	-0.284116	0.0570965	-1.50689	1.50689	0.194081	0.528888	-1.4463	FALSE	FALSE
Cardiomyocyte	ANTXR2	0.032529	-0.677674	-0.298887	-1.05646	0.0647475	-1.79673	1.79673	0.255765	0.688453	-1.42854	FALSE	FALSE
Cardiomyocyte	ANXA1	0.0048267	0.0358747	0.132796	-0.0610464	0.0221077	-0.892645	0.892645	0.08897	0.217341	-1.28857	FALSE	FALSE
Cardiomyocyte	ANXA11	0.00805498	-0.107625	-0.00686553	-0.208385	0.0295376	-1.55449	1.55449	0.0935819	0.316163	-1.75637	FALSE	FALSE
Cardiomyocyte	ANXA2	0.0051184	0.284254	0.435926	0.132582	0.022898	-0.0970579	0.0970579	0.324174	0.49081	-0.598398	FALSE	FALSE
Cardiomyocyte	ANXA4	0.0405887	-0.0190194	0.0844403	-0.122479	0.0731699	-1.05635	1.05635	0.123559	0.318058	-1.36409	FALSE	FALSE
Cardiomyocyte	ANXA5	0.00200342	0.2459	0.504685	-0.012884	0.0136701	-0.549648	0.549648	0.220215	0.409627	-0.895395	FALSE	FALSE
Cardiomyocyte	ANXA6	0.00757427	-0.0522513	0.0324441	-0.136947	0.0285406	-1.35826	1.35826	0.0676403	0.216435	-1.67798	FALSE	FALSE
Cardiomyocyte	ANXA7	0.0437556	0.0311621	0.0953034	-0.0329792	0.0764623	-0.429557	0.429557	0.0989623	0.202176	-1.03066	FALSE	FALSE
Cardiomyocyte	AOPEP	0.00043041	0.434929	0.680052	0.189806	0.00603152	-0.26069	0.26069	0.377978	0.563917	-0.577178	TRUE	FALSE
Cardiomyocyte	AOX1	0.00449961	-0.0446294	0.0859739	-0.175233	0.0213184	-0.592977	0.592977	0.0983859	0.217176	-1.14234	FALSE	FALSE
Cardiomyocyte	AP000311.1	0.176409	-0.0210107	0.0354958	-0.0775173	0.197117	-1.62036	1.62036	0.0171022	0.0773098	-2.17647	FALSE	FALSE
Cardiomyocyte	AP000442.1	0.01607	-0.0454045	-0.0133471	-0.0774619	0.0435836	-2.20139	2.20139	0.010761	0.0713756	-2.72962	FALSE	FALSE
Cardiomyocyte	AP000487.1	1.31465e-06	-0.0487706	-0.0372125	-0.0603287	0.000457059	-2.08436	2.08436	0.0113374	0.0706338	-2.63926	FALSE	FALSE
Cardiomyocyte	AP000779.1	0.00116465	-0.0550132	-0.0304092	-0.0796173	0.0100748	-2.54796	2.54796	0.00883935	0.0776395	-3.13478	FALSE	FALSE
Cardiomyocyte	AP000873.2	0.000101487	-0.03	-0.0119036	-0.0480964	0.00301453	-1.01852	1.01852	0.0255573	0.0834089	-1.70647	FALSE	FALSE
Cardiomyocyte	AP000926.2	1.83523e-06	-0.054488	-0.0385569	-0.0704192	0.000483089	-2.02359	2.02359	0.0130669	0.0845628	-2.69411	FALSE	FALSE
Cardiomyocyte	AP000944.5	0.028701	-0.00173873	0.0438777	-0.0473551	0.0600762	-0.252908	0.252908	0.0486164	0.0980796	-1.01251	FALSE	FALSE
Cardiomyocyte	AP000944.7	0.00823774	-0.0188953	0.00517105	-0.0429617	0.0298777	-0.906926	0.906926	0.0219062	0.0655238	-1.58068	FALSE	FALSE
Cardiomyocyte	AP001011.2	0.00260182	-0.136694	-0.0571885	-0.2162	0.0156088	-2.92464	2.92464	0.0211376	0.189318	-3.16293	FALSE	FALSE
Cardiomyocyte	AP001347.1	0.0396856	-0.0268763	0.0776797	-0.131432	0.0722375	-1.18985	1.18985	0.0457341	0.139454	-1.60845	FALSE	FALSE
Cardiomyocyte	AP001528.1	0.0389904	-0.0974453	0.0600499	-0.254941	0.0715068	-1.0703	1.0703	0.0930054	0.252205	-1.43921	FALSE	FALSE
Cardiomyocyte	AP001992.1	5.71222e-05	-0.107869	-0.0722221	-0.143517	0.00217039	-2.63992	2.63992	0.0161414	0.13929	-3.10925	FALSE	FALSE
Cardiomyocyte	AP002026.1	0.00180703	-0.140969	-0.0811683	-0.200771	0.0129351	-3.24198	3.24198	0.014412	0.147284	-3.35326	FALSE	FALSE
Cardiomyocyte	AP002336.2	0.0076227	-0.0891455	-0.0185968	-0.159694	0.028635	-1.81503	1.81503	0.0320907	0.155856	-2.27999	FALSE	FALSE
Cardiomyocyte	AP002495.1	0.0348344	-0.0336728	0.0151932	-0.0825387	0.0671044	-1.34803	1.34803	0.0416987	0.137064	-1.71678	FALSE	FALSE
Cardiomyocyte	AP002518.2	0.0140502	-0.519128	-0.218124	-0.820132	0.0400164	-3.82485	3.82485	0.0434281	0.463612	-3.41621	FALSE	FALSE
Cardiomyocyte	AP002812.2	0.00817155	-0.0553201	-0.014174	-0.0964661	0.0298087	-1.39799	1.39799	0.022867	0.0966785	-2.07993	FALSE	FALSE
Cardiomyocyte	AP002884.2	0.0224102	-0.000119168	0.0456715	-0.0459098	0.0522904	-0.530693	0.530693	0.0457341	0.100387	-1.13424	FALSE	FALSE
Cardiomyocyte	AP002989.1	0.337375	0.127492	0.513607	-0.258622	0.348546	-0.619166	0.619166	0.161606	0.275859	-0.771447	FALSE	FALSE
Cardiomyocyte	AP003086.1	0.0169198	-0.257881	-0.106739	-0.409022	0.0446929	-2.25131	2.25131	0.0632206	0.328443	-2.37718	FALSE	FALSE
Cardiomyocyte	AP003108.2	0.110181	0.0273581	0.0607868	-0.00607053	0.138647	-0.394028	0.394028	0.0632206	0.129234	-1.03152	FALSE	FALSE
Cardiomyocyte	AP1AR	0.00402913	-0.0395261	-0.0137913	-0.0652609	0.0199435	-1.2907	1.2907	0.0226749	0.0843979	-1.89611	FALSE	FALSE
Cardiomyocyte	AP1B1	0.0455213	-0.006295	0.0160578	-0.0286478	0.0784217	-0.780985	0.780985	0.033628	0.0840682	-1.3219	FALSE	FALSE
Cardiomyocyte	AP1G1	0.00672629	0.152002	0.230871	0.0731345	0.0267185	-0.164108	0.164108	0.214643	0.348718	-0.700126	FALSE	FALSE
Cardiomyocyte	AP1M1	0.0479686	0.0157276	0.0714304	-0.0399752	0.0809893	-0.649631	0.649631	0.0632206	0.144894	-1.19653	FALSE	FALSE
Cardiomyocyte	AP2A1	0.0472814	0.0463359	0.114383	-0.0217114	0.0803436	-0.492897	0.492897	0.0730208	0.152065	-1.05831	FALSE	FALSE
Cardiomyocyte	AP2A2	0.00443933	0.345935	0.63558	0.0562908	0.0211764	-0.0236436	0.0236436	0.241737	0.359268	-0.571622	TRUE	FALSE
Cardiomyocyte	AP2B1	0.0215075	0.178996	0.302352	0.05564	0.0510988	-0.167444	0.167444	0.225404	0.367098	-0.703655	FALSE	FALSE
Cardiomyocyte	AP2M1	0.000112731	-0.0235403	0.0247531	-0.0718337	0.00321503	-1.37996	1.37996	0.0211376	0.0718701	-1.76558	FALSE	FALSE
Cardiomyocyte	AP3B1	0.00932126	0.216706	0.354859	0.0785536	0.0319748	-0.53475	0.53475	0.333013	0.57018	-0.77584	FALSE	FALSE
Cardiomyocyte	AP3D1	0.0116386	0.160888	0.341967	-0.0201903	0.0361593	0.039083	-0.039083	0.118947	0.180582	-0.602335	FALSE	FALSE
Cardiomyocyte	AP3M1	0.020607	0.00493131	0.0311306	-0.021268	0.0498514	-0.712149	0.712149	0.0353574	0.0851397	-1.26782	FALSE	FALSE
Cardiomyocyte	AP3S1	0.0911475	0.0650292	0.151982	-0.0219235	0.121436	-0.640189	0.640189	0.151806	0.307921	-1.02033	FALSE	FALSE
Cardiomyocyte	AP4E1	0.141922	0.0306929	0.0846779	-0.0232922	0.16632	-0.480152	0.480152	0.0870484	0.17745	-1.02752	FALSE	FALSE
Cardiomyocyte	AP4S1	0.0640594	-0.00886699	0.0599474	-0.0776814	0.0967517	-0.569195	0.569195	0.0584166	0.134921	-1.20767	FALSE	FALSE
Cardiomyocyte	AP5M1	2.68586e-06	-0.0878725	-0.0293984	-0.146347	0.000490236	-2.56095	2.56095	0.0174865	0.123053	-2.81496	FALSE	FALSE
Cardiomyocyte	APAF1	0.0307397	0.0789425	0.169622	-0.0117372	0.0624518	-0.505183	0.505183	0.08897	0.173494	-0.963493	FALSE	FALSE
Cardiomyocyte	APBA1	0.00409273	-0.109329	-0.0382355	-0.180422	0.0201219	-1.09949	1.09949	0.0987702	0.258963	-1.3906	FALSE	FALSE
Cardiomyocyte	APBB1	0.0803663	-0.0111621	0.0108077	-0.033132	0.111571	-0.895711	0.895711	0.0230592	0.0638754	-1.46992	FALSE	FALSE
Cardiomyocyte	APBB1IP	0.00604522	-0.0878969	-0.0198188	-0.155975	0.0251345	-1.43585	1.43585	0.0636049	0.215363	-1.75956	TRUE	FALSE
Cardiomyocyte	APBB2	0.104257	0.314262	0.808234	-0.17971	0.133447	-0.885484	0.885484	0.351653	0.657875	-0.903663	TRUE	FALSE
Cardiomyocyte	APC	0.0180753	-0.0291859	0.0252247	-0.0835966	0.0463208	-0.901595	0.901595	0.122022	0.290283	-1.25032	FALSE	FALSE
Cardiomyocyte	APCDD1	0.000120329	-0.489756	-0.359303	-0.620209	0.00331483	-4.25615	4.25615	0.0257494	0.409956	-3.99286	FALSE	FALSE
Cardiomyocyte	APH1B	0.110065	-0.0141826	0.0167151	-0.0450803	0.138573	-0.773184	0.773184	0.0395849	0.0989038	-1.32107	FALSE	FALSE
Cardiomyocyte	API5	0.0470211	-0.0149804	0.0265373	-0.056498	0.080117	-1.00372	1.00372	0.0582244	0.157669	-1.4372	FALSE	FALSE
Cardiomyocyte	APIP	0.01388	-0.0512686	-0.0218009	-0.0807363	0.0396937	-1.81203	1.81203	0.0219062	0.0962664	-2.13569	FALSE	FALSE
Cardiomyocyte	APLF	0.000608383	-0.0792245	-0.0394293	-0.11902	0.00721781	-1.41588	1.41588	0.0589931	0.197725	-1.74488	FALSE	FALSE
Cardiomyocyte	APLP2	0.0130971	-0.0567033	0.0869459	-0.200352	0.0385251	-1.02919	1.02919	0.122022	0.31097	-1.34964	FALSE	FALSE
Cardiomyocyte	APMAP	0.0388289	-0.00944237	0.0195327	-0.0384174	0.0713182	-0.989687	0.989687	0.0224827	0.0634633	-1.49711	TRUE	FALSE
Cardiomyocyte	APOD	0.239436	-0.968539	-0.0110391	-1.92604	0.255424	-1.54207	1.54207	0.244043	0.571499	-1.22762	FALSE	FALSE
Cardiomyocyte	APOE	0.0154542	-0.0652937	0.0215025	-0.15209	0.0424815	-0.645915	0.645915	0.0307456	0.0754966	-1.29603	FALSE	FALSE
Cardiomyocyte	APOL2	0.0262484	0.0431318	0.0828067	0.00345695	0.0571205	-0.220518	0.220518	0.0440046	0.0745075	-0.759732	FALSE	FALSE
Cardiomyocyte	APOL3	0.0297981	-0.0727734	0.0339112	-0.179458	0.0611972	-0.886337	0.886337	0.0905073	0.232012	-1.35809	FALSE	FALSE
Cardiomyocyte	APOL6	0.283393	-0.0736693	0.0702715	-0.21761	0.297107	-0.795032	0.795032	0.0680246	0.179675	-1.40126	TRUE	FALSE
Cardiomyocyte	APOLD1	0.0127795	-0.0681648	-0.0189538	-0.117376	0.0379272	-2.87203	2.87203	0.00787855	0.0763208	-3.27607	FALSE	FALSE
Cardiomyocyte	APOOL	0.0116512	-0.0344409	-0.00652435	-0.0623575	0.0361593	-1.18616	1.18616	0.0438125	0.131624	-1.58702	FALSE	FALSE
Cardiomyocyte	APP	0.189869	-0.10588	0.103192	-0.314952	0.209442	-0.932857	0.932857	0.45638	0.777961	-0.769463	FALSE	FALSE
Cardiomyocyte	APPBP2	0.00780395	0.173857	0.279683	0.0680318	0.0290845	-0.309668	0.309668	0.204266	0.36034	-0.818908	FALSE	FALSE
Cardiomyocyte	APPL1	0.147888	0.0439701	0.117822	-0.0298818	0.171658	-0.549198	0.549198	0.153536	0.312206	-1.02393	FALSE	FALSE
Cardiomyocyte	APPL2	0.00192799	-0.128786	-0.0579133	-0.199658	0.0133424	-1.65538	1.65538	0.0858955	0.307014	-1.83765	FALSE	FALSE
Cardiomyocyte	APTR	0.00031356	-0.0316548	-0.0109194	-0.0523902	0.00497409	-1.34939	1.34939	0.0172944	0.0654414	-1.9199	FALSE	FALSE
Cardiomyocyte	APTX	0.00363988	-0.123703	-0.0325684	-0.214838	0.0189219	-1.47774	1.47774	0.0759032	0.269678	-1.829	FALSE	FALSE
Cardiomyocyte	AQR	0.0732739	-0.000367298	0.0719517	-0.0726863	0.105289	-0.808372	0.808372	0.129516	0.292426	-1.17494	FALSE	FALSE
Cardiomyocyte	AR	0.000537278	-0.140555	-0.089524	-0.191587	0.00684584	-1.69938	1.69938	0.046887	0.196159	-2.06477	FALSE	FALSE
Cardiomyocyte	ARAP1	0.0279249	0.0168856	0.101556	-0.0677848	0.0592158	-0.85637	0.85637	0.0543812	0.140196	-1.36627	FALSE	FALSE
Cardiomyocyte	ARAP2	0.121762	-0.00318657	0.159561	-0.165934	0.148685	-0.468214	0.468214	0.117602	0.225089	-0.936582	TRUE	FALSE
Cardiomyocyte	ARCN1	0.0162903	0.0484019	0.147466	-0.0506628	0.0439687	-0.503704	0.503704	0.0807071	0.169126	-1.06733	FALSE	FALSE
Cardiomyocyte	AREL1	0.223925	0.0207855	0.109099	-0.0675279	0.241025	-0.716698	0.716698	0.0862798	0.185527	-1.10454	FALSE	FALSE
Cardiomyocyte	ARF1	0.0494466	-0.0108177	0.0674702	-0.0891055	0.0822345	-0.684723	0.684723	0.08897	0.203659	-1.19477	FALSE	FALSE
Cardiomyocyte	ARF4	0.0468065	0.130153	0.264978	-0.00467148	0.0798445	-0.368071	0.368071	0.119331	0.218577	-0.873172	FALSE	FALSE
Cardiomyocyte	ARFGAP1	0.0285992	0.0677062	0.143609	-0.00819629	0.059949	0.218494	-0.218494	0.0495772	0.0680788	-0.457527	FALSE	FALSE
Cardiomyocyte	ARFGAP2	0.0519746	0.00921461	0.0277827	-0.00935343	0.0847785	-0.354296	0.354296	0.0326672	0.0670898	-1.03825	FALSE	FALSE
Cardiomyocyte	ARFGAP3	0.0519662	0.0727605	0.250526	-0.105005	0.0847785	-0.538901	0.538901	0.140277	0.276519	-0.979101	FALSE	FALSE
Cardiomyocyte	ARFGEF1	0.0109675	0.143262	0.257431	0.0290932	0.0351992	-0.827555	0.827555	0.272867	0.541746	-0.989418	FALSE	FALSE
Cardiomyocyte	ARFGEF2	0.0114208	0.151077	0.246418	0.0557354	0.0358638	-0.29677	0.29677	0.21176	0.360669	-0.768245	FALSE	FALSE
Cardiomyocyte	ARFIP1	0.213968	0.00448495	0.127497	-0.118527	0.232171	-0.726147	0.726147	0.183321	0.378802	-1.04707	FALSE	FALSE
Cardiomyocyte	ARGLU1	0.000304437	0.565885	0.879171	0.252598	0.00486543	-0.109049	0.109049	0.376249	0.577433	-0.617967	FALSE	FALSE
Cardiomyocyte	ARHGAP1	0.0502546	-0.0156087	0.0585516	-0.0897689	0.0830299	-0.886606	0.886606	0.0762875	0.193522	-1.34298	FALSE	FALSE
Cardiomyocyte	ARHGAP10	0.00227662	0.372833	0.538266	0.207399	0.014629	0.0118427	-0.0118427	0.619331	0.79428	-0.358936	TRUE	FALSE
Cardiomyocyte	ARHGAP12	0.00674529	-0.118093	-0.0156467	-0.220538	0.0267649	-1.24362	1.24362	0.150846	0.415149	-1.46056	FALSE	FALSE
Cardiomyocyte	ARHGAP17	0.00248804	0.207872	0.330499	0.0852448	0.0152393	-0.170104	0.170104	0.205803	0.32902	-0.67691	FALSE	FALSE
Cardiomyocyte	ARHGAP18	0.016634	-0.0390177	0.0502895	-0.128325	0.0444039	-1.8277	1.8277	0.0224827	0.0995632	-2.1468	TRUE	FALSE
Cardiomyocyte	ARHGAP21	0.413478	0.0582341	0.239312	-0.122844	0.422979	-1.03476	1.03476	0.424865	0.758098	-0.835378	FALSE	FALSE
Cardiomyocyte	ARHGAP22	0.0443413	-0.0252878	0.143963	-0.194538	0.0771413	-1.03426	1.03426	0.150653	0.356878	-1.2442	FALSE	FALSE
Cardiomyocyte	ARHGAP23	0.131919	0.0286427	0.118637	-0.0613511	0.157397	-0.510001	0.510001	0.0476556	0.0963488	-1.01562	FALSE	FALSE
Cardiomyocyte	ARHGAP24	0.776939	-0.170159	0.331424	-0.671742	0.780252	-0.383338	0.383338	0.606841	0.821643	-0.437194	FALSE	FALSE
Cardiomyocyte	ARHGAP25	0.000358271	-0.0956567	-0.0297738	-0.16154	0.00534916	-3.92116	3.92116	0.00595696	0.109536	-4.20069	FALSE	FALSE
Cardiomyocyte	ARHGAP26	0.0340579	-0.489087	-0.147156	-0.831018	0.0663439	-2.87751	2.87751	0.0789777	0.457595	-2.53455	TRUE	FALSE
Cardiomyocyte	ARHGAP27P1-BPTFP1-KPNA2P3	0.134705	0.0115172	0.0579664	-0.0349319	0.159759	-0.81346	0.81346	0.0322829	0.0794527	-1.29933	FALSE	FALSE
Cardiomyocyte	ARHGAP28	0.149787	-0.00264108	0.0432489	-0.0485311	0.173587	-0.479681	0.479681	0.032475	0.0666777	-1.03787	FALSE	FALSE
Cardiomyocyte	ARHGAP29	0.0593042	-0.274838	-0.0326807	-0.516994	0.0923594	-1.10375	1.10375	0.23578	0.546526	-1.21285	TRUE	FALSE
Cardiomyocyte	ARHGAP31	0.0664487	0.0185241	0.0866366	-0.0495884	0.0990086	-0.646267	0.646267	0.0684089	0.147202	-1.10554	TRUE	FALSE
Cardiomyocyte	ARHGAP32	0.278466	-0.207737	0.128893	-0.544366	0.292446	-1.05249	1.05249	0.342237	0.665046	-0.958459	FALSE	FALSE
Cardiomyocyte	ARHGAP35	0.041896	0.0111431	0.0896069	-0.0673207	0.0746487	-0.723284	0.723284	0.201576	0.412594	-1.0334	FALSE	FALSE
Cardiomyocyte	ARHGAP42	0.206943	0.203428	0.501743	-0.0948867	0.225506	0.567248	-0.567248	0.315334	0.366851	-0.218311	TRUE	FALSE
Cardiomyocyte	ARHGAP44	0.044803	-0.0343981	0.017113	-0.0859092	0.0777337	-1.03697	1.03697	0.0497694	0.137064	-1.46152	FALSE	FALSE
Cardiomyocyte	ARHGAP5	0.0246112	-0.0397552	0.0774098	-0.15692	0.0551862	-1.08812	1.08812	0.189662	0.445067	-1.23059	FALSE	FALSE
Cardiomyocyte	ARHGAP6	0.167685	-0.457366	-0.0355372	-0.879194	0.189122	-0.793575	0.793575	0.410069	0.673865	-0.716592	FALSE	FALSE
Cardiomyocyte	ARHGDIA	0.0347557	0.058524	0.125385	-0.00833695	0.0669727	0.154706	-0.154706	0.0582244	0.0845628	-0.538398	FALSE	FALSE
Cardiomyocyte	ARHGDIB	0.000716	-0.0310313	2.81247e-05	-0.0620908	0.00788464	-1.94089	1.94089	0.014412	0.0723646	-2.32801	FALSE	FALSE
Cardiomyocyte	ARHGEF1	0.0148493	0.0817474	0.17188	-0.00838486	0.0414588	-0.0295981	0.0295981	0.0714835	0.111267	-0.638341	FALSE	FALSE
Cardiomyocyte	ARHGEF10L	0.0431383	0.0638761	0.202833	-0.0750807	0.0759465	-0.51128	0.51128	0.131053	0.259128	-0.983514	FALSE	FALSE
Cardiomyocyte	ARHGEF11	0.187931	-0.0231034	0.0749004	-0.121107	0.207608	-0.94921	0.94921	0.124712	0.288634	-1.21065	FALSE	FALSE
Cardiomyocyte	ARHGEF12	0.00687003	0.29143	0.54842	0.0344399	0.0271125	-0.415824	0.415824	0.410453	0.634138	-0.627579	FALSE	FALSE
Cardiomyocyte	ARHGEF17	0.15257	0.00112311	0.0401143	-0.0378681	0.176196	-0.76984	0.76984	0.0386241	0.0925575	-1.26085	FALSE	FALSE
Cardiomyocyte	ARHGEF2	0.119429	0.0605883	0.182561	-0.061384	0.146843	-0.371634	0.371634	0.131245	0.241078	-0.877236	FALSE	FALSE
Cardiomyocyte	ARHGEF26	0.0561413	0.162994	0.352989	-0.0270016	0.0892807	-0.0757535	0.0757535	0.14854	0.215116	-0.534266	FALSE	FALSE
Cardiomyocyte	ARHGEF3	0.236313	-0.0403229	0.112979	-0.193625	0.252462	-1.02724	1.02724	0.136434	0.32935	-1.27142	FALSE	FALSE
Cardiomyocyte	ARHGEF35-AS1	0.114628	0.0121183	0.0690383	-0.0448017	0.142606	-0.579719	0.579719	0.042083	0.0941235	-1.16132	FALSE	FALSE
Cardiomyocyte	ARHGEF37	0.00808647	-0.0406885	0.0046598	-0.0860368	0.0296382	-2.06328	2.06328	0.0161414	0.0820902	-2.34644	FALSE	FALSE
Cardiomyocyte	ARHGEF40	0.00661286	0.136129	0.338939	-0.0666801	0.0264496	-0.08142	0.08142	0.100307	0.15701	-0.646426	FALSE	FALSE
Cardiomyocyte	ARHGEF6	0.0362649	-0.0701474	0.0586193	-0.198914	0.0684277	-1.68967	1.68967	0.0455419	0.177532	-1.96282	FALSE	FALSE
Cardiomyocyte	ARHGEF7	0.1439	0.067972	0.204705	-0.068761	0.168152	-0.514324	0.514324	0.275942	0.48809	-0.822785	TRUE	FALSE
Cardiomyocyte	ARHGEF9	0.0357561	-0.000278508	0.0635622	-0.0641192	0.0679478	-0.866598	0.866598	0.0457341	0.115141	-1.33206	FALSE	FALSE
Cardiomyocyte	ARID1A	0.0204815	0.0733484	0.183984	-0.0372877	0.0496812	-0.680168	0.680168	0.207533	0.420588	-1.01907	FALSE	FALSE
Cardiomyocyte	ARID1B	0.692762	0.0622376	0.202552	-0.0780764	0.697058	-0.717755	0.717755	0.613374	0.87159	-0.506882	FALSE	FALSE
Cardiomyocyte	ARID2	0.00508271	0.304814	0.492928	0.116701	0.0228255	-0.294646	0.294646	0.364143	0.567049	-0.638967	FALSE	FALSE
Cardiomyocyte	ARID3A	0.06126	-0.0284354	0.0185621	-0.0754329	0.0940214	-1.16974	1.16974	0.0351653	0.106734	-1.60179	FALSE	FALSE
Cardiomyocyte	ARID3B	0.034272	0.00676875	0.0434277	-0.0298902	0.0665656	-0.605594	0.605594	0.0301691	0.0642875	-1.09147	FALSE	FALSE
Cardiomyocyte	ARID4A	0.0059926	0.0617216	0.197659	-0.0742153	0.0250297	-0.783686	0.783686	0.125288	0.274458	-1.13133	FALSE	FALSE
Cardiomyocyte	ARID4B	1.52618e-07	0.53268	0.632717	0.432644	0.000139283	0.193466	-0.193466	0.481553	0.627215	-0.381267	FALSE	FALSE
Cardiomyocyte	ARID5B	0.00425969	0.448342	0.744402	0.152283	0.020596	0.0569861	-0.0569861	0.382014	0.515866	-0.433371	FALSE	FALSE
Cardiomyocyte	ARIH1	0.0010072	0.331379	0.486931	0.175827	0.00936259	-0.422719	0.422719	0.383935	0.616583	-0.683431	FALSE	FALSE
Cardiomyocyte	ARIH2	0.00789566	0.176539	0.291208	0.061871	0.029262	-0.0426005	0.0426005	0.220215	0.341795	-0.634218	FALSE	FALSE
Cardiomyocyte	ARL1	0.147289	-0.013483	0.0336223	-0.0605882	0.171181	-0.78928	0.78928	0.0491929	0.124948	-1.34481	FALSE	FALSE
Cardiomyocyte	ARL10	0.0349937	0.0472641	0.106398	-0.0118699	0.0672216	-0.276417	0.276417	0.0545734	0.0985741	-0.853011	FALSE	FALSE
Cardiomyocyte	ARL13B	0.191563	0.0431637	0.139349	-0.0530214	0.21095	-0.275607	0.275607	0.141238	0.246847	-0.805496	FALSE	FALSE
Cardiomyocyte	ARL14EP	0.053743	-0.0209285	0.0306115	-0.0724686	0.0865793	-1.4227	1.4227	0.0274789	0.090497	-1.71955	FALSE	FALSE
Cardiomyocyte	ARL15	0.21317	-0.0895301	0.0782611	-0.257321	0.231428	-0.847992	0.847992	0.432744	0.69381	-0.681027	FALSE	FALSE
Cardiomyocyte	ARL17B	0.0326958	-0.031252	0.00216907	-0.064673	0.064938	-1.28563	1.28563	0.0238278	0.0837386	-1.81324	FALSE	FALSE
Cardiomyocyte	ARL2BP	0.0241454	-0.0260264	0.00214137	-0.0541943	0.0544635	-1.06244	1.06244	0.0255573	0.0797	-1.64085	FALSE	FALSE
Cardiomyocyte	ARL3	6.61221e-05	-0.046222	-0.0313934	-0.0610506	0.00233911	-1.54635	1.54635	0.0211376	0.0862112	-2.02806	FALSE	FALSE
Cardiomyocyte	ARL5A	0.000263936	-0.049777	-0.0239858	-0.0755682	0.00455301	-1.37361	1.37361	0.0418909	0.14374	-1.77876	FALSE	FALSE
Cardiomyocyte	ARL5B	0.182592	-0.0237911	0.0108236	-0.0584058	0.202846	-1.30606	1.30606	0.0299769	0.0906618	-1.59664	FALSE	FALSE
Cardiomyocyte	ARL6	0.00101766	-0.0492577	-0.0220989	-0.0764166	0.00938872	-1.50504	1.50504	0.02402	0.0966785	-2.00896	FALSE	FALSE
Cardiomyocyte	ARL6IP5	0.00148685	-0.0968695	-0.0225549	-0.171184	0.0115978	-2.04265	2.04265	0.0363182	0.183796	-2.33934	FALSE	FALSE
Cardiomyocyte	ARL6IP6	0.0123135	-0.0509013	-0.0158799	-0.0859227	0.0371336	-1.46514	1.46514	0.0351653	0.125608	-1.8367	FALSE	FALSE
Cardiomyocyte	ARL8A	0.0210405	0.0271776	0.0573166	-0.00296138	0.0503993	-0.294618	0.294618	0.033628	0.0599192	-0.833357	FALSE	FALSE
Cardiomyocyte	ARL8B	0.0818645	0.0985249	0.22092	-0.0238698	0.112964	-0.28784	0.28784	0.178901	0.316987	-0.825262	FALSE	FALSE
Cardiomyocyte	ARMC1	0.00203121	-0.0167681	0.00743468	-0.040971	0.0137696	-0.7666	0.7666	0.0363182	0.0986566	-1.44172	FALSE	FALSE
Cardiomyocyte	ARMC10	0.00848049	-0.0127219	0.0136122	-0.039056	0.0303562	-0.885032	0.885032	0.0395849	0.110937	-1.48672	FALSE	FALSE
Cardiomyocyte	ARMC2	0.0195264	-0.031856	0.0566415	-0.120354	0.0484248	-1.05123	1.05123	0.0607225	0.172999	-1.51046	FALSE	FALSE
Cardiomyocyte	ARMC8	0.0339908	0.0677233	0.192384	-0.0569375	0.0662485	-0.662463	0.662463	0.205611	0.412841	-1.00567	FALSE	FALSE
Cardiomyocyte	ARMC9	0.00815044	0.107686	0.254461	-0.0390891	0.0297681	-0.264077	0.264077	0.104535	0.181653	-0.797202	FALSE	FALSE
Cardiomyocyte	ARMCX3	0.0133465	-0.0071721	0.0232738	-0.037618	0.0388839	-0.858305	0.858305	0.0392006	0.102036	-1.38013	FALSE	FALSE
Cardiomyocyte	ARMCX4	0.0117625	-0.168834	-0.060083	-0.277584	0.0362776	-1.47508	1.47508	0.121253	0.375587	-1.63113	FALSE	FALSE
Cardiomyocyte	ARMCX5-GPRASP2	0.0302438	-0.0624762	0.0175197	-0.142472	0.0617824	-1.03147	1.03147	0.110684	0.286244	-1.3708	FALSE	FALSE
Cardiomyocyte	ARMH3	0.0525473	0.114401	0.212294	0.0165084	0.0853139	-0.301827	0.301827	0.250769	0.42438	-0.758999	FALSE	FALSE
Cardiomyocyte	ARMH4	0.00244268	-0.127381	-0.0527254	-0.202037	0.0151008	-1.59983	1.59983	0.0701384	0.26498	-1.91761	FALSE	FALSE
Cardiomyocyte	ARNT	0.0108265	0.163895	0.265914	0.0618756	0.0349136	-0.293146	0.293146	0.240776	0.420176	-0.803302	FALSE	FALSE
Cardiomyocyte	ARNT2	0.025747	-0.0185603	0.00203985	-0.0391604	0.0567503	-1.03079	1.03079	0.0259416	0.0712107	-1.45683	FALSE	FALSE
Cardiomyocyte	ARNTL	0.0591743	0.0977788	0.248287	-0.052729	0.0922865	-0.3126	0.3126	0.121445	0.208687	-0.781037	FALSE	FALSE
Cardiomyocyte	ARPC2	0.000206062	0.335394	0.54519	0.125597	0.00411263	0.188453	-0.188453	0.19485	0.261353	-0.423637	FALSE	FALSE
Cardiomyocyte	ARPC5	0.0116346	-0.0535752	0.0179915	-0.125142	0.0361593	-1.25694	1.25694	0.0374712	0.127751	-1.76948	FALSE	FALSE
Cardiomyocyte	ARPP19	0.122019	-0.021873	0.0615866	-0.105333	0.148874	-0.496289	0.496289	0.0735972	0.159647	-1.11716	FALSE	FALSE
Cardiomyocyte	ARRB1	0.143272	-0.0316628	0.11571	-0.179035	0.167616	-0.536734	0.536734	0.116641	0.242397	-1.05529	FALSE	FALSE
Cardiomyocyte	ARRDC3	4.36405e-05	0.346513	0.487337	0.205689	0.00189171	1.66333	-1.66333	0.217909	0.147696	0.561093	FALSE	FALSE
Cardiomyocyte	ARSB	0.0597371	-0.0055882	0.0508648	-0.0620412	0.0928157	-0.966094	0.966094	0.0413144	0.106322	-1.36372	FALSE	FALSE
Cardiomyocyte	ARSJ	0.0911291	-0.0432635	0.0213401	-0.107867	0.121436	-0.860734	0.860734	0.0935819	0.223111	-1.25346	FALSE	FALSE
Cardiomyocyte	ART4	0.23023	-0.00448243	0.032384	-0.0413489	0.246865	-0.923004	0.923004	0.0282475	0.0745075	-1.39926	FALSE	FALSE
Cardiomyocyte	ASAP1	0.100413	0.305245	0.709038	-0.098549	0.130077	0.00212597	-0.00212597	0.3995	0.523861	-0.390986	TRUE	FALSE
Cardiomyocyte	ASAP2	0.0995169	0.0522953	0.260698	-0.156107	0.129283	-0.757296	0.757296	0.396426	0.695129	-0.81023	FALSE	FALSE
Cardiomyocyte	ASAP3	0.0262915	-0.0856579	0.035278	-0.206594	0.0571632	-1.38371	1.38371	0.0868563	0.276271	-1.66938	FALSE	FALSE
Cardiomyocyte	ASB1	0.194483	0.0017456	0.0198773	-0.0163861	0.213747	-0.633758	0.633758	0.028824	0.0655238	-1.18475	FALSE	FALSE
Cardiomyocyte	ASB13	0.00617278	-0.0267673	-0.00541904	-0.0481156	0.0253736	-1.42537	1.42537	0.0167179	0.0653589	-1.96699	FALSE	FALSE
Cardiomyocyte	ASB3	0.00331681	-0.133952	-0.0544538	-0.213449	0.0178434	-1.2573	1.2573	0.135665	0.375835	-1.47005	FALSE	FALSE
Cardiomyocyte	ASB7	0.00182344	-0.0189527	0.00354745	-0.0414528	0.0130009	-0.759999	0.759999	0.0378555	0.0996456	-1.3963	FALSE	FALSE
Cardiomyocyte	ASCC1	0.0966412	-0.00244406	0.0618036	-0.0666917	0.126583	-0.52912	0.52912	0.109723	0.224347	-1.03186	FALSE	FALSE
Cardiomyocyte	ASCC2	0.00738281	0.0681252	0.108705	0.0275459	0.0281922	0.0231536	-0.0231536	0.0762875	0.118767	-0.638616	FALSE	FALSE
Cardiomyocyte	ASCC3	0.03159	0.188105	0.339394	0.0368158	0.0635192	-0.437141	0.437141	0.351268	0.575126	-0.711304	FALSE	FALSE
Cardiomyocyte	ASH1L	0.000547213	0.311135	0.430088	0.192183	0.00689199	-0.356962	0.356962	0.509416	0.754142	-0.565992	FALSE	FALSE
Cardiomyocyte	ASH2L	0.113944	0.00537702	0.0310849	-0.0203308	0.142061	-0.582109	0.582109	0.0488086	0.112915	-1.21003	FALSE	FALSE
Cardiomyocyte	ASMTL	0.053202	-0.00831697	0.0517291	-0.068363	0.0859391	-0.937285	0.937285	0.0395849	0.109041	-1.46185	FALSE	FALSE
Cardiomyocyte	ASPH	0.104119	-0.213096	0.00725338	-0.433446	0.133316	-1.11386	1.11386	0.337048	0.679387	-1.01128	TRUE	FALSE
Cardiomyocyte	ASPN	0.0347218	0.0853857	0.276626	-0.105855	0.0669727	-0.421815	0.421815	0.0605304	0.10047	-0.731031	FALSE	FALSE
Cardiomyocyte	ASPSCR1	0.0823221	-0.00363637	0.030401	-0.0376738	0.113381	-0.819824	0.819824	0.0245965	0.0654414	-1.41175	FALSE	FALSE
Cardiomyocyte	ASS1	0.0258132	0.000725504	0.0400245	-0.0385735	0.05678	-0.645865	0.645865	0.0274789	0.0642051	-1.22436	FALSE	FALSE
Cardiomyocyte	ASTN2	0.034978	-0.0494209	0.0298526	-0.128694	0.0672214	-0.660643	0.660643	0.0870484	0.202176	-1.21572	TRUE	FALSE
Cardiomyocyte	ASXL1	6.67509e-05	0.355264	0.466791	0.243736	0.00233911	0.162002	-0.162002	0.370676	0.502761	-0.439713	FALSE	FALSE
Cardiomyocyte	ASXL2	0.0153446	0.0741914	0.11933	0.029053	0.0422759	-0.439862	0.439862	0.137779	0.264073	-0.938586	FALSE	FALSE
Cardiomyocyte	ASXL3	0.0606593	-0.0180824	0.0345568	-0.0707216	0.0936705	-1.15929	1.15929	0.0261337	0.0763208	-1.54616	FALSE	FALSE
Cardiomyocyte	ATAD1	0.276994	-0.00726578	0.0706314	-0.0851629	0.290942	-0.642693	0.642693	0.0956956	0.210748	-1.13899	FALSE	FALSE
Cardiomyocyte	ATAD2	0.0088849	0.0426132	0.0699391	0.0152872	0.031142	-0.104315	0.104315	0.0522675	0.0860463	-0.7192	FALSE	FALSE
Cardiomyocyte	ATAD2B	0.00151016	0.278125	0.421066	0.135185	0.0116428	-0.367476	0.367476	0.318985	0.523531	-0.714784	FALSE	FALSE
Cardiomyocyte	ATE1	0.220794	0.066568	0.202294	-0.0691576	0.238394	-0.472542	0.472542	0.254612	0.449271	-0.819285	FALSE	FALSE
Cardiomyocyte	ATF1	0.105721	0.00543659	0.0540349	-0.0431617	0.134748	-0.680013	0.680013	0.0782091	0.173823	-1.15221	FALSE	FALSE
Cardiomyocyte	ATF2	0.175317	0.0406364	0.149995	-0.068722	0.196046	-0.664767	0.664767	0.188317	0.3835	-1.02606	FALSE	FALSE
Cardiomyocyte	ATF4	2.98805e-05	-0.052538	0.101396	-0.206472	0.00157683	-1.06491	1.06491	0.0365104	0.0934641	-1.35611	FALSE	FALSE
Cardiomyocyte	ATF6	0.242158	0.0577892	0.261924	-0.146345	0.257989	-0.494298	0.494298	0.229247	0.414819	-0.855581	FALSE	FALSE
Cardiomyocyte	ATF7IP	0.0560591	-0.201351	-0.00712573	-0.395576	0.0892083	-1.48684	1.48684	0.207533	0.563587	-1.4413	FALSE	FALSE
Cardiomyocyte	ATF7IP2	0.0262874	-0.0203214	0.0577872	-0.0984299	0.0571632	-1.21778	1.21778	0.0443889	0.135251	-1.60737	FALSE	FALSE
Cardiomyocyte	ATG10	0.0166295	-0.0984412	-0.0211678	-0.175715	0.0444039	-1.15179	1.15179	0.1299	0.324075	-1.31892	FALSE	FALSE
Cardiomyocyte	ATG12	0.0667568	-0.00629957	0.0441181	-0.0567172	0.0993356	-0.879878	0.879878	0.0774404	0.19756	-1.35113	FALSE	FALSE
Cardiomyocyte	ATG13	0.0577625	0.0691845	0.151227	-0.0128579	0.0908693	-0.452328	0.452328	0.1299	0.256573	-0.981967	FALSE	FALSE
Cardiomyocyte	ATG14	0.063769	-0.0384446	0.0153182	-0.0922074	0.096535	-0.891953	0.891953	0.0461184	0.12602	-1.45024	FALSE	FALSE
Cardiomyocyte	ATG16L1	0.114278	-0.011654	0.0228944	-0.0462024	0.142331	-0.829315	0.829315	0.0376633	0.0966785	-1.36003	FALSE	FALSE
Cardiomyocyte	ATG16L2	0.000741699	-0.0497443	-0.00431127	-0.0951773	0.00797517	-2.38105	2.38105	0.0101845	0.0694799	-2.77022	FALSE	FALSE
Cardiomyocyte	ATG2B	0.0116436	-0.0718827	-0.00478741	-0.138978	0.0361593	-1.22249	1.22249	0.115488	0.319789	-1.46938	FALSE	FALSE
Cardiomyocyte	ATG3	0.000262392	-0.0254402	-0.000528228	-0.0503522	0.00455301	-1.16964	1.16964	0.0307456	0.0969257	-1.6565	FALSE	FALSE
Cardiomyocyte	ATG4B	0.12711	0.02496	0.0794971	-0.0295771	0.153064	-0.529002	0.529002	0.0643736	0.132943	-1.04627	FALSE	FALSE
Cardiomyocyte	ATG4C	0.0164898	-0.0876131	-0.00318606	-0.17204	0.0442502	-1.30191	1.30191	0.062452	0.204236	-1.70942	FALSE	FALSE
Cardiomyocyte	ATG5	0.290352	0.00276989	0.123616	-0.118076	0.303531	-0.636869	0.636869	0.15123	0.311547	-1.04271	FALSE	FALSE
Cardiomyocyte	ATG7	0.334043	-0.0126429	0.149195	-0.174481	0.345397	-0.630569	0.630569	0.308417	0.545784	-0.82345	TRUE	FALSE
Cardiomyocyte	ATIC	0.117012	0.000192714	0.0659379	-0.0655525	0.14465	-0.65086	0.65086	0.0522675	0.120333	-1.20305	FALSE	FALSE
Cardiomyocyte	ATL1	0.0755172	-0.00515769	0.03168	-0.0419954	0.106932	-1.0997	1.0997	0.0301691	0.0876123	-1.53806	FALSE	FALSE
Cardiomyocyte	ATL2	0.0436495	0.0967731	0.206266	-0.0127199	0.0764009	-0.426295	0.426295	0.191968	0.35185	-0.874098	FALSE	FALSE
Cardiomyocyte	ATL3	0.0618409	0.000928489	0.0812115	-0.0793545	0.094674	-0.705745	0.705745	0.128555	0.294651	-1.19662	FALSE	FALSE
Cardiomyocyte	ATM	0.0699824	0.0102126	0.227734	-0.207309	0.10225	-0.996341	0.996341	0.237317	0.528641	-1.15547	FALSE	FALSE
Cardiomyocyte	ATN1	0.0393702	0.0289945	0.101557	-0.043568	0.0719038	-0.562333	0.562333	0.0739816	0.158246	-1.09693	FALSE	FALSE
Cardiomyocyte	ATP10A	1.13169e-05	0.445244	0.72312	0.167369	0.00104879	0.803207	-0.803207	0.196964	0.190472	0.0483501	FALSE	FALSE
Cardiomyocyte	ATP10D	0.0471093	0.1071	0.262582	-0.048381	0.0802111	-0.560216	0.560216	0.195427	0.376082	-0.94442	FALSE	FALSE
Cardiomyocyte	ATP11A	0.000270218	-0.208876	0.326329	-0.744081	0.00458805	-1.63564	1.63564	0.123174	0.396604	-1.687	FALSE	FALSE
Cardiomyocyte	ATP11B	0.0601582	0.0630737	0.193439	-0.067292	0.0931843	-0.648765	0.648765	0.199078	0.394544	-0.986854	FALSE	FALSE
Cardiomyocyte	ATP11C	0.225141	0.0499904	0.147416	-0.0474353	0.242121	-0.380738	0.380738	0.196772	0.344927	-0.809768	FALSE	FALSE
Cardiomyocyte	ATP13A3	0.029749	0.433844	0.91657	-0.0488815	0.0611732	-0.0270721	0.0270721	0.273636	0.39611	-0.533644	FALSE	FALSE
Cardiomyocyte	ATP1A1	0.0240175	-0.0560182	0.0826954	-0.194732	0.0543559	-0.979361	0.979361	0.108186	0.273304	-1.33699	FALSE	FALSE
Cardiomyocyte	ATP1A1-AS1	4.39683e-06	-0.0607374	-0.0460912	-0.0753837	0.000655127	-2.87085	2.87085	0.0067256	0.0732712	-3.44551	FALSE	FALSE
Cardiomyocyte	ATP1B3	0.00791925	0.091081	0.392026	-0.209864	0.0293077	-0.715221	0.715221	0.13432	0.294074	-1.13051	FALSE	FALSE
Cardiomyocyte	ATP2A2	0.0889221	0.0851562	0.630476	-0.460163	0.119408	-0.415549	0.415549	0.127594	0.201187	-0.656974	TRUE	FALSE
Cardiomyocyte	ATP2B1	0.0481777	-0.0119795	0.0549487	-0.0789077	0.0811034	-0.895168	0.895168	0.10857	0.259375	-1.25641	FALSE	FALSE
Cardiomyocyte	ATP2B4	0.0102493	-0.136924	-0.0019148	-0.271933	0.0337225	-1.65962	1.65962	0.106072	0.3624	-1.77254	FALSE	FALSE
Cardiomyocyte	ATP2C1	0.0177617	-0.0142295	0.0789721	-0.107431	0.0458938	-0.952796	0.952796	0.171214	0.393967	-1.20227	FALSE	FALSE
Cardiomyocyte	ATP5F1C	0.00325175	-0.0457262	0.00495591	-0.0964083	0.0177461	-1.44528	1.44528	0.0397771	0.134509	-1.75769	FALSE	FALSE
Cardiomyocyte	ATP5MC2	0.0107143	-0.0228863	0.0231004	-0.0688729	0.0346897	-1.22813	1.22813	0.0315142	0.10047	-1.67269	FALSE	FALSE
Cardiomyocyte	ATP6AP1L	0.107621	-0.00688057	0.0595049	-0.073266	0.136414	-0.720125	0.720125	0.0461184	0.110772	-1.26418	FALSE	FALSE
Cardiomyocyte	ATP6AP2	0.000993507	-0.046056	-0.0139325	-0.0781794	0.00931282	-1.13499	1.13499	0.0457341	0.145801	-1.67266	FALSE	FALSE
Cardiomyocyte	ATP6V0A1	0.000261278	0.220152	0.30183	0.138474	0.00455301	0.197293	-0.197293	0.211376	0.292343	-0.467852	FALSE	FALSE
Cardiomyocyte	ATP6V0A2	0.016774	0.0876129	0.19364	-0.0184145	0.044582	-0.0210631	0.0210631	0.08897	0.139619	-0.650106	FALSE	FALSE
Cardiomyocyte	ATP6V0D1	0.112756	0.00607211	0.0270752	-0.014931	0.141035	-0.536031	0.536031	0.0280553	0.0610731	-1.12226	FALSE	FALSE
Cardiomyocyte	ATP6V0E1	0.00302116	0.128898	0.195579	0.0622182	0.0169934	-0.0983861	0.0983861	0.131245	0.211901	-0.691129	FALSE	FALSE
Cardiomyocyte	ATP6V1A	0.0156584	-0.0165115	0.0207888	-0.0538119	0.0428493	-0.785273	0.785273	0.0588009	0.149757	-1.34871	FALSE	FALSE
Cardiomyocyte	ATP6V1B2	0.120985	-0.0195825	0.0593839	-0.0985489	0.148107	-0.567911	0.567911	0.0703305	0.161048	-1.19527	FALSE	FALSE
Cardiomyocyte	ATP6V1C1	0.12746	0.0146854	0.0590574	-0.0296866	0.153284	-0.615216	0.615216	0.0941583	0.205308	-1.12463	FALSE	FALSE
Cardiomyocyte	ATP6V1D	0.000225019	-0.0734374	-0.0293717	-0.117503	0.00424514	-2.45552	2.45552	0.0157571	0.102036	-2.695	FALSE	FALSE
Cardiomyocyte	ATP6V1E1	0.139921	0.00454896	0.034816	-0.025718	0.164556	-0.669797	0.669797	0.051691	0.115717	-1.16262	FALSE	FALSE
Cardiomyocyte	ATP6V1G1	0.0373349	0.0167043	0.0373528	-0.00394413	0.0696793	-0.266347	0.266347	0.0363182	0.0707162	-0.961348	FALSE	FALSE
Cardiomyocyte	ATP6V1H	0.0832744	0.00142925	0.0467762	-0.0439177	0.114314	-0.768465	0.768465	0.103382	0.233166	-1.17337	FALSE	FALSE
Cardiomyocyte	ATP8A1	0.00328881	-0.222375	-0.109254	-0.335496	0.0177732	-2.67304	2.67304	0.0378555	0.259787	-2.77876	FALSE	FALSE
Cardiomyocyte	ATP8B1	0.0337921	0.0341118	0.158492	-0.0902679	0.0660619	-0.582649	0.582649	0.23847	0.451743	-0.921693	FALSE	FALSE
Cardiomyocyte	ATP8B2	0.069346	0.0634375	0.169753	-0.042878	0.101784	-0.492262	0.492262	0.0820523	0.155609	-0.923307	FALSE	FALSE
Cardiomyocyte	ATP9A	0.0170374	0.0991762	0.221581	-0.0232291	0.0448245	-0.498261	0.498261	0.122214	0.233825	-0.936024	TRUE	FALSE
Cardiomyocyte	ATP9B	0.169637	0.0340966	0.167896	-0.0997029	0.190689	-0.778901	0.778901	0.262298	0.519822	-0.98681	FALSE	FALSE
Cardiomyocyte	ATPAF1	0.000258064	-0.0540681	-0.0291479	-0.0789882	0.00454006	-1.36679	1.36679	0.0330515	0.117943	-1.8353	FALSE	FALSE
Cardiomyocyte	ATPSCKMT	0.0187157	-0.0344739	-0.00730902	-0.0616389	0.0471835	-1.78052	1.78052	0.0151806	0.0718701	-2.24316	FALSE	FALSE
Cardiomyocyte	ATR	0.181756	-0.0675085	0.0811078	-0.216125	0.202071	-0.959021	0.959021	0.174097	0.399242	-1.19737	FALSE	FALSE
Cardiomyocyte	ATRN	0.0463544	-0.041685	0.0363278	-0.119698	0.0793145	-1.04258	1.04258	0.140853	0.342949	-1.2838	FALSE	FALSE
Cardiomyocyte	ATRX	0.000969361	0.261346	0.366407	0.156285	0.0091913	-0.352921	0.352921	0.452921	0.694222	-0.616139	FALSE	FALSE
Cardiomyocyte	ATXN1	0.0140818	0.142047	0.459817	-0.175722	0.0400199	-1.19599	1.19599	0.239623	0.539108	-1.16981	TRUE	FALSE
Cardiomyocyte	ATXN10	0.427904	0.0811528	0.275956	-0.11365	0.436941	-0.502496	0.502496	0.321483	0.53952	-0.746933	FALSE	FALSE
Cardiomyocyte	ATXN2	0.000170069	0.397969	0.559312	0.236626	0.00373998	-0.30871	0.30871	0.384704	0.606692	-0.657216	FALSE	FALSE
Cardiomyocyte	ATXN2L	0.121735	0.00606687	0.0597967	-0.0476629	0.148676	-0.492524	0.492524	0.0611068	0.129234	-1.08058	FALSE	FALSE
Cardiomyocyte	ATXN3	0.0956597	0.0116324	0.123225	-0.0999607	0.125681	-0.515256	0.515256	0.214835	0.408226	-0.926139	FALSE	FALSE
Cardiomyocyte	ATXN7	0.1233	0.0624095	0.138116	-0.0132965	0.149874	-0.63131	0.63131	0.200231	0.390176	-0.962461	FALSE	FALSE
Cardiomyocyte	ATXN7L1	0.0435881	-0.103368	0.0330154	-0.239752	0.0763524	-1.26555	1.26555	0.143543	0.394132	-1.45719	FALSE	FALSE
Cardiomyocyte	ATXN7L3B	0.054237	-0.0257419	0.0112307	-0.0627146	0.0871252	-1.16899	1.16899	0.0194081	0.0676667	-1.80178	FALSE	FALSE
Cardiomyocyte	AUH	0.0700601	-0.184313	0.0154135	-0.38404	0.102302	-0.958974	0.958974	0.239816	0.518998	-1.1138	FALSE	FALSE
Cardiomyocyte	AUTS2	0.244627	0.0292363	0.185133	-0.126661	0.260277	-0.882326	0.882326	0.550154	0.822138	-0.579546	FALSE	FALSE
Cardiomyocyte	AVEN	0.0730722	0.110308	0.23211	-0.0114932	0.105082	-0.339106	0.339106	0.116065	0.191296	-0.720883	FALSE	FALSE
Cardiomyocyte	AVIL	0.0259588	0.048365	0.108306	-0.0115761	0.0568704	-0.205955	0.205955	0.0361261	0.0583533	-0.691773	FALSE	FALSE
Cardiomyocyte	AVL9	0.145806	0.0024341	0.105401	-0.100533	0.16986	-0.71652	0.71652	0.213105	0.428995	-1.0094	FALSE	FALSE
Cardiomyocyte	AXIN1	0.0524897	0.0499904	0.123266	-0.0232849	0.0852563	-0.118476	0.118476	0.0682168	0.112091	-0.716472	FALSE	FALSE
Cardiomyocyte	AXL	0.000560655	0.375393	0.56669	0.184096	0.00697158	0.44107	-0.44107	0.321099	0.395121	-0.299275	FALSE	FALSE
Cardiomyocyte	AZI2	0.107602	-0.0384788	0.0419703	-0.118928	0.136413	-1.01342	1.01342	0.0816679	0.214869	-1.39561	FALSE	FALSE
Cardiomyocyte	AZIN1	0.00653931	-0.0427417	-0.00334222	-0.0821411	0.026305	-1.2729	1.2729	0.0603382	0.18734	-1.63452	FALSE	FALSE
Cardiomyocyte	AZIN1-AS1	0.0483671	-0.0433791	0.0368323	-0.12359	0.0812973	-1.13252	1.13252	0.0611068	0.1744	-1.513	FALSE	FALSE
Cardiomyocyte	AZIN2	0.000467449	0.150679	0.349976	-0.0486178	0.00632009	0.535731	-0.535731	0.0860876	0.088931	-0.0468808	FALSE	FALSE
Cardiomyocyte	B3GALNT2	0.0364461	-0.0604832	-0.00231608	-0.11865	0.0685984	-1.70333	1.70333	0.0322829	0.129399	-2.00299	FALSE	FALSE
Cardiomyocyte	B3GLCT	0.0254067	-0.0140251	0.0402523	-0.0683025	0.0562275	-1.03667	1.03667	0.0403536	0.104344	-1.37057	FALSE	FALSE
Cardiomyocyte	B3GNTL1	0.0168672	-0.0244778	0.0026298	-0.0515853	0.0446176	-1.00517	1.00517	0.02402	0.0736833	-1.6171	FALSE	FALSE
Cardiomyocyte	B4GALT1	0.00101246	0.285526	0.505541	0.0655117	0.0093807	-0.255446	0.255446	0.230015	0.377895	-0.716255	FALSE	FALSE
Cardiomyocyte	B4GALT5	0.0427039	0.24847	0.478513	0.0184276	0.0755598	0.461405	-0.461405	0.276134	0.327866	-0.24774	FALSE	FALSE
Cardiomyocyte	BABAM2	0.231436	0.0727082	0.204258	-0.0588416	0.247977	-0.710137	0.710137	0.291122	0.537295	-0.884089	FALSE	FALSE
Cardiomyocyte	BACE1	0.12492	0.0176671	0.0691962	-0.0338619	0.151126	-0.810324	0.810324	0.0445811	0.111926	-1.32804	FALSE	FALSE
Cardiomyocyte	BACE2	0.0437233	0.0370631	0.218802	-0.144675	0.0764599	-0.809245	0.809245	0.143159	0.301574	-1.07489	FALSE	FALSE
Cardiomyocyte	BACH1	0.24996	0.243751	0.579335	-0.0918332	0.265372	0.248968	-0.248968	0.339739	0.415561	-0.290634	FALSE	FALSE
Cardiomyocyte	BACH2	0.379634	0.0542305	0.234898	-0.126437	0.389448	-0.759463	0.759463	0.291507	0.518668	-0.831283	FALSE	FALSE
Cardiomyocyte	BAG2	0.0868449	-0.0436001	0.0139103	-0.10111	0.117473	-1.39735	1.39735	0.0424673	0.144482	-1.76646	FALSE	FALSE
Cardiomyocyte	BAG3	0.0154954	0.0629451	0.17153	-0.0456402	0.0425555	-0.208386	0.208386	0.0482321	0.0751669	-0.640103	FALSE	FALSE
Cardiomyocyte	BAG4	0.0266041	0.00424918	0.0266159	-0.0181176	0.0574665	-0.571963	0.571963	0.0303613	0.0691503	-1.1875	FALSE	FALSE
Cardiomyocyte	BAG5	0.0649437	0.00286892	0.0347203	-0.0289825	0.0976429	-0.693105	0.693105	0.0317064	0.0748372	-1.23898	FALSE	FALSE
Cardiomyocyte	BAHCC1	0.0149222	-0.0284036	0.0142705	-0.0710777	0.0415589	-1.00567	1.00567	0.0299769	0.0880244	-1.55405	FALSE	FALSE
Cardiomyocyte	BANK1	0.0741536	-0.0322318	0.00957487	-0.0740384	0.105803	-0.709841	0.709841	0.0263259	0.0626391	-1.25058	FALSE	FALSE
Cardiomyocyte	BANP	0.11882	-0.0307976	0.0772648	-0.13886	0.146315	-1.10962	1.10962	0.070907	0.198467	-1.4849	FALSE	FALSE
Cardiomyocyte	BARD1	0.0700005	-0.0401081	0.00753967	-0.0877559	0.102256	-1.56151	1.56151	0.0263259	0.0944531	-1.84312	FALSE	FALSE
Cardiomyocyte	BASP1	0.0448586	-0.0107784	0.0571193	-0.0786761	0.0777755	-1.15877	1.15877	0.0249808	0.0670898	-1.42527	FALSE	FALSE
Cardiomyocyte	BAZ1A	2.59063e-05	0.465539	0.664948	0.266131	0.00154035	0.544597	-0.544597	0.259608	0.290777	-0.163579	FALSE	FALSE
Cardiomyocyte	BAZ1B	3.80918e-05	0.375143	0.529488	0.220798	0.00177139	0.119821	-0.119821	0.270177	0.381769	-0.498795	FALSE	FALSE
Cardiomyocyte	BAZ2A	0.0265217	0.132559	0.235572	0.0295467	0.0574504	-0.209589	0.209589	0.164489	0.281217	-0.773691	FALSE	FALSE
Cardiomyocyte	BAZ2B	0.0439202	-0.0801275	0.0774155	-0.237671	0.0766399	-1.36419	1.36419	0.364719	0.753235	-1.04631	FALSE	FALSE
Cardiomyocyte	BBIP1	0.001942	-0.0447815	-0.0159395	-0.0736235	0.0133634	-1.15435	1.15435	0.0361261	0.120827	-1.74184	FALSE	FALSE
Cardiomyocyte	BBOF1	0.0434026	0.00788425	0.0392268	-0.0234583	0.0761736	-0.638101	0.638101	0.0317064	0.0780516	-1.29965	FALSE	FALSE
Cardiomyocyte	BBOX1-AS1	0.0109493	0.0973345	0.265801	-0.0711323	0.0351852	0.0160884	-0.0160884	0.0728286	0.0872826	-0.261189	FALSE	FALSE
Cardiomyocyte	BBS2	0.00118409	-0.0735928	-0.0310095	-0.116176	0.0102067	-1.61919	1.61919	0.0313221	0.135333	-2.11127	FALSE	FALSE
Cardiomyocyte	BBS4	0.0777875	-0.00465095	0.033836	-0.0431379	0.109196	-0.627095	0.627095	0.0622598	0.143905	-1.20874	FALSE	FALSE
Cardiomyocyte	BBS7	0.0734204	-0.00508594	0.0354528	-0.0456247	0.105341	-0.937813	0.937813	0.0470792	0.126432	-1.4252	FALSE	FALSE
Cardiomyocyte	BBS9	0.0350982	-0.358331	-0.130853	-0.58581	0.0672622	-1.81306	1.81306	0.253267	0.659112	-1.37987	FALSE	FALSE
Cardiomyocyte	BBX	0.0958919	-0.0924524	0.0769189	-0.261824	0.125841	-1.13962	1.13962	0.29362	0.62194	-1.08282	FALSE	FALSE
Cardiomyocyte	BCAR3	0.000713331	-0.192709	-0.112254	-0.273164	0.00787901	-1.49172	1.49172	0.0945427	0.309734	-1.71199	FALSE	FALSE
Cardiomyocyte	BCAS3	0.237659	-0.00607079	0.283466	-0.295608	0.253788	-1.15575	1.15575	0.263643	0.556746	-1.07843	FALSE	FALSE
Cardiomyocyte	BCAT1	0.263892	-0.164622	0.0908504	-0.420095	0.278744	-0.504115	0.504115	0.141814	0.2902	-1.03305	TRUE	FALSE
Cardiomyocyte	BCCIP	0.10585	-0.0282468	0.0327689	-0.0892626	0.134824	-0.862487	0.862487	0.0509224	0.132696	-1.38175	FALSE	FALSE
Cardiomyocyte	BCHE	0.0318919	-0.0637576	-0.0159428	-0.111572	0.0639502	-2.20251	2.20251	0.0149885	0.0948652	-2.66203	FALSE	FALSE
Cardiomyocyte	BCKDHB	0.000604401	-0.18527	-0.121729	-0.24881	0.00718686	-1.70845	1.70845	0.0968486	0.334542	-1.78839	TRUE	FALSE
Cardiomyocyte	BCL2	0.165676	-0.477289	-0.0471149	-0.907463	0.187365	-0.868316	0.868316	0.3799	0.660348	-0.797606	TRUE	FALSE
Cardiomyocyte	BCL2L1	0.181445	-0.046277	0.162781	-0.255335	0.201818	-0.472379	0.472379	0.133167	0.263002	-0.981838	FALSE	FALSE
Cardiomyocyte	BCL2L1-AS1	0.00210752	-0.0499779	0.000919193	-0.100875	0.0139934	-1.83031	1.83031	0.0149885	0.0885189	-2.56213	FALSE	FALSE
Cardiomyocyte	BCL2L11	0.00831623	-0.0370344	0.00200521	-0.0760739	0.0300727	-1.80907	1.80907	0.0176787	0.0774747	-2.13171	FALSE	FALSE
Cardiomyocyte	BCL2L13	0.0233405	-0.0105909	0.0626331	-0.083815	0.0534869	-0.626837	0.626837	0.109339	0.238276	-1.12382	FALSE	FALSE
Cardiomyocyte	BCL2L14	0.00173149	-0.0635744	-0.0274533	-0.0996954	0.0125912	-2.64625	2.64625	0.0109531	0.0926399	-3.08029	FALSE	FALSE
Cardiomyocyte	BCL2L2-PABPN1	0.13463	0.0250814	0.0613539	-0.0111911	0.159697	-0.46908	0.46908	0.0501537	0.102778	-1.0351	FALSE	FALSE
Cardiomyocyte	BCL6	0.0385548	-0.164652	0.0284888	-0.357792	0.0709755	-0.82736	0.82736	0.301883	0.584109	-0.952248	FALSE	FALSE
Cardiomyocyte	BCL7C	0.253271	0.0165609	0.0861581	-0.0530363	0.26838	-0.462696	0.462696	0.0582244	0.115388	-0.986794	FALSE	FALSE
Cardiomyocyte	BCL9	0.00272891	-0.0778221	-0.0384074	-0.117237	0.0159435	-1.79601	1.79601	0.0255573	0.120251	-2.23424	FALSE	FALSE
Cardiomyocyte	BCL9L	0.0423371	0.0523133	0.120919	-0.0162921	0.0752122	-0.130857	0.130857	0.0574558	0.0934641	-0.70196	FALSE	FALSE
Cardiomyocyte	BCLAF1	0.013368	-0.0830073	0.016092	-0.182107	0.0389	-1.09641	1.09641	0.185626	0.450177	-1.27809	FALSE	FALSE
Cardiomyocyte	BCLAF3	0.011716	-0.000981453	0.0378686	-0.0398315	0.0362101	-0.848822	0.848822	0.0726364	0.183961	-1.34064	FALSE	FALSE
Cardiomyocyte	BCOR	0.000687311	-0.0559066	0.0169432	-0.128756	0.00772373	-1.68167	1.68167	0.0263259	0.119674	-2.18455	FALSE	FALSE
Cardiomyocyte	BCORL1	0.0034919	0.0773576	0.139857	0.0148585	0.0183942	-0.0080966	0.0080966	0.0664873	0.101376	-0.608571	FALSE	FALSE
Cardiomyocyte	BCR	0.191901	-0.0654387	0.148359	-0.279237	0.211259	-0.365737	0.365737	0.177556	0.323745	-0.866587	FALSE	FALSE
Cardiomyocyte	BDH2	0.13514	-0.00874497	0.0208092	-0.0382992	0.160224	-0.912852	0.912852	0.0315142	0.0831616	-1.39992	FALSE	FALSE
Cardiomyocyte	BDNF-AS	0.00186543	-0.0707586	-0.0352245	-0.106293	0.0131335	-1.60209	1.60209	0.0326672	0.127998	-1.97021	FALSE	FALSE
Cardiomyocyte	BDP1	0.00150014	0.374572	0.641221	0.107924	0.0116318	-0.158058	0.158058	0.2794	0.441029	-0.658538	FALSE	FALSE
Cardiomyocyte	BECN1	0.338565	0.00392589	0.0362537	-0.028402	0.349676	-0.697647	0.697647	0.0297848	0.0667601	-1.16441	FALSE	FALSE
Cardiomyocyte	BEND7	0.209918	0.0494256	0.138256	-0.0394048	0.228339	-0.438421	0.438421	0.0933897	0.175225	-0.90787	FALSE	FALSE
Cardiomyocyte	BET1	0.0211581	-0.063514	-0.0107041	-0.116324	0.0505813	-1.65125	1.65125	0.0332437	0.138383	-2.05751	FALSE	FALSE
Cardiomyocyte	BFAR	0.106611	0.0126808	0.0371382	-0.0117767	0.135533	-0.361626	0.361626	0.0457341	0.0923102	-1.01322	FALSE	FALSE
Cardiomyocyte	BGN	0.00212849	0.166707	0.430736	-0.0973227	0.0140889	0.161005	-0.161005	0.100692	0.127421	-0.339658	FALSE	FALSE
Cardiomyocyte	BHLHE40	2.16318e-05	0.352099	0.482416	0.221781	0.00142283	1.82434	-1.82434	0.170254	0.0928047	0.875415	FALSE	FALSE
Cardiomyocyte	BHMT2	0.109024	-0.0352112	0.0160819	-0.0865043	0.137708	-1.29844	1.29844	0.028824	0.097173	-1.75329	FALSE	FALSE
Cardiomyocyte	BICC1	0.825009	-0.0957107	0.20438	-0.395802	0.827275	-0.619244	0.619244	0.770753	0.93019	-0.271257	FALSE	FALSE
Cardiomyocyte	BICD1	0.0112237	0.573323	1.01514	0.131509	0.0355727	0.346488	-0.346488	0.347809	0.407649	-0.229029	FALSE	FALSE
Cardiomyocyte	BICD2	0.0221946	-0.0362828	0.0346419	-0.107207	0.0520576	-1.27683	1.27683	0.0370869	0.117201	-1.66001	FALSE	FALSE
Cardiomyocyte	BICRAL	0.0286559	-0.150524	-0.0284041	-0.272644	0.0600154	-1.2553	1.2553	0.128363	0.361411	-1.49341	FALSE	FALSE
Cardiomyocyte	BIN1	0.0121535	-0.0254963	0.00675263	-0.0577452	0.0369124	-1.1663	1.1663	0.0242121	0.078134	-1.69022	FALSE	FALSE
Cardiomyocyte	BIN3	0.0902891	0.0253389	0.110724	-0.0600459	0.120706	-0.39509	0.39509	0.0872406	0.169867	-0.961337	FALSE	FALSE
Cardiomyocyte	BIRC2	0.077632	0.0586617	0.108795	0.00852852	0.10904	-0.398708	0.398708	0.116833	0.227644	-0.962327	FALSE	FALSE
Cardiomyocyte	BIRC6	0.0135422	0.280261	0.466515	0.0940079	0.0392193	-0.522514	0.522514	0.460607	0.728674	-0.661736	FALSE	FALSE
Cardiomyocyte	BLCAP	0.0124401	0.0828629	0.161841	0.00388434	0.0373459	-0.0977863	0.0977863	0.0739816	0.121157	-0.711642	FALSE	FALSE
Cardiomyocyte	BLMH	0.11511	-0.00190435	0.0249268	-0.0287355	0.143025	-0.834203	0.834203	0.0392006	0.0989862	-1.33635	FALSE	FALSE
Cardiomyocyte	BLVRB	0.000561754	-0.0583444	-0.0317461	-0.0849426	0.00697158	-1.48244	1.48244	0.0209454	0.0951949	-2.18425	FALSE	FALSE
Cardiomyocyte	BLZF1	0.0140746	-0.048586	-0.00262867	-0.0945433	0.0400199	-1.34222	1.34222	0.0495772	0.163356	-1.72027	FALSE	FALSE
Cardiomyocyte	BMERB1	0.570696	0.000163966	0.359363	-0.359035	0.577419	-0.0673756	0.0673756	0.260377	0.390423	-0.584437	FALSE	FALSE
Cardiomyocyte	BMP1	0.182622	-0.00448022	0.0898285	-0.0987889	0.202848	-0.950789	0.950789	0.04804	0.117943	-1.29578	FALSE	FALSE
[truncated: 109,009 more rows]
